# Supplementary material for: 4-Cyano-1-methyl­pyridinium perchlor­ate
Source: Acta Crystallogr Sect E Struct Rep Online. 2014 Jun 7;70(Pt 7):o756–7. doi: 10.1107/S1600536814012860 (PMC4120629; doi:10.1107/S1600536814012860)
Supplement: Supplementary file 1 [file e-70-0o756-sup1.cif]

##############################################################################
#                                                                            #
# This CIF contains the data in a paper accepted for publication in          #
# Acta Crystallographica Section E. It conforms to the requirements of       #
# Notes for Authors for Acta Crystallographica Section E, and has been       #
# peer reviewed under the auspices of the IUCr Commission on Journals.       #
#                                                                            #
# Full details of the Crystallographic Information File format               #
# are given in the paper "The Crystallographic Information File (CIF):       #
# a New Standard Archive File for Crystallography" by S. R. Hall, F. H.      #
# Allen and I. D. Brown [Acta Cryst. (1991), A47, 655-685].                  #
#                                                                            #
# The current version of the core CIF dictionary is obtainable from          #
# ftp://ftp.iucr.org/pub/cif_core.dic.                                       #
#                                                                            #
# Software is freely available for graphical display of the structure(s)     #
# in this CIF. For information consult the CIF software page                 #
# http://www.iucr.org/resources/cif/software.                                #
#                                                                            #
# This file may be used for bona fide research purposes within the           #
# scientific community so long as proper attribution is given to the journal # 
# article from which it was obtained.                                        #
#                                                                            #
##############################################################################
data_I
_audit_creation_method     SHELXL-97
_database_code_depnum_ccdc_archive     'CCDC 1006394'
_chemical_name_systematic
;
4-Cyano-1-methylpyridinium perchlorate
;
_chemical_name_common     ?
_chemical_formula_moiety     'C7 H7 N2 +, Cl O4 -'
_chemical_formula_sum     'C7 H7 Cl N2 O4'
_chemical_formula_iupac     'C7 H7 N2 +, Cl O4 -'
_chemical_formula_weight     218.60
_chemical_melting_point     ?
_symmetry_space_group_name_hall     '-P 2ac 2ab'
_shelx_space_group_comment
;
The symmetry employed for this shelxl refinement is uniquely defined
by the following loop, which should always be used as a source of
symmetry information in preference to the above space-group names.
They are only intended as comments.
;
_space_group_crystal_system     orthorhombic
_space_group_name_H-M_alt     'P b c a'
_space_group_name_Hall     '-P 2ac 2ab'
loop_
    _symmetry_equiv_pos_as_xyz
    'x, y, z'
    '-x+1/2, -y, z+1/2'
    '-x, y+1/2, -z+1/2'
    'x+1/2, -y+1/2, -z'
    '-x, -y, -z'
    'x-1/2, y, -z-1/2'
    'x, -y-1/2, z-1/2'
    '-x-1/2, y-1/2, z'
_cell_length_a     10.232(2)
_cell_length_b     10.872(3)
_cell_length_c     16.769(4)
_cell_angle_alpha     90.00
_cell_angle_beta     90.00
_cell_angle_gamma     90.00
_cell_volume     1865.3(7)
_cell_formula_units_Z     8
_cell_measurement_reflns_used     9543
_cell_measurement_theta_min     2.99
_cell_measurement_theta_max     29.12
_cell_measurement_temperature     100(2)
_exptl_crystal_description     Block
_exptl_crystal_colour     colourless
_exptl_crystal_size_max     0.23
_exptl_crystal_size_mid     0.16
_exptl_crystal_size_min     0.12
_exptl_crystal_density_diffrn     1.557
_exptl_crystal_density_meas     ?
_exptl_crystal_density_method     'not measured'
_exptl_crystal_F_000     896
_exptl_absorpt_coefficient_mu     0.400
_exptl_absorpt_correction_type     multi-scan
_exptl_absorpt_process_details     '(<i>SADABS</i>; Bruker, 2010)'
_shelx_estimated_absorpt_T_min     0.914
_shelx_estimated_absorpt_T_max     0.954
_exptl_absorpt_correction_T_min     0.86
_exptl_absorpt_correction_T_max     0.95
_exptl_special_details     ?
_diffrn_ambient_temperature     100(2)
_diffrn_radiation_type     MoK\a
_diffrn_radiation_wavelength     0.71073
_diffrn_radiation_source     'fine-focus sealed tube'
_diffrn_radiation_monochromator     graphite
_diffrn_measurement_device_type     'Bruker SMART APEX CCD'
_diffrn_measurement_method     '\f and \w scans'
_diffrn_detector_area_resol_mean     ?
_diffrn_reflns_number     30647
_diffrn_reflns_av_R_equivalents     0.0536
_diffrn_reflns_theta_min     2.43
_diffrn_reflns_theta_max     29.14
_diffrn_reflns_theta_full     28.500
_diffrn_measured_fraction_theta_max     0.986
_diffrn_measured_fraction_theta_full     0.997
_diffrn_reflns_limit_h_min     -13
_diffrn_reflns_limit_h_max     14
_diffrn_reflns_limit_k_min     -14
_diffrn_reflns_limit_k_max     14
_diffrn_reflns_limit_l_min     -22
_diffrn_reflns_limit_l_max     22
_refine_special_details
;
Refinement of <i>F</i>^2^ against ALL reflections. The weighted <i>R</i>-factor
<i>wR</i> and goodness of fit <i>S</i> are based on <i>F</i>^2^, conventional
<i>R</i>-factors <i>R</i> are based on <i>F</i>, with <i>F</i> set to zero for
negative <i>F</i>^2^. The threshold expression of <i>F</i>^2^ >
\s(<i>F</i>^2^) is used only for calculating <i>R</i>-factors(gt) <i>etc</i>.
and is not relevant to the choice of reflections for refinement.
<i>R</i>-factors based on <i>F</i>^2^ are statistically about twice as large
as those based on <i>F</i>, and <i>R</i>- factors based on ALL data will be
even larger. H-atoms were placed in calculated positions (C---H = 0.95 - 0.98
\%A) and included as riding contributions with isotropic displacement
parameters 1.2 - 1.5 times those of the attached carbon atoms.
;
_reflns_number_total     2475
_reflns_number_gt     2235
_reflns_threshold_expression     I>2\s(I)
_refine_ls_structure_factor_coef     Fsqd
_refine_ls_matrix_type     full
_refine_ls_R_factor_all     0.0382
_refine_ls_R_factor_gt     0.0344
_refine_ls_wR_factor_gt     0.0923
_refine_ls_wR_factor_ref     0.0968
_refine_ls_goodness_of_fit_ref     1.065
_refine_ls_restrained_S_all     1.065
_refine_ls_number_reflns     2475
_refine_ls_number_parameters     129
_refine_ls_number_restraints     0
_refine_ls_hydrogen_treatment     constr
_refine_ls_weighting_scheme     calc
_refine_ls_weighting_details
         'calc w=1/[\s^2^(Fo^2^)+(0.0474P)^2^+1.2040P] where P=(Fo^2^+2Fc^2^)/3'
_atom_sites_solution_hydrogens     geom
_atom_sites_solution_primary     direct
_atom_sites_solution_secondary     difmap
_refine_ls_shift/su_max     0.000
_refine_ls_shift/su_mean     0.000
_refine_diff_density_max     0.383
_refine_diff_density_min     -0.389
_refine_ls_extinction_method     '<i>SHELXL97</i> (Sheldrick, 2008)'
_refine_ls_extinction_coef     0.0061(7)
_refine_ls_extinction_expression
                                  'Fc^*^=kFc[1+0.001xFc^2^\l^3^/sin(2\q)]^-1/4^'
loop_
    _atom_type_symbol
    _atom_type_description
    _atom_type_scat_dispersion_real
    _atom_type_scat_dispersion_imag
    _atom_type_scat_source
    'C' 'C' 0.0033 0.0016
                         'International Tables Vol C Tables 4.2.6.8 and 6.1.1.4'
    'H' 'H' 0.0000 0.0000
                         'International Tables Vol C Tables 4.2.6.8 and 6.1.1.4'
    'N' 'N' 0.0061 0.0033
                         'International Tables Vol C Tables 4.2.6.8 and 6.1.1.4'
    'O' 'O' 0.0106 0.0060
                         'International Tables Vol C Tables 4.2.6.8 and 6.1.1.4'
    'Cl' 'Cl' 0.1484 0.1585
                         'International Tables Vol C Tables 4.2.6.8 and 6.1.1.4'
_computing_data_collection     '<i>APEX2</i> (Bruker, 2010)'
_computing_cell_refinement     '<i>SAINT</i> (Bruker, 2010)'
_computing_data_reduction     '<i>SAINT</i> (Bruker, 2010)'
_computing_structure_solution     '<i>SHELXS97</i> (Sheldrick, 2008)'
_computing_structure_refinement     '<i>SHELXL97</i> (Sheldrick, 2008)'
_computing_molecular_graphics     '<i>DIAMOND</i> (Brandenburg & Putz, 2012)'
_computing_publication_material     '<i>SHELXTL</i> (Sheldrick, 2008)')'
loop_
    _atom_site_type_symbol
    _atom_site_label
    _atom_site_fract_x
    _atom_site_fract_y
    _atom_site_fract_z
    _atom_site_U_iso_or_equiv
    _atom_site_adp_type
    _atom_site_calc_flag
    _atom_site_occupancy
    _atom_site_disorder_assembly
    _atom_site_disorder_group
    N N1 0.07438(11) 0.87020(10) 0.65230(6) 0.0173(2) Uani d 1 . .
    N N2 -0.23590(12) 0.56153(11) 0.49548(7) 0.0259(3) Uani d 1 . .
    C C1 0.15878(14) 0.95747(13) 0.69622(9) 0.0238(3) Uani d 1 . .
    H H1A 0.2307 0.9125 0.7215 0.036 Uiso calc 1 . .
    H H1B 0.1071 0.9994 0.7372 0.036 Uiso calc 1 . .
    H H1C 0.1944 1.0183 0.6590 0.036 Uiso calc 1 . .
    C C2 -0.04511(13) 0.90672(12) 0.62884(8) 0.0201(3) Uani d 1 . .
    H H2 -0.0730 0.9884 0.6394 0.024 Uiso calc 1 . .
    C C3 -0.12714(13) 0.82710(12) 0.58970(8) 0.0198(3) Uani d 1 . .
    H H3 -0.2115 0.8530 0.5731 0.024 Uiso calc 1 . .
    C C4 -0.08458(13) 0.70782(12) 0.57475(7) 0.0175(3) Uani d 1 . .
    C C5 0.03964(13) 0.67124(12) 0.59898(8) 0.0204(3) Uani d 1 . .
    H H5 0.0700 0.5902 0.5887 0.024 Uiso calc 1 . .
    C C6 0.11766(14) 0.75535(13) 0.63820(8) 0.0200(3) Uani d 1 . .
    H H6 0.2026 0.7320 0.6554 0.024 Uiso calc 1 . .
    C C7 -0.16859(13) 0.62451(12) 0.53131(8) 0.0201(3) Uani d 1 . .
    Cl Cl1 0.01260(3) 0.73669(3) 0.35515(2) 0.01939(12) Uani d 1 . .
    O O1 0.12396(10) 0.79937(10) 0.32127(6) 0.0253(2) Uani d 1 . .
    O O2 -0.05193(12) 0.81513(10) 0.41181(6) 0.0285(3) Uani d 1 . .
    O O3 0.05528(12) 0.62622(10) 0.39448(9) 0.0386(3) Uani d 1 . .
    O O4 -0.07787(11) 0.70787(15) 0.29216(7) 0.0432(4) Uani d 1 . .
loop_
    _atom_site_aniso_label
    _atom_site_aniso_U_11
    _atom_site_aniso_U_22
    _atom_site_aniso_U_33
    _atom_site_aniso_U_12
    _atom_site_aniso_U_13
    _atom_site_aniso_U_23
    N1 0.0169(5) 0.0170(5) 0.0180(5) -0.0015(4) 0.0016(4) 0.0016(4)
    N2 0.0280(6) 0.0231(6) 0.0265(6) -0.0034(5) -0.0028(5) 0.0021(5)
    C1 0.0233(6) 0.0201(6) 0.0278(7) -0.0042(5) -0.0028(5) -0.0017(5)
    C2 0.0206(6) 0.0157(6) 0.0241(6) 0.0022(5) 0.0010(5) 0.0026(5)
    C3 0.0177(6) 0.0184(6) 0.0232(6) 0.0023(5) -0.0001(5) 0.0039(5)
    C4 0.0187(6) 0.0182(6) 0.0155(5) -0.0011(5) 0.0017(4) 0.0020(4)
    C5 0.0200(6) 0.0183(6) 0.0229(6) 0.0040(5) 0.0013(5) -0.0013(5)
    C6 0.0160(6) 0.0210(6) 0.0229(6) 0.0030(5) 0.0007(5) 0.0007(5)
    C7 0.0208(6) 0.0184(6) 0.0211(6) 0.0010(5) 0.0005(5) 0.0041(5)
    Cl1 0.01679(17) 0.01989(18) 0.02150(19) 0.00045(11) 0.00104(11) -0.00297(11)
    O1 0.0221(5) 0.0261(5) 0.0277(5) -0.0036(4) 0.0033(4) 0.0018(4)
    O2 0.0401(6) 0.0236(5) 0.0217(5) 0.0050(4) 0.0099(4) -0.0012(4)
    O3 0.0292(6) 0.0213(5) 0.0654(9) 0.0055(4) 0.0110(6) 0.0133(5)
    O4 0.0193(5) 0.0806(10) 0.0297(6) -0.0081(6) -0.0003(5) -0.0213(6)
_geom_special_details
;
All e.s.d.'s (except the e.s.d. in the dihedral angle between two l.s. planes)
are estimated using the full covariance matrix. The cell e.s.d.'s are taken
into account individually in the estimation of e.s.d.'s in distances, angles
and torsion angles; correlations between e.s.d.'s in cell parameters are only
used when they are defined by crystal symmetry. An approximate (isotropic)
treatment of cell e.s.d.'s is used for estimating e.s.d.'s involving l.s.
planes.
;
loop_
    _geom_bond_atom_site_label_1
    _geom_bond_atom_site_label_2
    _geom_bond_site_symmetry_2
    _geom_bond_distance
    _geom_bond_publ_flag
    N1 C2 . 1.3443(18) ?
    N1 C6 . 1.3458(17) ?
    N1 C1 . 1.4793(17) ?
    N2 C7 . 1.1420(18) ?
    C1 H1A . 0.9800 ?
    C1 H1B . 0.9800 ?
    C1 H1C . 0.9800 ?
    C2 C3 . 1.3728(19) ?
    C2 H2 . 0.9500 ?
    C3 C4 . 1.3907(18) ?
    C3 H3 . 0.9500 ?
    C4 C5 . 1.3924(19) ?
    C4 C7 . 1.4456(18) ?
    C5 C6 . 1.3806(19) ?
    C5 H5 . 0.9500 ?
    C6 H6 . 0.9500 ?
    Cl1 O2 . 1.4373(10) ?
    Cl1 O3 . 1.4382(12) ?
    Cl1 O4 . 1.4389(12) ?
    Cl1 O1 . 1.4441(10) ?
loop_
    _geom_angle_atom_site_label_1
    _geom_angle_atom_site_label_2
    _geom_angle_atom_site_label_3
    _geom_angle_site_symmetry_1
    _geom_angle_site_symmetry_3
    _geom_angle
    _geom_angle_publ_flag
    C2 N1 C6 . . 121.46(12) ?
    C2 N1 C1 . . 119.16(11) ?
    C6 N1 C1 . . 119.36(11) ?
    N1 C1 H1A . . 109.5 ?
    N1 C1 H1B . . 109.5 ?
    H1A C1 H1B . . 109.5 ?
    N1 C1 H1C . . 109.5 ?
    H1A C1 H1C . . 109.5 ?
    H1B C1 H1C . . 109.5 ?
    N1 C2 C3 . . 120.65(12) ?
    N1 C2 H2 . . 119.7 ?
    C3 C2 H2 . . 119.7 ?
    C2 C3 C4 . . 118.86(12) ?
    C2 C3 H3 . . 120.6 ?
    C4 C3 H3 . . 120.6 ?
    C3 C4 C5 . . 119.97(12) ?
    C3 C4 C7 . . 119.27(12) ?
    C5 C4 C7 . . 120.72(12) ?
    C6 C5 C4 . . 118.54(12) ?
    C6 C5 H5 . . 120.7 ?
    C4 C5 H5 . . 120.7 ?
    N1 C6 C5 . . 120.52(12) ?
    N1 C6 H6 . . 119.7 ?
    C5 C6 H6 . . 119.7 ?
    N2 C7 C4 . . 177.94(14) ?
    O2 Cl1 O3 . . 109.38(7) ?
    O2 Cl1 O4 . . 108.60(7) ?
    O3 Cl1 O4 . . 110.50(9) ?
    O2 Cl1 O1 . . 110.03(7) ?
    O3 Cl1 O1 . . 109.56(7) ?
    O4 Cl1 O1 . . 108.76(7) ?
loop_
    _geom_torsion_atom_site_label_1
    _geom_torsion_atom_site_label_2
    _geom_torsion_atom_site_label_3
    _geom_torsion_atom_site_label_4
    _geom_torsion_site_symmetry_1
    _geom_torsion_site_symmetry_2
    _geom_torsion_site_symmetry_3
    _geom_torsion_site_symmetry_4
    _geom_torsion
    _geom_torsion_publ_flag
    C6 N1 C2 C3 . . . . 0.2(2) ?
    C1 N1 C2 C3 . . . . -178.38(12) ?
    N1 C2 C3 C4 . . . . 0.0(2) ?
    C2 C3 C4 C5 . . . . -0.4(2) ?
    C2 C3 C4 C7 . . . . -178.02(12) ?
    C3 C4 C5 C6 . . . . 0.48(19) ?
    C7 C4 C5 C6 . . . . 178.09(12) ?
    C2 N1 C6 C5 . . . . -0.1(2) ?
    C1 N1 C6 C5 . . . . 178.49(12) ?
    C4 C5 C6 N1 . . . . -0.3(2) ?
loop_
    _geom_hbond_atom_site_label_D
    _geom_hbond_atom_site_label_H
    _geom_hbond_atom_site_label_A
    _geom_hbond_site_symmetry_A
    _geom_hbond_distance_DH
    _geom_hbond_distance_HA
    _geom_hbond_distance_DA
    _geom_hbond_angle_DHA
    C1 H1A O4 4_566 0.98 2.37 3.245(2) 149
    C1 H1C O2 5_576 0.98 2.61 3.2540(19) 123
    C2 H2 O1 5_576 0.95 2.46 3.4001(18) 173
    C2 H2 O2 5_576 0.95 2.63 3.2549(18) 123
    C3 H3 N2 8_565 0.95 2.67 3.3098(18) 125
    C3 H3 O3 4_466 0.95 2.46 3.300(2) 148
    C6 H6 O4 4_566 0.95 2.50 3.351(2) 149
_shelx_hkl_file
;
   1   0   0   -0.82    0.05
  -1   0   0   -0.96    0.05
  -2   0   0  778.42   47.34
   2   0   0  878.66   49.27
   2   0   0  720.03   47.13
  -2   0   0  784.18   57.89
  -2   0   0  935.42   47.13
   2   0   0  887.19   54.66
  -3   0   0    0.06    0.06
   3   0   0   -0.03    0.04
  -3   0   0   -0.01    0.03
   3   0   0   -0.06    0.03
   3   0   0   -0.03    0.03
  -3   0   0   -0.05    0.03
   3   0   0    0.00    0.03
  -4   0   0    0.56    0.09
  -4   0   0    0.65    0.13
   4   0   0    0.63    0.08
  -4   0   0    0.36    0.08
   4   0   0    0.61    0.11
   4   0   0    0.51    0.08
   4   0   0    0.49    0.08
   5   0   0   -0.01    0.04
  -5   0   0    0.02    0.04
   5   0   0   -0.04    0.04
   5   0   0    0.02    0.06
   5   0   0    0.03    0.04
  -5   0   0    0.01    0.04
  -5   0   0   -0.04    0.05
  -6   0   0   15.13    0.93
   6   0   0   12.69    0.91
  -6   0   0   13.42    0.91
   6   0   0   13.56    0.95
   6   0   0   15.90    0.93
  -6   0   0   18.42    1.20
   6   0   0   15.01    1.09
   7   0   0   -0.04    0.05
   7   0   0   -0.01    0.07
   7   0   0    0.01    0.05
  -7   0   0   -0.11    0.05
  -7   0   0   -0.06    0.05
  -7   0   0    0.10    0.10
  -8   0   0    2.43    0.33
  -8   0   0    2.72    0.26
   8   0   0    2.72    0.31
   8   0   0    2.18    0.24
   8   0   0    2.34    0.24
   9   0   0    0.05    0.08
   9   0   0   -0.08    0.05
  -9   0   0   -0.04    0.08
  -9   0   0    0.05    0.11
   9   0   0   -0.09    0.08
 -10   0   0    1.44    0.32
  10   0   0    1.67    0.28
  10   0   0    1.82    0.23
 -11   0   0    0.20    0.15
  11   0   0   -0.05    0.08
  11   0   0    0.03    0.12
  12   0   0    3.58    0.36
 -12   0   0    3.14    0.46
  12   0   0    2.76    0.41
  13   0   0    0.02    0.13
 -13   0   0   -0.18    0.12
  13   0   0    0.03    0.11
   0  -1   0   -0.91    0.04
   1   1   0   -0.99    0.04
  -1  -1   0   -1.00    0.04
   1   1   0   -0.93    0.03
  -1  -1   0   -0.98    0.04
   1  -1   0   -1.03    0.03
  -1   1   0   -0.99    0.03
   1   1   0   -0.96    0.04
  -1   1   0   -0.96    0.04
  -1  -1   0   -0.95    0.03
   2  -1   0    2.56    0.18
   2   1   0    2.59    0.18
  -2   1   0    2.53    0.18
  -2  -1   0    2.82    0.19
   2  -1   0    3.00    0.19
  -2  -1   0    2.59    0.19
  -2  -1   0    3.04    0.24
  -2   1   0    2.65    0.23
   2   1   0    2.85    0.22
   2  -1   0    2.35    0.21
   2  -1   0    2.58    0.19
   2   1   0    2.38    0.19
   3  -1   0    0.04    0.04
   3  -1   0    0.06    0.03
   3   1   0    0.12    0.04
  -3   1   0    0.02    0.04
  -3  -1   0    0.05    0.04
   3  -1   0    0.04    0.04
   3  -1   0   -0.02    0.03
  -3  -1   0    0.05    0.04
  -3  -1   0    0.03    0.05
  -3   1   0    0.03    0.06
   3   1   0   -0.01    0.03
  -3   1   0    0.05    0.04
   3   1   0   -0.03    0.04
   3   1   0    0.02    0.03
   4   1   0    3.81    0.35
  -4  -1   0    4.07    0.30
   4  -1   0    3.98    0.30
   4   1   0    4.46    0.30
  -4  -1   0    3.92    0.38
   4   1   0    3.84    0.30
   4   1   0    5.42    0.31
  -4   1   0    3.83    0.30
  -4  -1   0    4.26    0.30
  -4   1   0    4.23    0.38
  -4   1   0    3.88    0.30
   4  -1   0    4.32    0.30
   4  -1   0    3.59    0.29
   4  -1   0    4.88    0.36
   5   1   0   -0.13    0.03
   5  -1   0   -0.02    0.05
  -5  -1   0   -0.03    0.05
  -5  -1   0   -0.08    0.04
   5  -1   0   -0.05    0.05
   5  -1   0   -0.04    0.04
  -5   1   0   -0.05    0.05
  -5   1   0   -0.03    0.04
  -5   1   0   -0.06    0.06
   5   1   0   -0.10    0.03
   5  -1   0   -0.03    0.04
   5   1   0   -0.07    0.06
   5   1   0   -0.10    0.04
  -5  -1   0    0.00    0.07
  -6  -1   0    0.02    0.05
   6   1   0    0.02    0.05
  -6  -1   0   -0.01    0.04
   6  -1   0    0.01    0.04
  -6   1   0   -0.02    0.05
   6   1   0    0.02    0.06
   6   1   0    0.04    0.05
  -6   1   0    0.00    0.07
  -6   1   0   -0.05    0.04
   6  -1   0   -0.04    0.05
  -6  -1   0   -0.01    0.06
   6   1   0    0.03    0.05
   6  -1   0    0.03    0.06
   6  -1   0    0.10    0.06
  -7   1   0   -0.04    0.07
   7   1   0   -0.04    0.04
   7  -1   0   -0.04    0.05
   7   1   0    0.01    0.04
   7  -1   0   -0.09    0.05
  -7   1   0   -0.12    0.05
   7  -1   0    0.00    0.05
  -7  -1   0    0.05    0.06
  -7  -1   0    0.01    0.09
  -7  -1   0   -0.01    0.05
  -7   1   0    0.00    0.06
   7   1   0   -0.06    0.06
  -8  -1   0   36.71    2.07
  -8   1   0   33.48    2.05
  -8  -1   0   33.69    2.56
   8   1   0   33.57    2.12
  -8   1   0   36.28    2.57
  -8   1   0   35.77    2.07
   8  -1   0   33.74    2.40
   8  -1   0   34.37    2.12
   8   1   0   31.60    2.39
   8   1   0   31.04    2.03
   8  -1   0   32.31    2.03
   9  -1   0   -0.03    0.08
   9   1   0    0.13    0.09
   9  -1   0    0.04    0.08
   9   1   0    0.05    0.07
  -9   1   0    0.08    0.12
   9   1   0    0.05    0.09
  -9  -1   0   -0.09    0.09
   9  -1   0    0.02    0.07
  -9  -1   0    0.08    0.08
  10   1   0   54.93    4.15
  10   1   0   63.78    3.55
 -10  -1   0   61.78    4.43
 -10   1   0   60.23    4.43
  10  -1   0   56.35    4.14
  10  -1   0   60.92    3.55
 -11  -1   0    0.01    0.15
  11   1   0    0.09    0.12
  11  -1   0    0.01    0.11
  11  -1   0    0.07    0.10
  11   1   0   -0.04    0.09
 -11   1   0   -0.05    0.10
  12   1   0   21.29    1.75
  12  -1   0   23.55    1.48
  12  -1   0   24.02    1.78
  12   1   0   21.97    1.47
 -12   1   0   22.72    1.89
 -12  -1   0   22.05    1.88
 -13   1   0    0.14    0.17
 -13  -1   0    0.37    0.20
  13   1   0    0.06    0.11
  13  -1   0   -0.14    0.07
  13   1   0   -0.14    0.10
  13  -1   0   -0.07    0.13
   0  -2   0  826.62   46.75
   0   2   0  764.66   46.54
   0   2   0  764.13   53.97
   0  -2   0  925.98   48.66
   1  -2   0    0.02    0.03
   1   2   0   -0.01    0.03
   1  -2   0    0.00    0.03
  -1   2   0    0.00    0.03
  -1   2   0   -0.02    0.03
  -1  -2   0   -0.02    0.03
   1  -2   0   -0.02    0.02
   1   2   0    0.01    0.04
   1  -2   0   -0.04    0.03
  -1  -2   0    0.00    0.03
  -1  -2   0   -0.01    0.03
  -1   2   0   -0.06    0.02
   2   2   0  776.61   45.48
  -2  -2   0  730.18   45.68
   2  -2   0  770.64   52.74
   2   2   0  768.57   52.75
   2  -2   0  813.18   45.48
  -2   2   0  825.28   45.69
   2  -2   0  805.45   45.69
  -2   2   0  904.35   45.49
   2  -2   0  817.45   47.55
  -2  -2   0  802.23   47.55
  -3   2   0   -0.08    0.04
   3   2   0   -0.04    0.05
  -3   2   0   -0.13    0.05
   3  -2   0   -0.05    0.05
   3  -2   0   -0.03    0.04
   3  -2   0   -0.07    0.03
  -3  -2   0    0.03    0.04
   3   2   0    0.00    0.03
  -3  -2   0   -0.12    0.04
  -3  -2   0   -0.05    0.03
  -3   2   0   -0.06    0.03
  -3  -2   0    0.04    0.05
   3   2   0   -0.03    0.03
   3  -2   0   -0.08    0.03
   3   2   0   -0.06    0.03
  -4   2   0    2.33    0.20
   4   2   0    2.30    0.20
   4  -2   0    2.98    0.25
   4  -2   0    2.34    0.20
   4  -2   0    2.26    0.20
   4   2   0    2.21    0.21
  -4  -2   0    1.99    0.25
  -4  -2   0    2.11    0.21
  -4   2   0    2.29    0.26
   4   2   0    2.11    0.19
  -4   2   0    2.40    0.20
  -4  -2   0    2.33    0.20
   4   2   0    2.15    0.24
   4  -2   0    2.22    0.20
  -4  -2   0    2.24    0.20
  -5  -2   0   -0.13    0.07
  -5   2   0   -0.10    0.05
  -5  -2   0   -0.10    0.05
   5  -2   0   -0.11    0.04
  -5  -2   0   -0.07    0.05
   5  -2   0   -0.09    0.04
   5  -2   0   -0.07    0.04
  -5  -2   0    0.03    0.05
   5   2   0   -0.10    0.04
  -5   2   0   -0.09    0.06
   5   2   0   -0.05    0.05
   5   2   0   -0.12    0.04
   5  -2   0   -0.07    0.04
  -5   2   0   -0.06    0.04
   5   2   0   -0.10    0.06
  -6  -2   0    2.40    0.22
   6  -2   0    2.05    0.20
   6   2   0    2.37    0.21
   6   2   0    1.63    0.24
  -6  -2   0    1.69    0.19
  -6   2   0    2.61    0.22
  -6   2   0    1.77    0.26
  -6  -2   0    2.46    0.22
   6  -2   0    1.94    0.20
   6   2   0    2.59    0.21
  -6   2   0    1.90    0.20
   6  -2   0    2.39    0.21
   6   2   0    2.11    0.21
  -6  -2   0    2.04    0.27
   6  -2   0    2.47    0.26
   7  -2   0    0.01    0.06
  -7   2   0   -0.02    0.09
   7   2   0    0.04    0.06
   7  -2   0    0.08    0.06
  -7  -2   0    0.01    0.08
   7   2   0    0.02    0.05
  -7   2   0   -0.01    0.07
   7   2   0   -0.01    0.07
  -7   2   0    0.00    0.06
  -7  -2   0    0.04    0.06
   7  -2   0    0.07    0.08
  -7  -2   0    0.10    0.06
   8  -2   0   33.49    2.10
   8  -2   0   35.89    2.19
  -8   2   0   37.34    2.12
   8   2   0   37.47    2.20
   8   2   0   37.45    2.11
   8   2   0   31.60    2.47
  -8  -2   0   37.88    2.21
  -8  -2   0   31.53    2.11
  -8   2   0   34.69    2.63
   8  -2   0   33.69    2.46
  -8   2   0   39.30    2.14
  -8  -2   0   28.60    2.60
   9  -2   0    0.08    0.08
   9   2   0   -0.01    0.09
  -9   2   0   -0.08    0.10
   9  -2   0   -0.07    0.06
   9   2   0    0.06    0.08
   9  -2   0   -0.03    0.07
  -9  -2   0    0.00    0.08
   9   2   0    0.12    0.09
  -9  -2   0   -0.01    0.12
  -9  -2   0   -0.08    0.05
  10   2   0   38.72    2.34
  10  -2   0   32.98    2.72
 -10   2   0   39.68    2.95
  10  -2   0   39.30    2.35
  10   2   0   42.28    2.79
  11   2   0    0.11    0.10
  11  -2   0    0.01    0.12
  11   2   0   -0.12    0.09
 -11  -2   0   -0.06    0.13
 -11   2   0    0.10    0.14
  11  -2   0    0.13    0.10
  12  -2   0    0.47    0.20
  12   2   0    0.44    0.14
 -12   2   0    0.91    0.28
  12  -2   0    0.83    0.19
  12   2   0    0.60    0.23
 -12  -2   0    0.59    0.24
 -13   2   0    0.01    0.15
  13  -2   0    0.18    0.11
 -13  -2   0    0.01    0.15
  13   2   0    0.04    0.12
  13   2   0   -0.01    0.10
  13  -2   0    0.06    0.13
   0  -3   0   -0.08    0.02
   0   3   0   -0.05    0.03
   0  -3   0   -0.09    0.03
   0   3   0   -0.03    0.04
   0  -3   0   -0.09    0.03
   1  -3   0    0.00    0.03
  -1  -3   0   -0.01    0.03
  -1  -3   0    0.04    0.04
   1   3   0    0.04    0.04
  -1   3   0   -0.02    0.04
  -1  -3   0   -0.01    0.03
  -1   3   0    0.05    0.03
  -1  -3   0    0.07    0.04
   1  -3   0   -0.06    0.03
   1   3   0    0.04    0.03
   1  -3   0    0.00    0.03
  -1   3   0    0.04    0.04
   1  -3   0    0.02    0.04
  -1   3   0    0.05    0.04
  -2   3   0    0.06    0.06
  -2  -3   0   -0.01    0.06
   2  -3   0    0.03    0.05
   2   3   0    0.03    0.05
  -2  -3   0    0.03    0.05
   2  -3   0   -0.03    0.04
   2  -3   0    0.18    0.07
  -2   3   0    0.07    0.05
  -2  -3   0    0.02    0.05
  -2   3   0    0.02    0.05
   2   3   0    0.01    0.06
  -2  -3   0    0.07    0.05
   2  -3   0    0.09    0.05
   3  -3   0   -0.03    0.03
  -3   3   0   -0.03    0.04
   3   3   0    0.04    0.04
  -3  -3   0   -0.05    0.03
  -3  -3   0   -0.04    0.04
   3   3   0    0.01    0.03
  -3  -3   0   -0.05    0.04
   3  -3   0   -0.03    0.03
  -3   3   0    0.01    0.05
   3  -3   0   -0.05    0.03
   3   3   0    0.04    0.06
  -3  -3   0   -0.02    0.05
   3  -3   0   -0.02    0.04
  -3   3   0   -0.05    0.04
  -4   3   0   59.59    3.28
   4   3   0   50.44    3.26
  -4  -3   0   57.47    3.41
   4  -3   0   59.01    3.28
  -4  -3   0   60.13    3.28
  -4   3   0   52.23    4.00
   4   3   0   53.72    3.41
   4  -3   0   57.23    3.41
   4  -3   0   49.30    3.77
   4  -3   0   57.53    3.26
  -4  -3   0   58.26    4.02
   4   3   0   58.60    3.80
   4   3   0   53.70    3.25
  -4  -3   0   57.17    3.26
  -4   3   0   59.05    3.27
  -5  -3   0    0.05    0.06
   5   3   0    0.02    0.05
  -5   3   0   -0.04    0.04
  -5   3   0    0.04    0.08
   5  -3   0   -0.05    0.04
  -5  -3   0    0.03    0.05
   5   3   0    0.04    0.04
   5  -3   0    0.01    0.06
  -5  -3   0   -0.08    0.06
  -5  -3   0   -0.02    0.05
   5   3   0    0.01    0.04
   5  -3   0   -0.03    0.05
   5  -3   0    0.03    0.05
   5   3   0   -0.06    0.05
  -5   3   0   -0.08    0.04
  -6   3   0    0.30    0.09
  -6  -3   0    0.20    0.07
  -6   3   0    0.02    0.08
  -6   3   0    0.14    0.07
   6  -3   0    0.12    0.08
   6  -3   0    0.14    0.07
   6  -3   0    0.11    0.07
   6  -3   0    0.02    0.05
  -6  -3   0    0.03    0.09
  -6  -3   0    0.13    0.07
   6   3   0    0.11    0.07
   6   3   0    0.07    0.06
   6   3   0    0.10    0.08
  -6  -3   0    0.10    0.07
   7  -3   0    0.07    0.06
  -7   3   0    0.02    0.06
   7  -3   0   -0.07    0.04
   7   3   0    0.00    0.08
  -7  -3   0   -0.09    0.05
  -7   3   0    0.05    0.06
   7  -3   0   -0.07    0.06
  -7  -3   0    0.02    0.06
  -7   3   0    0.12    0.10
  -7  -3   0    0.10    0.10
   7   3   0    0.01    0.04
   7   3   0   -0.04    0.05
   8  -3   0   27.99    1.76
   8   3   0   23.05    1.98
   8   3   0   26.72    1.76
  -8  -3   0   27.24    1.71
   8   3   0   26.43    1.68
  -8   3   0   30.85    1.71
  -8   3   0   24.71    2.10
  -8  -3   0   30.86    2.15
   8  -3   0   27.64    1.70
  -8  -3   0   29.86    1.78
   8  -3   0   28.86    1.99
   9   3   0    0.03    0.09
   9  -3   0    0.03    0.08
   9  -3   0   -0.17    0.07
  -9  -3   0    0.11    0.10
  -9  -3   0   -0.16    0.10
   9   3   0   -0.03    0.06
  -9   3   0    0.03    0.10
  -9  -3   0   -0.02    0.06
   9   3   0    0.06    0.10
  10  -3   0   99.41    5.25
  10   3   0   92.38    5.22
  10   3   0   84.51    6.11
  10  -3   0   82.09    6.08
 -10   3   0   77.16    6.45
 -10  -3   0  100.62    6.52
 -11   3   0    0.05    0.12
  11   3   0    0.03    0.09
  11  -3   0   -0.13    0.10
  11   3   0    0.06    0.12
  11  -3   0   -0.05    0.09
 -11  -3   0   -0.08    0.13
  12   3   0   23.13    1.91
  12   3   0   26.35    1.61
  12  -3   0   24.66    1.90
 -12  -3   0   25.31    2.07
 -12   3   0   24.16    2.04
  12  -3   0   25.08    1.61
 -13  -3   0   -0.35    0.13
  13   3   0    0.06    0.15
  13  -3   0    0.04    0.13
  13   3   0    0.03    0.10
  13  -3   0   -0.16    0.11
 -13   3   0    0.12    0.17
   0   4   0   15.64    0.93
   0   4   0   15.22    0.92
   0  -4   0   15.41    0.92
   0   4   0   14.97    1.07
   0  -4   0   15.46    1.09
   0  -4   0   15.38    0.92
   0  -4   0   15.36    0.98
  -1  -4   0   -0.03    0.04
  -1   4   0   -0.01    0.04
  -1  -4   0   -0.05    0.03
   1  -4   0   -0.03    0.04
   1   4   0   -0.02    0.04
   1  -4   0   -0.02    0.04
   1   4   0   -0.04    0.05
  -1   4   0   -0.07    0.03
  -1  -4   0   -0.06    0.03
   1  -4   0   -0.11    0.03
  -1  -4   0   -0.10    0.04
  -1   4   0   -0.07    0.03
  -1   4   0   -0.01    0.03
  -2   4   0   13.77    0.84
  -2  -4   0   14.45    0.85
  -2   4   0   12.61    0.96
  -2  -4   0   13.66    1.02
   2  -4   0   13.31    0.96
   2  -4   0   12.94    0.88
  -2   4   0   13.04    0.84
   2  -4   0   14.57    0.85
  -2   4   0   14.16    1.01
   2   4   0   13.98    0.84
  -2  -4   0   15.03    0.90
   3   4   0   -0.06    0.05
   3  -4   0   -0.06    0.04
  -3   4   0   -0.03    0.04
  -3  -4   0   -0.04    0.05
  -3  -4   0   -0.09    0.04
  -3  -4   0   -0.06    0.05
  -3   4   0   -0.04    0.04
   3  -4   0   -0.06    0.03
   3  -4   0    0.02    0.05
   3  -4   0   -0.06    0.04
  -3   4   0   -0.05    0.04
   3   4   0   -0.04    0.03
  -3  -4   0   -0.03    0.04
   3   4   0   -0.05    0.04
  -4  -4   0    8.02    0.57
   4   4   0    9.62    0.54
   4   4   0    8.17    0.65
   4   4   0    7.57    0.53
   4  -4   0    7.73    0.54
  -4   4   0    8.46    0.55
  -4   4   0    8.87    0.67
   4  -4   0    8.00    0.54
  -4  -4   0    7.26    0.53
   4  -4   0    8.91    0.63
   4  -4   0    7.69    0.56
  -4   4   0    8.61    0.55
  -4  -4   0    7.33    0.66
  -4  -4   0    8.24    0.54
   5  -4   0    0.02    0.05
  -5  -4   0   -0.05    0.05
  -5  -4   0   -0.06    0.04
  -5  -4   0    0.02    0.07
   5   4   0    0.02    0.05
   5  -4   0    0.02    0.06
  -5   4   0    0.02    0.05
   5  -4   0    0.03    0.05
  -5   4   0    0.04    0.06
   5  -4   0    0.02    0.05
  -5  -4   0   -0.07    0.04
  -5   4   0    0.06    0.08
   5   4   0   -0.02    0.06
  -6  -4   0   44.66    2.64
   6   4   0   42.87    3.07
  -6   4   0   46.37    2.64
  -6   4   0   45.36    3.24
   6  -4   0   43.50    2.74
   6  -4   0   36.91    3.03
  -6  -4   0   43.84    2.75
   6  -4   0   46.07    2.63
  -6  -4   0   39.22    3.23
   6   4   0   43.19    2.62
  -6   4   0   53.31    2.66
   6  -4   0   49.11    2.65
  -7   4   0    0.00    0.06
   7  -4   0    0.04    0.08
  -7  -4   0    0.09    0.07
  -7   4   0   -0.04    0.08
   7  -4   0    0.01    0.05
   7  -4   0   -0.06    0.06
   7   4   0    0.07    0.07
  -7  -4   0    0.08    0.07
   7   4   0    0.02    0.06
   7   4   0   -0.12    0.06
  -7  -4   0    0.04    0.10
  -8  -4   0  118.70    7.15
   8   4   0  107.69    7.96
   8  -4   0  121.47    7.15
   8  -4   0  101.12    7.92
   8   4   0  116.27    6.83
  -8  -4   0  121.85    8.45
  -8  -4   0  122.52    6.88
   8   4   0  122.41    7.16
   8  -4   0  123.29    6.85
  -8   4   0  126.85    6.86
   9   4   0   -0.02    0.08
  -9  -4   0   -0.10    0.11
   9   4   0    0.02    0.08
   9  -4   0   -0.04    0.09
   9  -4   0    0.05    0.09
  -9  -4   0    0.05    0.08
  -9  -4   0   -0.09    0.06
  -9   4   0    0.07    0.10
   9   4   0    0.01    0.10
  10   4   0   56.96    3.27
 -10   4   0   52.62    4.07
  10  -4   0   57.53    3.29
  10   4   0   47.67    3.83
 -10  -4   0   59.12    4.11
  10  -4   0   54.39    3.82
  11  -4   0   -0.05    0.10
  11   4   0    0.01    0.11
 -11   4   0   -0.05    0.13
  11   4   0   -0.07    0.08
  11  -4   0    0.05    0.14
 -11  -4   0   -0.03    0.12
  12  -4   0    7.77    0.58
 -12  -4   0    6.48    0.74
  12  -4   0    6.65    0.67
  12   4   0    6.59    0.54
 -12   4   0    5.42    0.69
  12   4   0    6.05    0.68
 -13   4   0   -0.01    0.15
  13  -4   0   -0.09    0.12
  13   4   0   -0.01    0.10
 -13  -4   0    0.00    0.18
   0   5   0    0.00    0.05
   0   5   0    0.06    0.04
   0  -5   0    0.03    0.04
   0  -5   0    0.01    0.03
   0  -5   0   -0.06    0.03
   0   5   0    0.03    0.05
   0  -5   0   -0.02    0.04
  -1   5   0    0.03    0.04
   1   5   0    0.02    0.03
   1  -5   0    0.01    0.04
   1   5   0    0.01    0.05
  -1   5   0   -0.03    0.04
  -1  -5   0    0.07    0.05
  -1  -5   0   -0.02    0.04
   1  -5   0    0.01    0.04
  -1   5   0    0.06    0.04
   1   5   0   -0.01    0.04
   1  -5   0    0.07    0.05
  -1   5   0    0.02    0.03
   2   5   0   21.01    1.27
   2   5   0   19.56    1.26
   2   5   0   20.52    1.48
  -2  -5   0   22.03    1.28
  -2  -5   0   22.42    1.28
   2  -5   0   21.22    1.34
  -2  -5   0   20.53    1.53
  -2  -5   0   20.89    1.34
   2  -5   0   22.22    1.47
  -2   5   0   20.37    1.27
  -2   5   0   22.36    1.52
   2  -5   0   22.80    1.28
  -2   5   0   19.86    1.46
  -2   5   0   19.56    1.26
   3  -5   0    0.00    0.05
   3  -5   0    0.03    0.06
  -3  -5   0    0.00    0.04
   3   5   0    0.03    0.07
  -3  -5   0    0.03    0.06
   3  -5   0   -0.01    0.04
   3   5   0   -0.01    0.04
  -3   5   0    0.02    0.05
   3   5   0   -0.02    0.05
  -3  -5   0    0.05    0.06
  -3   5   0    0.03    0.06
  -3   5   0    0.03    0.05
   3  -5   0    0.01    0.05
  -3  -5   0    0.00    0.05
  -4   5   0   51.19    3.35
  -4  -5   0   46.98    2.74
   4   5   0   44.95    2.72
  -4  -5   0   45.85    2.87
   4  -5   0   46.64    2.74
  -4   5   0   45.37    2.74
   4  -5   0   52.89    2.76
  -4   5   0   47.65    2.74
  -4  -5   0   45.13    3.35
  -4  -5   0   44.78    2.73
   4   5   0   44.97    3.19
   4  -5   0   42.79    3.15
   5  -5   0   -0.01    0.05
   5   5   0    0.02    0.05
  -5   5   0   -0.05    0.05
  -5  -5   0   -0.04    0.04
   5  -5   0   -0.04    0.05
  -5  -5   0   -0.05    0.06
   5  -5   0   -0.01    0.05
   5   5   0    0.04    0.06
  -5  -5   0    0.00    0.06
  -5   5   0    0.03    0.06
   5  -5   0    0.04    0.06
  -5   5   0    0.05    0.07
   6  -5   0   15.29    0.98
   6  -5   0   14.72    1.13
   6  -5   0   14.11    0.97
  -6  -5   0   15.19    1.03
  -6   5   0   16.15    0.99
   6   5   0   14.29    0.96
  -6  -5   0   12.90    1.20
   6  -5   0   15.58    1.02
  -6  -5   0   16.20    0.99
   6   5   0   14.78    1.16
  -6   5   0   19.20    1.24
   7   5   0    0.02    0.06
  -7  -5   0   -0.06    0.10
   7  -5   0   -0.03    0.06
   7  -5   0    0.10    0.08
   7   5   0    0.05    0.10
  -7  -5   0    0.05    0.08
  -7  -5   0   -0.03    0.06
  -7   5   0   -0.15    0.07
   7  -5   0    0.14    0.09
  -7   5   0    0.00    0.07
  -8  -5   0   32.39    2.80
   8  -5   0   37.19    2.28
  -8  -5   0   38.87    2.39
   8  -5   0   35.85    2.64
  -8   5   0   36.10    2.27
  -8  -5   0   40.82    2.30
   8   5   0   37.80    2.26
   8   5   0   37.26    2.69
   8  -5   0   41.50    2.39
   9  -5   0   -0.03    0.08
  -9   5   0   -0.13    0.08
   9  -5   0    0.14    0.09
  -9  -5   0   -0.03    0.07
  -9  -5   0    0.00    0.12
   9   5   0   -0.12    0.06
   9   5   0    0.04    0.10
  -9  -5   0   -0.07    0.08
  10   5   0   20.59    1.62
 -10  -5   0   24.60    1.75
 -10   5   0   20.90    1.69
  10  -5   0   16.80    1.53
  10   5   0   21.05    1.32
 -11  -5   0    0.02    0.14
  11  -5   0    0.09    0.13
  11   5   0   -0.04    0.12
 -11   5   0   -0.13    0.12
  11   5   0   -0.03    0.08
 -12   5   0   14.28    1.50
  12   5   0   18.45    1.50
  12   5   0   19.75    1.21
 -12  -5   0   19.32    1.59
 -13   5   0    0.24    0.18
   0   6   0   29.04    1.75
   0   6   0   32.68    1.77
   0  -6   0   28.91    1.76
   0  -6   0   29.79    2.09
   0  -6   0   27.08    1.84
   0   6   0   29.67    2.04
  -1   6   0   -0.02    0.04
   1  -6   0   -0.02    0.05
  -1  -6   0   -0.03    0.04
  -1  -6   0   -0.02    0.04
   1   6   0   -0.02    0.05
  -1  -6   0   -0.05    0.04
   1   6   0    0.07    0.05
   1  -6   0   -0.01    0.04
   1  -6   0   -0.01    0.04
  -1   6   0   -0.01    0.05
  -1   6   0    0.06    0.05
  -1  -6   0    0.02    0.05
   1   6   0   -0.05    0.03
  -1   6   0   -0.05    0.04
   2  -6   0    6.74    0.47
  -2   6   0    7.41    0.53
  -2   6   0    6.71    0.46
   2  -6   0    6.89    0.47
  -2   6   0    5.95    0.46
   2   6   0    5.99    0.45
   2  -6   0    5.73    0.49
  -2  -6   0    7.01    0.51
   2  -6   0    6.96    0.53
   2   6   0    7.38    0.46
  -2  -6   0    6.77    0.46
  -2  -6   0    7.16    0.53
  -2   6   0    6.24    0.53
  -2  -6   0    6.70    0.47
   2   6   0    6.64    0.55
  -3   6   0    0.01    0.05
  -3  -6   0    0.02    0.06
  -3  -6   0   -0.08    0.04
  -3  -6   0    0.02    0.05
   3  -6   0   -0.05    0.04
   3   6   0    0.06    0.05
   3  -6   0   -0.01    0.05
  -3   6   0   -0.05    0.04
  -3  -6   0   -0.02    0.05
   3  -6   0   -0.01    0.05
   3  -6   0   -0.03    0.05
   3   6   0   -0.05    0.07
  -3   6   0    0.01    0.05
   4   6   0   73.95    5.34
   4   6   0   77.32    4.59
  -4  -6   0   85.74    5.64
  -4   6   0   77.16    4.60
  -4   6   0   86.07    5.63
  -4  -6   0   80.97    4.62
   4  -6   0   77.74    5.32
   4  -6   0   75.80    4.62
  -4  -6   0   80.96    4.83
   4  -6   0   76.33    4.81
  -5  -6   0    0.03    0.06
   5  -6   0    0.07    0.06
  -5  -6   0   -0.02    0.05
  -5   6   0    0.04    0.08
   5  -6   0   -0.01    0.05
   5  -6   0    0.04    0.06
   5  -6   0   -0.05    0.06
  -5  -6   0   -0.04    0.07
   5   6   0    0.03    0.08
   5   6   0    0.02    0.06
  -5   6   0    0.03    0.06
   6  -6   0   23.33    1.46
   6   6   0   24.62    1.45
   6  -6   0   24.64    1.69
  -6  -6   0   22.79    1.45
  -6   6   0   19.11    1.75
  -6   6   0   23.82    1.46
   6  -6   0   22.11    1.52
   6   6   0   26.28    1.75
  -6  -6   0   24.50    1.80
  -6  -6   0   24.37    1.54
   7  -6   0    0.09    0.08
  -7  -6   0    0.10    0.08
   7  -6   0    0.03    0.09
  -7  -6   0    0.02    0.12
   7   6   0    0.03    0.07
   7  -6   0   -0.07    0.06
  -7  -6   0    0.11    0.09
  -7   6   0    0.11    0.08
  -7   6   0    0.08    0.11
   7   6   0    0.14    0.13
  -8   6   0   31.01    1.83
  -8   6   0   29.87    2.24
   8   6   0   28.54    1.79
  -8  -6   0   28.63    1.82
   8  -6   0   29.48    1.89
  -8  -6   0   26.95    1.89
  -8  -6   0   30.85    2.26
   8   6   0   28.20    2.14
   8  -6   0   29.69    2.10
   9  -6   0    0.08    0.10
  -9  -6   0    0.13    0.15
  -9  -6   0    0.01    0.08
   9   6   0   -0.04    0.07
  -9  -6   0   -0.08    0.07
   9   6   0   -0.16    0.10
  -9   6   0   -0.05    0.10
  10  -6   0   17.42    1.24
  10   6   0   15.33    1.02
  10   6   0   13.97    1.25
 -10   6   0   13.68    1.29
 -10  -6   0   15.68    1.33
 -11  -6   0   -0.07    0.13
 -11   6   0    0.02    0.12
  11   6   0    0.02    0.09
  11   6   0   -0.05    0.12
  12   6   0    9.23    0.92
 -12  -6   0    9.24    0.95
  12   6   0    9.62    0.72
   0   7   0    0.08    0.06
   0  -7   0    0.01    0.05
   0  -7   0   -0.02    0.05
   0  -7   0    0.02    0.05
   0   7   0   -0.03    0.05
  -1  -7   0    0.11    0.07
  -1  -7   0   -0.08    0.04
   1   7   0   -0.05    0.04
   1   7   0    0.04    0.06
   1  -7   0   -0.01    0.05
  -1   7   0    0.00    0.05
  -1   7   0    0.00    0.05
   1  -7   0    0.01    0.05
  -1  -7   0   -0.02    0.05
   1  -7   0    0.06    0.05
   2  -7   0   19.32    1.18
   2   7   0   18.26    1.16
   2  -7   0   19.43    1.25
  -2  -7   0   19.90    1.18
  -2   7   0   17.05    1.34
   2   7   0   19.79    1.38
   2  -7   0   19.19    1.35
  -2  -7   0   20.26    1.26
  -2   7   0   17.96    1.17
   3  -7   0   -0.07    0.05
   3  -7   0    0.12    0.07
   3  -7   0    0.05    0.06
  -3  -7   0    0.09    0.07
  -3  -7   0    0.03    0.07
  -3  -7   0    0.00    0.05
   3   7   0    0.13    0.08
  -3   7   0   -0.03    0.05
   3   7   0    0.00    0.05
   3  -7   0   -0.03    0.05
   4  -7   0   58.15    3.85
   4  -7   0   56.39    3.34
  -4  -7   0   56.93    4.06
  -4   7   0   54.64    3.33
   4  -7   0   55.41    3.50
  -4  -7   0   52.79    3.50
   4   7   0   60.42    3.33
   4  -7   0   55.19    3.35
  -4  -7   0   60.90    3.35
   5   7   0    0.00    0.08
  -5  -7   0    0.02    0.08
   5  -7   0    0.08    0.08
  -5  -7   0    0.07    0.08
  -5   7   0    0.03    0.07
   5  -7   0    0.01    0.07
   5   7   0   -0.04    0.06
   5  -7   0   -0.07    0.06
  -5  -7   0   -0.08    0.06
   5  -7   0    0.05    0.07
   6  -7   0    7.75    0.57
   6   7   0    6.93    0.51
  -6  -7   0    7.29    0.57
   6   7   0    7.26    0.65
   6  -7   0    6.89    0.60
  -6  -7   0    6.94    0.53
  -6  -7   0    6.11    0.63
  -6   7   0    7.77    0.55
  -7  -7   0   -0.02    0.11
  -7  -7   0   -0.11    0.06
   7   7   0    0.09    0.09
   7   7   0   -0.02    0.11
  -7  -7   0   -0.11    0.06
   7  -7   0    0.03    0.09
  -7   7   0    0.00    0.08
   7  -7   0   -0.01    0.08
   8  -7   0    1.26    0.22
  -8  -7   0    1.20    0.20
   8   7   0    1.17    0.27
   8  -7   0    1.28    0.24
   8   7   0    0.93    0.19
  -8   7   0    1.57    0.22
  -8  -7   0    1.83    0.22
  -8  -7   0    1.45    0.27
  -9  -7   0    0.10    0.15
   9   7   0    0.00    0.08
   9   7   0    0.00    0.13
  -9  -7   0   -0.03    0.08
 -10  -7   0   14.03    1.12
  10   7   0   10.25    0.81
  10   7   0   12.28    1.07
 -11  -7   0    0.23    0.16
  11   7   0    0.11    0.16
  11   7   0   -0.01    0.10
 -12  -7   0    3.19    0.49
   0  -8   0    7.82    0.52
   0   8   0    6.81    0.59
   0  -8   0    7.12    0.56
   0   8   0    7.12    0.51
   1  -8   0   -0.06    0.05
   1  -8   0    0.02    0.07
  -1   8   0   -0.04    0.06
  -1  -8   0   -0.03    0.06
  -1  -8   0    0.06    0.06
   1   8   0    0.07    0.06
   1   8   0    0.01    0.07
  -1   8   0    0.11    0.08
   2  -8   0   45.03    3.00
   2  -8   0   41.35    2.73
  -2   8   0   43.17    2.59
  -2  -8   0   47.73    2.61
  -2   8   0   44.46    3.00
   2  -8   0   45.31    2.61
  -2  -8   0   41.10    2.73
   2   8   0   41.98    3.01
   2   8   0   43.00    2.58
   3  -8   0   -0.02    0.06
  -3  -8   0   -0.02    0.06
  -3   8   0    0.03    0.07
  -3   8   0    0.00    0.06
   3  -8   0   -0.08    0.06
   3  -8   0    0.05    0.07
  -3  -8   0    0.04    0.07
   3   8   0   -0.03    0.06
   3   8   0   -0.04    0.06
   4  -8   0   14.29    1.01
  -4  -8   0   15.52    0.95
   4   8   0   14.08    0.93
   4  -8   0   14.31    1.08
   4   8   0   13.84    1.11
  -4   8   0   14.66    0.95
  -4  -8   0   13.23    1.00
   4  -8   0   15.88    0.96
  -5  -8   0    0.01    0.08
   5  -8   0    0.02    0.08
   5  -8   0    0.12    0.09
  -5  -8   0    0.02    0.08
  -5   8   0   -0.08    0.07
   5   8   0    0.09    0.08
   5   8   0    0.02    0.09
   6   8   0   25.41    1.87
  -6   8   0   26.98    1.60
   6  -8   0   26.71    1.83
  -6  -8   0   23.14    1.67
  -6  -8   0   24.55    1.58
   6   8   0   24.64    1.56
   6  -8   0   26.03    1.68
   7  -8   0    0.18    0.11
   7   8   0    0.20    0.09
  -7  -8   0   -0.07    0.07
  -7   8   0    0.01    0.09
  -7  -8   0    0.00    0.08
   7   8   0    0.09    0.11
   8  -8   0    0.26    0.13
   8   8   0    0.22    0.16
   8   8   0    0.35    0.12
  -8  -8   0    0.43    0.14
  -8   8   0    0.19    0.11
  -8  -8   0    0.40    0.13
   9   8   0   -0.22    0.09
  -9  -8   0   -0.02    0.10
   9   8   0   -0.04    0.08
  10   8   0   13.11    0.90
  10   8   0   12.49    1.12
  11   8   0   -0.17    0.07
  11   8   0    0.13    0.18
   0   9   0    0.03    0.08
   0  -9   0   -0.01    0.07
   0  -9   0   -0.02    0.07
   0   9   0    0.00    0.07
   1   9   0    0.10    0.07
  -1   9   0    0.07    0.07
   1   9   0    0.09    0.10
  -1  -9   0   -0.02    0.06
  -1  -9   0    0.10    0.08
  -1   9   0   -0.01    0.08
   1  -9   0   -0.01    0.06
   1  -9   0    0.00    0.08
   2   9   0   37.92    2.25
  -2  -9   0   35.41    2.39
  -2  -9   0   37.61    2.27
   2   9   0   37.81    2.63
   2  -9   0   39.39    2.28
  -2   9   0   36.90    2.25
   2  -9   0   37.93    2.40
   2  -9   0   39.23    2.61
  -2   9   0   35.76    2.60
   3  -9   0   -0.04    0.08
  -3   9   0   -0.01    0.08
  -3   9   0   -0.04    0.07
  -3  -9   0   -0.02    0.07
   3  -9   0    0.03    0.08
  -3  -9   0    0.02    0.07
   3   9   0    0.09    0.11
   3   9   0    0.04    0.06
   3  -9   0    0.03    0.08
  -4  -9   0   63.49    4.16
  -4   9   0   67.13    3.95
   4   9   0   63.84    3.93
   4  -9   0   70.59    4.57
  -4  -9   0   64.18    3.96
   4  -9   0   70.07    4.17
   4   9   0   71.14    4.62
  -5  -9   0    0.06    0.09
   5   9   0   -0.12    0.06
  -5   9   0   -0.05    0.08
  -5  -9   0    0.04    0.08
   5  -9   0    0.05    0.09
   5   9   0    0.07    0.11
  -6   9   0   23.12    1.46
   6  -9   0   22.14    1.54
   6   9   0   23.71    1.44
  -6  -9   0   23.18    1.46
  -6  -9   0   22.31    1.55
   6   9   0   22.52    1.72
  -7   9   0    0.02    0.10
   7   9   0    0.02    0.08
   7   9   0   -0.04    0.10
   7  -9   0    0.05    0.12
  -7  -9   0   -0.07    0.08
  -7  -9   0    0.19    0.13
   8  -9   0    2.27    0.30
  -8   9   0    1.92    0.27
  -8  -9   0    1.76    0.27
   8   9   0    2.03    0.32
   8   9   0    2.39    0.26
   9   9   0   -0.08    0.12
   9   9   0   -0.08    0.08
  -9  -9   0    0.11    0.10
  10   9   0    0.57    0.16
  10   9   0    0.41    0.20
   0 -10   0    7.16    0.55
   0 -10   0    7.90    0.63
   0  10   0    7.35    0.55
   0  10   0    7.78    0.65
   1 -10   0    0.19    0.10
  -1 -10   0    0.04    0.10
   1  10   0    0.05    0.07
  -1  10   0   -0.07    0.07
   1 -10   0    0.07    0.08
   1 -10   0    0.00    0.09
  -1  10   0    0.01    0.07
   1  10   0    0.06    0.10
  -1 -10   0   -0.02    0.07
   2 -10   0    0.05    0.09
  -2 -10   0    0.11    0.09
   2 -10   0    0.08    0.09
   2 -10   0    0.05    0.08
  -2 -10   0   -0.01    0.08
  -2  10   0    0.06    0.09
   2  10   0    0.07    0.11
  -2  10   0    0.05    0.09
   2  10   0    0.00    0.07
  -3  10   0   -0.11    0.07
  -3 -10   0    0.03    0.08
  -3 -10   0    0.12    0.11
   3  10   0    0.14    0.11
   3 -10   0    0.01    0.08
   3  10   0   -0.09    0.06
   4  10   0   16.66    1.28
  -4 -10   0   16.58    1.08
  -4 -10   0   15.54    1.15
   4  10   0   15.79    1.06
   4 -10   0   16.47    1.17
  -4  10   0   17.30    1.09
   5  10   0   -0.03    0.07
  -5 -10   0   -0.07    0.08
  -5  10   0    0.20    0.11
   5  10   0    0.09    0.11
   5 -10   0   -0.01    0.08
  -5 -10   0    0.06    0.09
   6  10   0   22.04    1.59
   6 -10   0   20.17    1.42
  -6 -10   0   19.45    1.41
   6  10   0   18.99    1.30
  -6 -10   0   19.43    1.32
  -6  10   0   22.59    1.35
   7  10   0   -0.12    0.06
  -7 -10   0   -0.14    0.07
   7 -10   0   -0.03    0.10
  -7  10   0   -0.04    0.10
   7  10   0    0.06    0.12
  -8  10   0   16.08    1.13
   8  10   0   15.73    1.34
   8  10   0   16.04    1.09
   8 -10   0   16.92    1.20
  -8 -10   0   17.36    1.22
  -9  10   0   -0.02    0.12
   9  10   0   -0.12    0.07
   9  10   0    0.07    0.15
  -9 -10   0    0.11    0.11
   0  11   0    0.02    0.10
   0  11   0   -0.03    0.08
   0 -11   0   -0.01    0.07
   0 -11   0    0.07    0.09
  -1 -11   0    0.11    0.09
   1  11   0    0.19    0.12
  -1 -11   0    0.13    0.11
   1  11   0    0.06    0.09
  -1  11   0   -0.05    0.07
   1 -11   0    0.14    0.12
  -2 -11   0    0.51    0.14
  -2  11   0    0.80    0.17
   2  11   0    0.64    0.15
   2 -11   0    1.19    0.24
   2  11   0    0.80    0.20
  -2 -11   0    0.68    0.18
   3  11   0    0.04    0.10
   3 -11   0    0.20    0.12
  -3 -11   0    0.02    0.09
  -3 -11   0    0.07    0.09
  -3  11   0    0.13    0.10
   3  11   0   -0.05    0.08
   4 -11   0    3.32    0.39
  -4 -11   0    3.47    0.39
   4  11   0    3.83    0.43
  -4 -11   0    3.70    0.36
  -4  11   0    3.32    0.35
   4  11   0    3.59    0.33
   5 -11   0   -0.01    0.10
  -5  11   0    0.06    0.10
   5  11   0    0.11    0.09
  -5 -11   0    0.26    0.12
   5  11   0    0.08    0.14
  -6 -11   0    3.31    0.40
   6 -11   0    4.00    0.42
  -6  11   0    3.96    0.38
   6  11   0    4.24    0.47
   6  11   0    3.73    0.36
   7  11   0    0.29    0.16
  -7 -11   0    0.12    0.12
   7  11   0    0.10    0.10
  -7  11   0    0.03    0.10
   7 -11   0    0.01    0.10
  -8  11   0    2.07    0.27
   8  11   0    1.84    0.25
   8  11   0    2.26    0.36
  -8 -11   0    1.70    0.28
  -9  11   0    0.17    0.14
   9  11   0   -0.02    0.15
  -9 -11   0    0.09    0.12
   0 -12   0    0.23    0.13
   0  12   0    0.06    0.09
   1 -12   0   -0.03    0.09
   1  12   0   -0.02    0.07
  -1 -12   0   -0.09    0.08
  -1  12   0   -0.03    0.08
   2  12   0    9.20    0.67
  -2 -12   0    8.45    0.74
  -2  12   0    8.84    0.67
   2  12   0    9.52    0.80
   2 -12   0    9.24    0.75
  -3  12   0   -0.06    0.07
   3  12   0    0.09    0.13
   3 -12   0    0.06    0.10
  -3 -12   0    0.30    0.14
   3  12   0    0.02    0.08
  -4  12   0   19.26    1.21
   4  12   0   17.36    1.18
  -4 -12   0   16.16    1.28
   4  12   0   18.79    1.42
   4 -12   0   18.66    1.32
   5  12   0    0.00    0.11
   5 -12   0    0.00    0.10
  -5  12   0   -0.04    0.08
   5  12   0    0.07    0.09
  -5 -12   0   -0.18    0.08
  -6 -12   0    7.13    0.65
   6  12   0    7.36    0.56
  -6  12   0    7.07    0.58
   6  12   0    7.00    0.70
   6 -12   0    6.57    0.63
  -7  12   0    0.02    0.11
  -7 -12   0   -0.12    0.09
   7  12   0   -0.10    0.09
   7 -12   0    0.22    0.15
   7  12   0   -0.21    0.11
  -8 -12   0   19.03    1.36
   8  12   0   18.76    1.51
  -8  12   0   17.07    1.25
   0 -13   0    0.08    0.11
   0  13   0    0.12    0.10
  -1 -13   0    0.15    0.11
   1  13   0    0.05    0.09
  -1  13   0    0.09    0.09
   1 -13   0    0.05    0.11
  -2 -13   0    0.46    0.18
   2 -13   0    0.49    0.18
  -2  13   0    0.80    0.17
   2  13   0    0.24    0.12
   3  13   0    0.00    0.09
  -3 -13   0    0.02    0.11
   3 -13   0    0.08    0.11
  -3  13   0    0.22    0.12
   4  13   0    1.33    0.21
  -4  13   0    1.12    0.23
   4 -13   0    1.27    0.28
  -4 -13   0    1.21    0.26
  -5  13   0   -0.04    0.11
   5  13   0   -0.01    0.09
   5 -13   0   -0.03    0.11
  -5 -13   0   -0.03    0.10
   6  13   0    0.42    0.20
   6 -13   0    0.78    0.22
  -6 -13   0    0.33    0.14
  -6  13   0    0.49    0.17
   0  14   0   12.28    0.85
   0 -14   0   11.07    0.96
   1 -14   0    0.10    0.15
  -1  14   0    0.04    0.11
   1  14   0    0.10    0.11
  -1 -14   0    0.19    0.16
   2  14   0    5.65    0.51
   2 -14   0    5.98    0.61
  -2  14   0    7.21    0.55
  -2 -14   0    6.78    0.63
   3  14   0    0.05    0.10
   3 -14   0   -0.01    0.12
  -3  14   0   -0.13    0.10
  -1   0  -1   -0.07    0.02
  -1   0   1   -0.11    0.02
  -1   0  -1   -0.12    0.02
  -1   0   1   -0.09    0.02
   1   0  -1   -0.07    0.02
   1   0   1   -0.07    0.01
   1   0  -1   -0.07    0.02
   1   0   1   -0.06    0.02
   2   0  -1   -0.05    0.03
  -2   0  -1   -0.10    0.04
   2   0  -1   -0.09    0.03
   2   0  -1   -0.05    0.04
  -2   0   1   -0.12    0.03
   2   0  -1   -0.08    0.02
  -2   0   1   -0.07    0.03
   2   0   1   -0.06    0.03
  -2   0   1   -0.08    0.04
  -2   0  -1   -0.11    0.02
   2   0   1   -0.04    0.03
   2   0   1   -0.05    0.04
   3   0   1    0.00    0.03
   3   0  -1   -0.03    0.04
  -3   0   1    0.03    0.03
  -3   0  -1    0.03    0.04
   3   0   1    0.00    0.03
   3   0  -1    0.01    0.04
  -3   0  -1   -0.01    0.05
   3   0   1    0.09    0.05
  -3   0   1    0.05    0.06
  -3   0  -1    0.00    0.03
   3   0  -1   -0.05    0.02
   3   0  -1    0.01    0.03
  -3   0   1    0.02    0.03
  -4   0  -1    0.06    0.05
  -4   0   1    0.04    0.04
   4   0   1   -0.01    0.04
  -4   0   1   -0.03    0.03
   4   0   1   -0.03    0.03
   4   0   1    0.01    0.04
  -4   0  -1   -0.01    0.06
   4   0   1    0.04    0.04
   4   0  -1    0.02    0.04
   4   0  -1    0.00    0.05
  -4   0   1    0.07    0.07
   4   0  -1   -0.04    0.03
  -4   0  -1   -0.02    0.03
   4   0  -1    0.04    0.04
   5   0  -1   -0.04    0.03
  -5   0  -1    0.05    0.05
  -5   0  -1    0.08    0.05
  -5   0   1    0.03    0.05
  -5   0   1    0.10    0.08
  -5   0  -1   -0.02    0.06
   5   0  -1   -0.05    0.05
   5   0   1    0.01    0.04
   5   0  -1   -0.01    0.04
   5   0  -1   -0.08    0.04
   5   0   1    0.03    0.06
   5   0   1   -0.03    0.04
  -5   0   1    0.01    0.04
   5   0   1    0.00    0.04
   6   0  -1    0.10    0.07
   6   0   1   -0.05    0.04
   6   0  -1    0.01    0.05
  -6   0   1   -0.02    0.05
   6   0  -1    0.07    0.05
   6   0  -1    0.05    0.05
   6   0   1    0.00    0.04
  -6   0  -1    0.08    0.08
  -6   0  -1   -0.04    0.04
   6   0   1    0.03    0.05
  -6   0   1   -0.05    0.05
  -6   0   1   -0.05    0.07
  -6   0  -1    0.03    0.05
   6   0   1   -0.05    0.04
  -7   0  -1   -0.02    0.05
   7   0  -1    0.02    0.07
  -7   0  -1    0.12    0.07
  -7   0   1    0.07    0.06
   7   0  -1   -0.05    0.05
   7   0  -1    0.00    0.05
  -7   0  -1   -0.03    0.07
   7   0   1   -0.04    0.05
  -7   0   1   -0.03    0.08
  -7   0   1   -0.04    0.05
   7   0   1    0.05    0.07
   7   0   1   -0.02    0.04
   7   0  -1    0.01    0.05
   8   0  -1   -0.14    0.05
  -8   0   1    0.00    0.07
   8   0   1    0.07    0.06
  -8   0  -1    0.00    0.06
   8   0  -1    0.06    0.06
   8   0  -1    0.05    0.05
  -8   0   1   -0.03    0.08
  -8   0  -1   -0.02    0.08
   8   0   1   -0.04    0.06
  -8   0   1    0.00    0.07
   8   0   1   -0.02    0.07
   9   0   1    0.01    0.08
   9   0  -1   -0.05    0.07
  -9   0  -1   -0.18    0.07
  -9   0  -1   -0.01    0.08
  -9   0   1   -0.01    0.11
   9   0   1   -0.01    0.06
   9   0  -1    0.01    0.08
   9   0   1   -0.01    0.10
  10   0  -1   -0.05    0.09
  10   0   1    0.01    0.08
  10   0   1    0.12    0.12
 -10   0   1   -0.14    0.11
 -10   0  -1   -0.04    0.11
  10   0  -1    0.00    0.10
  11   0   1    0.19    0.11
 -11   0   1    0.03    0.16
 -11   0  -1   -0.07    0.10
  11   0  -1    0.06    0.10
  11   0   1    0.17    0.13
  11   0  -1   -0.04    0.12
  12   0  -1   -0.14    0.09
  12   0   1    0.06    0.10
 -12   0   1    0.23    0.17
  12   0   1   -0.09    0.11
  12   0  -1    0.12    0.11
 -12   0  -1    0.00    0.13
  13   0   1   -0.17    0.09
  13   0  -1    0.03    0.15
 -13   0   1    0.05    0.16
  13   0   1   -0.09    0.11
 -13   0  -1   -0.06    0.14
  13   0  -1   -0.09    0.10
  14   0  -1   -0.01    0.09
   0   1   1   -0.06    0.02
   0  -1  -1   -0.07    0.01
   0  -1   1   -0.09    0.01
   0  -1  -1   -0.07    0.02
   0   1   1   -0.06    0.01
   1   1  -1    0.34    0.04
   1   1  -1    0.20    0.04
  -1  -1  -1    0.21    0.04
   1  -1   1    0.21    0.04
   1  -1   1    0.25    0.03
  -1   1   1    0.16    0.03
  -1  -1  -1    0.28    0.04
   1  -1   1    0.22    0.04
  -1  -1  -1    0.18    0.03
  -1   1   1    0.25    0.05
  -1  -1   1    0.19    0.03
  -1   1  -1    0.24    0.05
   1  -1  -1    0.30    0.05
   1  -1  -1    0.20    0.03
   1   1   1    0.32    0.05
   1  -1  -1    0.23    0.03
   1   1   1    0.22    0.04
  -1  -1   1    0.28    0.04
   1   1   1    0.22    0.03
  -1  -1   1    0.25    0.05
   2  -1   1   23.10    1.31
  -2   1   1   23.56    1.31
  -2  -1  -1   23.64    1.62
   2   1  -1   23.45    1.36
   2  -1   1   23.11    1.37
   2   1  -1   23.33    1.31
  -2   1   1   20.89    1.61
   2   1  -1   20.52    1.52
   2   1  -1   23.22    1.31
  -2  -1  -1   24.08    1.31
   2  -1   1   19.69    1.51
   2  -1  -1   23.66    1.52
  -2  -1   1   22.86    1.31
   2   1   1   23.08    1.53
   2   1   1   22.44    1.37
  -2   1  -1   21.65    1.61
   2   1   1   23.53    1.30
  -2   1  -1   19.12    1.31
  -2  -1   1   23.59    1.31
   2  -1  -1   21.95    1.31
   2  -1  -1   22.84    1.36
   2  -1  -1   22.48    1.31
  -2  -1   1   21.82    1.61
  -2  -1   1   21.63    1.36
  -3   1   1   -0.01    0.03
   3  -1   1    0.00    0.03
   3  -1   1   -0.05    0.03
   3  -1   1   -0.03    0.03
   3   1  -1   -0.01    0.03
   3   1  -1   -0.01    0.03
   3  -1   1    0.01    0.04
  -3   1   1    0.01    0.05
  -3  -1  -1    0.01    0.04
   3   1  -1   -0.01    0.03
  -3  -1  -1   -0.02    0.04
   3   1  -1   -0.01    0.04
  -3   1   1   -0.02    0.03
  -3  -1   1   -0.01    0.03
   3  -1  -1   -0.02    0.04
   3  -1  -1   -0.01    0.03
   3   1   1    0.00    0.04
   3   1   1   -0.01    0.03
  -3   1  -1   -0.01    0.04
  -3  -1   1   -0.01    0.03
   3  -1  -1    0.02    0.03
  -3   1  -1   -0.06    0.05
   3   1   1    0.07    0.04
   3  -1  -1   -0.01    0.04
  -3  -1   1   -0.03    0.05
  -3  -1   1    0.01    0.03
  -3   1  -1    0.05    0.04
  -4   1   1    2.12    0.24
   4  -1   1    1.82    0.20
  -4   1   1    2.46    0.18
  -4  -1  -1    2.04    0.17
   4   1  -1    2.05    0.17
  -4  -1  -1    2.07    0.17
   4   1  -1    2.01    0.22
   4  -1   1    1.87    0.18
   4  -1   1    1.95    0.17
   4   1  -1    2.03    0.17
  -4  -1  -1    2.41    0.24
  -4   1   1    2.25    0.18
   4  -1   1    2.04    0.17
   4   1  -1    2.30    0.18
  -4   1  -1    2.14    0.18
   4  -1  -1    1.99    0.17
   4   1   1    1.66    0.16
  -4  -1   1    2.37    0.18
  -4   1  -1    2.21    0.18
  -4  -1   1    1.99    0.23
  -4  -1   1    2.07    0.18
  -4   1  -1    2.49    0.25
   4  -1  -1    2.00    0.17
   4   1   1    2.25    0.22
   4  -1  -1    1.88    0.21
   4   1   1    1.78    0.18
   4  -1  -1    2.12    0.18
   5   1  -1   14.38    0.93
   5  -1   1   16.04    1.07
   5   1  -1   14.78    0.91
  -5   1   1   14.44    1.14
   5   1  -1   14.96    0.91
   5  -1   1   14.62    0.91
  -5  -1  -1   16.29    0.92
  -5   1   1   12.26    0.90
   5  -1   1   14.94    0.91
   5   1  -1   15.17    1.08
   5  -1   1   14.22    0.95
  -5  -1  -1   15.19    0.91
  -5  -1   1   13.93    0.91
   5  -1  -1   16.37    1.08
  -5  -1   1   12.50    1.13
   5   1   1   14.66    0.90
   5   1   1   13.68    0.94
   5  -1  -1   15.13    0.91
   5   1   1   15.13    0.91
  -5  -1   1   14.23    0.91
  -5   1  -1   14.88    0.91
   5   1   1   15.82    1.08
  -5   1  -1   14.70    0.91
  -6  -1  -1    1.46    0.21
   6   1  -1    1.30    0.15
   6  -1   1    1.21    0.14
  -6   1   1    1.12    0.20
   6  -1   1    0.96    0.13
   6   1  -1    1.05    0.17
  -6  -1  -1    1.44    0.15
   6  -1   1    1.20    0.15
  -6  -1  -1    1.07    0.14
  -6   1   1    1.20    0.15
   6   1  -1    0.97    0.13
  -6   1   1    1.55    0.16
   6   1  -1    1.13    0.14
   6  -1   1    1.14    0.18
   6  -1  -1    1.21    0.14
  -6   1  -1    1.36    0.15
  -6   1  -1    1.36    0.21
   6   1   1    1.43    0.14
   6  -1  -1    1.37    0.18
  -6  -1   1    1.14    0.14
  -6   1  -1    1.44    0.15
   6   1   1    1.29    0.19
   6   1   1    1.01    0.14
   6   1   1    1.03    0.13
   6  -1  -1    1.06    0.14
  -6  -1   1    1.19    0.19
  -6  -1   1    1.32    0.15
   6  -1  -1    1.26    0.14
   7  -1   1    2.01    0.25
  -7   1   1    1.59    0.26
   7   1  -1    2.04    0.20
   7   1  -1    1.57    0.19
  -7  -1  -1    2.52    0.30
  -7   1   1    1.70    0.20
  -7  -1  -1    2.00    0.20
   7  -1   1    1.74    0.19
  -7   1   1    1.84    0.20
   7  -1   1    1.90    0.20
   7   1  -1    2.00    0.25
  -7  -1   1    1.82    0.20
  -7   1  -1    1.87    0.20
   7  -1  -1    1.48    0.19
  -7   1  -1    2.19    0.29
  -7   1  -1    1.99    0.20
  -7  -1   1    1.85    0.20
   7   1   1    1.62    0.18
   7   1   1    1.83    0.20
   7   1   1    2.07    0.26
  -7  -1   1    1.66    0.26
   7  -1  -1    2.01    0.20
   7  -1  -1    2.18    0.26
   7  -1  -1    1.85    0.19
   8  -1   1    0.87    0.16
   8  -1   1    0.94    0.15
   8   1  -1    0.74    0.19
  -8  -1  -1    0.84    0.15
  -8   1   1    0.80    0.21
   8  -1   1    0.93    0.20
  -8   1   1    1.00    0.17
  -8  -1  -1    1.02    0.24
   8   1  -1    0.73    0.15
  -8   1   1    1.05    0.15
   8   1  -1    0.86    0.13
  -8   1  -1    1.06    0.16
  -8  -1   1    1.05    0.24
   8   1   1    1.06    0.15
  -8  -1   1    0.63    0.14
   8   1   1    0.92    0.21
  -8   1  -1    1.06    0.24
   8   1   1    0.92    0.16
   8  -1  -1    0.85    0.20
   8  -1  -1    0.85    0.15
   8  -1  -1    0.92    0.15
  -8  -1   1    1.00    0.16
  -9   1   1   -0.02    0.12
   9  -1   1    0.12    0.11
   9  -1   1    0.08    0.08
   9  -1   1    0.13    0.08
  -9  -1  -1   -0.06    0.07
  -9  -1  -1    0.11    0.12
   9   1  -1    0.03    0.10
   9   1  -1    0.05    0.08
   9   1   1    0.06    0.07
  -9  -1   1    0.13    0.12
  -9   1  -1    0.06    0.08
  -9   1  -1   -0.14    0.10
   9  -1  -1    0.00    0.09
   9   1   1   -0.09    0.08
   9  -1  -1    0.09    0.09
   9   1   1    0.01    0.07
  10  -1   1    5.40    0.42
  10   1  -1    5.57    0.43
  10  -1   1    3.57    0.47
  10   1  -1    4.90    0.52
 -10  -1  -1    4.54    0.56
 -10  -1  -1    4.75    0.42
 -10   1   1    4.60    0.55
  10  -1  -1    5.18    0.42
  10   1   1    5.26    0.53
  10  -1  -1    3.89    0.48
 -10  -1   1    4.49    0.55
 -10   1  -1    5.54    0.58
  10   1   1    4.56    0.40
 -11  -1  -1    0.12    0.16
  11  -1   1    0.33    0.13
  11   1  -1    0.10    0.14
  11  -1   1    0.16    0.14
  11   1  -1    0.23    0.12
 -11   1   1    0.16    0.15
  11  -1  -1    0.30    0.12
  11  -1  -1    0.21    0.15
 -11  -1   1    0.13    0.17
  11   1   1    0.43    0.18
  11   1   1    0.16    0.12
 -11   1  -1    0.41    0.20
  12   1  -1    0.04    0.09
 -12  -1  -1    0.48    0.22
  12  -1   1    0.17    0.15
  12   1  -1    0.30    0.18
 -12   1   1    0.58    0.22
  12  -1   1    0.33    0.13
 -12   1  -1    0.28    0.19
  12  -1  -1    0.14    0.14
  12  -1  -1    0.51    0.17
  12   1   1    0.32    0.16
 -12  -1   1    0.28    0.19
  12   1   1    0.56    0.16
  13   1  -1    1.13    0.23
 -13   1   1    0.64    0.28
  13  -1   1    1.10    0.28
 -13  -1  -1    1.40    0.35
  13   1  -1    0.81    0.25
  13  -1   1    0.83    0.21
  13   1   1    0.92    0.21
 -13   1  -1    0.90    0.29
  13  -1  -1    0.91    0.21
  13  -1  -1    1.14    0.29
  13   1   1    0.86    0.27
 -13  -1   1    0.44    0.23
   0  -2  -1  173.09   11.54
   0  -2   1  197.08   11.04
   0  -2   1  195.84   11.09
   0   2   1  194.04   12.81
   0   2  -1  205.31   11.09
   0   2   1  198.32   11.03
   0  -2  -1  184.27   11.08
   0  -2   1  200.89   11.55
   0   2  -1  192.28   11.04
   0  -2   1  198.32   13.55
  -1   2   1   29.36    2.09
   1   2  -1   32.04    2.09
   1   2  -1   30.53    1.81
   1  -2   1   30.13    1.88
  -1  -2  -1   31.67    2.20
   1   2  -1   30.20    1.80
  -1  -2  -1   31.60    1.80
   1  -2   1   30.32    2.20
  -1   2   1   31.28    1.79
   1  -2   1   31.43    1.81
  -1  -2  -1   33.04    1.89
   1  -2   1   31.64    2.07
   1  -2   1   31.60    1.80
   1  -2  -1   27.57    1.88
  -1   2  -1   30.17    2.07
  -1  -2   1   32.69    1.88
   1  -2  -1   32.75    2.09
  -1  -2   1   31.47    1.80
   1  -2  -1   31.40    1.80
  -1  -2   1   33.22    2.21
  -1   2  -1   29.60    1.81
   1   2   1   29.88    1.79
   1   2   1   31.44    2.09
  -1  -2   1   31.76    1.81
  -1   2  -1   31.44    2.20
  -1   2  -1   31.93    1.80
   2   2  -1   39.75    2.42
  -2  -2  -1   42.50    2.42
   2  -2   1   38.28    2.53
   2  -2   1   39.05    2.79
   2  -2   1   41.99    2.42
   2   2  -1   44.21    2.82
  -2   2   1   42.49    2.42
  -2  -2  -1   42.85    2.97
   2   2  -1   42.08    2.43
  -2  -2  -1   42.34    2.54
  -2   2   1   47.02    2.97
   2  -2   1   43.09    2.43
  -2  -2   1   43.48    2.42
   2   2   1   42.49    2.41
   2  -2  -1   37.70    2.41
  -2   2  -1   41.61    2.43
   2  -2  -1   40.57    2.80
   2   2   1   41.72    2.82
  -2   2  -1   41.66    2.97
  -2  -2   1   42.38    2.43
   2  -2  -1   42.24    2.52
   2   2   1   39.51    2.53
  -2  -2   1   46.55    2.53
  -2  -2   1   39.14    2.97
  -2   2  -1   42.30    2.42
   2  -2  -1   43.27    2.43
   3   2  -1  108.84    6.13
  -3   2   1  106.64    7.50
   3  -2   1  103.07    6.10
  -3  -2  -1  110.95    6.39
  -3  -2  -1  105.77    7.50
   3   2  -1  102.61    6.10
   3   2  -1  105.25    7.09
  -3   2   1  109.53    6.11
  -3  -2  -1   95.40    6.12
   3  -2   1  103.33    6.13
   3  -2   1   98.03    7.07
   3  -2   1  103.06    6.38
   3  -2  -1  112.26    6.11
   3   2   1  106.11    6.39
  -3  -2   1   97.49    7.50
  -3   2  -1  116.51    6.14
  -3  -2   1  111.95    6.13
   3  -2  -1   93.56    7.07
   3  -2  -1  112.00    6.37
  -3  -2   1  110.04    6.38
   3   2   1  107.44    6.10
  -3   2  -1  106.92    7.50
  -3  -2   1  117.44    6.11
  -3   2  -1  113.83    6.11
   3   2   1  105.66    7.09
   3  -2  -1  111.06    6.13
  -4   2   1    0.91    0.11
   4  -2   1    1.15    0.12
   4  -2   1    0.97    0.13
  -4  -2  -1    0.87    0.15
  -4  -2  -1    1.19    0.12
  -4  -2  -1    0.93    0.10
  -4   2   1    0.59    0.14
  -4  -2  -1    0.89    0.12
  -4   2   1    1.23    0.13
   4  -2   1    0.84    0.11
   4   2  -1    0.95    0.11
   4   2  -1    1.19    0.12
   4  -2   1    1.13    0.12
   4   2  -1    0.90    0.14
   4   2  -1    1.20    0.12
  -4  -2   1    1.09    0.12
  -4  -2   1    1.24    0.12
  -4   2  -1    1.03    0.12
   4   2   1    1.21    0.11
   4  -2  -1    0.98    0.11
  -4  -2   1    0.83    0.15
   4   2   1    0.97    0.12
  -4  -2   1    0.96    0.11
  -4   2  -1    0.70    0.10
   4  -2  -1    1.10    0.14
   4   2   1    1.12    0.15
   4  -2  -1    0.96    0.11
   4  -2  -1    1.08    0.12
  -4   2  -1    1.49    0.18
   5   2  -1   59.30    3.44
   5  -2   1   60.21    3.44
   5   2  -1   60.67    3.45
   5  -2   1   57.74    3.45
   5  -2   1   59.07    3.60
  -5  -2  -1   63.56    3.46
  -5   2   1   58.64    3.44
  -5   2   1   65.44    3.46
  -5  -2  -1   59.02    3.44
   5  -2   1   62.10    3.99
  -5  -2  -1   59.57    4.25
  -5   2   1   59.52    4.24
   5   2  -1   60.23    3.59
   5   2  -1   56.08    4.01
  -5  -2   1   56.42    3.58
  -5   2  -1   59.07    3.44
  -5  -2   1   59.33    3.46
   5   2   1   55.89    3.43
   5  -2  -1   57.79    4.00
  -5   2  -1   59.66    4.25
   5  -2  -1   58.89    3.44
   5  -2  -1   55.61    3.45
   5   2   1   55.24    3.59
  -5   2  -1   68.67    3.47
   5   2   1   58.13    4.01
   5  -2  -1   59.00    3.58
  -5  -2   1   55.15    3.44
   6  -2   1    6.95    0.50
   6   2  -1    6.21    0.57
   6   2  -1    8.30    0.49
   6  -2   1    6.91    0.48
   6   2  -1    6.15    0.47
   6   2  -1    6.40    0.48
   6  -2   1    7.35    0.48
  -6   2   1    5.81    0.59
   6  -2   1    8.57    0.58
  -6   2   1    6.73    0.48
  -6   2   1    6.72    0.48
  -6  -2  -1    7.18    0.49
  -6  -2  -1    5.96    0.60
  -6  -2  -1    6.66    0.48
   6  -2  -1    7.06    0.57
  -6   2  -1    7.05    0.48
  -6   2  -1    7.58    0.63
   6   2   1    6.93    0.47
   6   2   1    6.39    0.50
   6  -2  -1    6.23    0.47
   6   2   1    7.15    0.59
   6  -2  -1    6.79    0.49
  -6   2  -1    7.31    0.49
   6  -2  -1    7.37    0.49
  -6  -2   1    6.10    0.60
  -6  -2   1    7.68    0.49
  -6  -2   1    6.69    0.48
  -6  -2   1    6.69    0.49
   7  -2   1   30.00    1.89
  -7   2   1   31.64    1.82
  -7  -2  -1   30.27    2.27
   7   2  -1   29.95    2.14
   7  -2   1   27.27    1.80
   7   2  -1   28.89    1.81
   7  -2   1   29.95    2.11
  -7   2   1   33.13    1.83
   7   2  -1   31.75    1.88
  -7  -2  -1   30.23    1.82
   7   2   1   30.95    2.14
  -7   2  -1   29.91    1.82
   7  -2  -1   30.97    1.82
  -7  -2   1   25.32    2.23
  -7   2  -1   25.96    2.24
   7   2   1   29.48    1.89
   7  -2  -1   30.94    1.82
  -7  -2   1   33.19    1.89
  -7  -2   1   28.69    1.82
  -7  -2   1   30.62    1.82
   7  -2  -1   30.48    2.12
   7   2   1   29.13    1.80
  -7   2  -1   30.99    1.82
   7  -2  -1   30.17    1.87
  -8  -2  -1    6.47    0.49
   8   2  -1    6.24    0.48
   8   2  -1    6.28    0.48
   8  -2   1    5.95    0.49
  -8  -2  -1    5.82    0.62
   8  -2   1    6.79    0.58
  -8   2   1    5.94    0.48
   8   2  -1    6.45    0.59
   8  -2   1    5.99    0.47
  -8   2   1    6.99    0.64
  -8   2  -1    6.89    0.49
  -8  -2   1    6.42    0.48
   8  -2  -1    6.57    0.48
  -8  -2   1    6.53    0.49
   8   2   1    6.30    0.50
   8   2   1    6.53    0.59
   8   2   1    6.79    0.48
   8  -2  -1    5.75    0.57
  -8  -2   1    6.43    0.63
   8  -2  -1    6.18    0.48
  -9  -2  -1   10.05    0.76
  -9  -2  -1   10.62    0.95
   9   2  -1   10.58    0.89
  -9   2   1   10.05    0.73
   9  -2   1   10.46    0.86
  -9   2   1   10.71    0.95
   9  -2   1   10.01    0.75
   9   2  -1   10.72    0.73
  -9  -2  -1   10.46    0.74
   9  -2   1   10.68    0.73
   9  -2  -1   10.41    0.88
  -9  -2   1   11.04    0.95
   9   2   1   11.18    0.77
   9   2   1    8.96    0.86
   9  -2  -1   10.15    0.73
  -9   2  -1   11.49    0.96
   9   2   1   10.31    0.72
  10   2  -1    0.34    0.17
  10  -2   1    0.54    0.15
 -10  -2  -1    0.33    0.20
  10  -2   1    0.36    0.15
  10   2  -1    0.58    0.15
 -10  -2  -1    0.36    0.13
 -10  -2  -1    0.44    0.13
 -10   2   1    0.45    0.19
 -10   2  -1    0.45    0.20
  10  -2  -1    0.32    0.13
  10   2   1    0.38    0.12
  10  -2  -1    0.30    0.16
 -10  -2   1    0.42    0.21
  10   2   1    0.37    0.17
  11   2  -1    6.02    0.64
 -11   2   1    6.84    0.71
  11  -2   1    5.98    0.62
  11   2  -1    6.86    0.53
  11  -2   1    5.96    0.51
 -11  -2  -1    5.41    0.66
  11   2   1    6.75    0.51
 -11  -2   1    6.96    0.72
  11  -2  -1    6.41    0.53
 -11   2  -1    5.31    0.66
  11   2   1    6.14    0.63
  11  -2  -1    5.90    0.62
 -12  -2  -1    2.37    0.38
  12  -2   1    1.54    0.33
 -12   2   1    2.17    0.38
  12   2  -1    1.85    0.26
  12   2  -1    2.15    0.36
  12  -2   1    1.59    0.24
 -12   2  -1    1.61    0.37
  12   2   1    2.17    0.26
 -12  -2   1    1.60    0.39
  12   2   1    1.94    0.33
  12  -2  -1    1.73    0.31
  12  -2  -1    2.24    0.28
 -13  -2  -1    7.39    0.78
 -13   2   1    6.20    0.72
  13  -2   1    6.96    0.69
  13   2  -1    6.09    0.53
  13   2  -1    5.11    0.64
  13  -2   1    6.92    0.56
  13   2   1    6.01    0.66
 -13   2  -1    5.65    0.71
  13  -2  -1    6.68    0.68
  13   2   1    5.76    0.51
 -13  -2   1    5.04    0.70
   0   3   1    0.02    0.04
   0  -3  -1    0.01    0.04
   0  -3   1    0.00    0.03
   0   3  -1    0.00    0.03
   0   3  -1    0.00    0.03
   0   3   1    0.03    0.03
   0  -3   1   -0.03    0.03
   0   3  -1   -0.02    0.03
   0  -3   1    0.01    0.04
   0  -3   1    0.00    0.04
   0  -3  -1   -0.03    0.03
   1   3  -1    8.90    0.52
   1  -3   1    8.02    0.55
  -1  -3  -1    8.74    0.51
  -1  -3  -1    8.58    0.55
   1  -3   1    8.25    0.52
   1  -3   1    7.89    0.52
  -1  -3  -1    8.46    0.61
   1   3  -1    8.15    0.52
   1  -3   1    8.66    0.59
  -1   3   1    8.26    0.60
  -1   3   1    8.49    0.51
   1  -3   1    8.20    0.62
   1  -3  -1    9.04    0.52
  -1   3  -1    7.96    0.52
  -1  -3   1    8.53    0.55
   1   3   1    8.18    0.51
  -1   3  -1    8.10    0.62
   1  -3  -1    7.36    0.54
  -1   3  -1    7.99    0.59
  -1  -3   1    8.17    0.52
  -1  -3   1    8.33    0.62
   1   3   1    8.76    0.61
   1  -3  -1    8.37    0.60
  -1  -3   1    8.49    0.52
  -2   3   1   38.99    2.26
   2   3  -1   38.48    2.63
   2  -3   1   33.61    2.60
  -2  -3  -1   39.45    2.77
   2  -3   1   36.87    2.37
   2   3  -1   38.78    2.26
  -2   3   1   40.97    2.27
  -2   3   1   38.20    2.76
   2   3  -1   41.39    2.27
  -2  -3  -1   39.67    2.27
  -2  -3  -1   39.48    2.38
   2   3   1   37.07    2.63
  -2  -3   1   41.03    2.27
  -2  -3   1   40.96    2.78
  -2  -3   1   39.66    2.37
  -2   3  -1   39.77    2.27
   2  -3  -1   40.58    2.27
  -2   3  -1   38.19    2.26
   2  -3  -1   38.20    2.62
   2   3   1   37.50    2.25
   2  -3  -1   37.21    2.36
  -2   3  -1   40.60    2.77
  -2  -3   1   39.96    2.27
   2  -3  -1   40.09    2.26
   3   3  -1   13.31    0.80
   3  -3   1   13.67    0.80
  -3  -3  -1   12.48    0.79
  -3  -3  -1   13.13    0.84
  -3   3   1   11.53    0.96
   3  -3   1   13.42    0.91
   3  -3   1   12.68    0.84
  -3   3   1   13.68    0.80
   3  -3   1   13.15    0.80
   3   3  -1   13.57    0.94
  -3   3   1   13.19    0.80
   3   3  -1   13.63    0.80
  -3  -3  -1   11.23    0.97
  -3  -3   1   12.53    0.83
   3   3   1   12.53    0.78
  -3  -3   1   13.37    0.98
   3   3   1   13.72    0.95
   3  -3  -1   12.43    0.82
   3  -3  -1   12.63    0.79
   3  -3  -1   12.91    0.92
   3  -3  -1   13.28    0.80
  -3  -3   1   13.38    0.80
  -3  -3   1   13.00    0.80
  -3   3  -1   12.88    0.98
   3   3   1   13.67    0.85
  -3   3  -1   12.18    0.80
  -3   3  -1   13.75    0.80
  -4  -3  -1   26.42    1.55
  -4  -3  -1   27.05    1.54
   4  -3   1   26.26    1.54
  -4  -3  -1   24.45    1.90
   4  -3   1   26.59    1.55
   4  -3   1   26.53    1.78
  -4   3   1   25.02    1.55
  -4  -3  -1   26.71    1.63
  -4   3   1   25.80    1.54
   4   3  -1   27.22    1.81
  -4   3   1   25.37    1.90
   4   3  -1   28.21    1.55
   4   3  -1   25.82    1.54
   4  -3   1   23.18    1.61
   4  -3  -1   25.83    1.54
   4  -3  -1   24.95    1.60
   4  -3  -1   27.59    1.55
   4   3   1   25.83    1.62
  -4  -3   1   25.91    1.61
  -4   3  -1   26.01    1.55
  -4  -3   1   25.15    1.55
  -4   3  -1   27.63    1.91
  -4  -3   1   24.91    1.91
   4  -3  -1   24.99    1.79
   4   3   1   26.09    1.81
  -4  -3   1   25.91    1.55
   4   3   1   25.35    1.53
   5   3  -1   15.04    1.04
  -5  -3  -1   14.93    0.88
  -5   3   1   14.19    0.88
  -5   3   1   12.12    1.07
   5   3  -1   15.01    0.88
   5  -3   1   15.12    1.01
  -5   3   1   13.36    0.87
  -5  -3  -1   14.30    0.92
   5   3  -1   12.80    0.86
   5  -3   1   14.17    0.87
  -5  -3  -1   14.05    0.88
   5  -3   1   12.86    0.91
   5  -3   1   12.96    0.86
  -5  -3   1   15.21    0.91
  -5   3  -1   15.86    0.89
   5   3   1   13.12    1.03
  -5  -3   1   15.20    1.10
  -5   3  -1   12.26    0.86
  -5   3  -1   14.89    1.10
   5  -3  -1   13.85    1.02
   5   3   1   13.40    0.86
   5  -3  -1   12.43    0.89
  -5  -3   1   14.03    0.87
   5   3   1   13.61    0.92
   5  -3  -1   13.26    0.87
   6  -3   1   36.01    2.04
   6   3  -1   31.73    2.10
  -6   3   1   35.86    2.04
   6  -3   1   32.06    2.11
   6  -3   1   36.59    2.36
   6   3  -1   31.79    2.02
   6   3  -1   32.33    2.37
  -6  -3  -1   36.32    2.14
   6  -3   1   33.47    2.02
  -6  -3  -1   34.40    2.52
  -6  -3  -1   35.48    2.04
  -6   3   1   39.40    2.53
  -6   3   1   33.12    2.03
   6   3   1   30.83    2.37
   6  -3  -1   35.21    2.11
   6  -3  -1   34.86    2.03
   6   3   1   33.33    2.12
  -6  -3   1   34.40    2.11
   6   3   1   32.24    2.01
   6  -3  -1   32.59    2.36
  -6   3  -1   34.92    2.03
  -6  -3   1   35.28    2.04
   6  -3  -1   36.26    2.04
  -6   3  -1   28.40    2.02
  -6  -3   1   32.48    2.51
  -6  -3   1   35.15    2.03
  -7   3   1    0.06    0.06
  -7  -3  -1   -0.10    0.04
   7   3  -1   -0.03    0.05
   7  -3   1    0.12    0.08
  -7  -3  -1   -0.05    0.05
  -7   3   1   -0.09    0.07
   7   3  -1    0.00    0.08
   7  -3   1    0.02    0.06
   7   3  -1   -0.05    0.05
  -7  -3  -1    0.11    0.11
   7  -3   1    0.00    0.05
  -7  -3   1   -0.06    0.05
  -7  -3   1    0.03    0.10
   7  -3  -1    0.05    0.06
   7  -3  -1   -0.06    0.06
  -7   3  -1    0.08    0.07
  -7  -3   1   -0.01    0.05
   7   3   1    0.11    0.09
   7  -3  -1    0.02    0.07
  -7  -3   1   -0.01    0.06
  -7   3  -1   -0.15    0.07
  -7   3  -1   -0.01    0.06
   7   3   1    0.05    0.06
   7  -3  -1    0.14    0.07
   7   3   1   -0.07    0.04
  -8  -3  -1    0.05    0.12
  -8   3   1    0.11    0.12
  -8   3   1    0.10    0.08
   8  -3   1    0.14    0.10
  -8  -3  -1    0.00    0.06
   8  -3   1    0.06    0.07
   8   3  -1    0.04    0.08
  -8  -3  -1    0.06    0.08
   8  -3   1    0.03    0.08
   8   3  -1    0.04    0.10
   8   3  -1    0.03    0.07
  -8   3  -1   -0.05    0.09
   8  -3  -1    0.03    0.08
   8   3   1    0.13    0.10
   8   3   1    0.18    0.08
   8  -3  -1    0.02    0.06
  -8  -3   1    0.09    0.07
  -8   3  -1    0.24    0.10
   8  -3  -1    0.15    0.08
  -8  -3   1    0.10    0.08
   8   3   1    0.24    0.10
  -8  -3   1    0.12    0.13
  -9  -3  -1    3.95    0.57
  -9  -3  -1    6.38    0.49
   9  -3   1    5.94    0.49
   9   3  -1    6.37    0.48
  -9   3   1    5.56    0.61
   9   3  -1    6.72    0.61
   9  -3   1    6.03    0.48
  -9  -3  -1    5.69    0.49
  -9   3   1    6.16    0.49
   9  -3   1    6.33    0.57
   9   3   1    5.80    0.58
   9   3   1    6.53    0.51
  -9  -3   1    6.39    0.49
   9  -3  -1    5.23    0.55
   9   3   1    5.99    0.46
  -9  -3   1    5.78    0.62
   9  -3  -1    6.71    0.49
  10  -3   1    2.78    0.31
 -10  -3  -1    3.36    0.33
  10   3  -1    2.31    0.38
 -10  -3  -1    3.19    0.33
  10  -3   1    3.36    0.39
 -10   3   1    3.31    0.44
 -10  -3  -1    2.57    0.43
  10   3  -1    3.56    0.33
 -10   3  -1    3.02    0.43
  10   3   1    3.34    0.34
  10  -3  -1    3.28    0.32
  10   3   1    3.29    0.40
  10   3   1    3.23    0.31
  10  -3  -1    2.58    0.37
 -10  -3   1    2.58    0.42
  11   3  -1    6.03    0.62
 -11   3   1    4.62    0.60
 -11  -3  -1    5.13    0.62
  11   3  -1    6.02    0.49
  11  -3   1    6.28    0.60
  11  -3   1    6.72    0.51
  11  -3  -1    7.18    0.52
 -11   3  -1    5.25    0.64
  11   3   1    4.69    0.57
  11  -3  -1    4.67    0.57
 -11  -3   1    5.80    0.66
  11   3   1    5.63    0.47
  12  -3   1    0.41    0.17
 -12  -3  -1    0.03    0.14
  12   3  -1    0.01    0.10
  12   3  -1    0.32    0.16
  12  -3   1    0.06    0.10
 -12   3   1    0.15    0.16
  12   3   1    0.27    0.16
 -12   3  -1   -0.09    0.15
  12   3   1    0.37    0.13
  12  -3  -1    0.28    0.15
 -12  -3   1    0.30    0.21
 -13  -3  -1    0.55    0.27
 -13   3   1    0.70    0.26
  13   3  -1    0.94    0.27
  13  -3   1    1.12    0.23
  13  -3   1    0.75    0.25
  13   3  -1    1.29    0.24
  13   3   1    0.88    0.20
 -13  -3   1    0.92    0.29
  13   3   1    0.66    0.23
  13  -3  -1    0.64    0.23
 -13   3  -1    0.49    0.23
   0  -4   1   57.14    3.39
   0   4  -1   56.06    3.73
   0   4   1   54.15    3.75
   0   4   1   53.13    3.22
   0   4  -1   53.95    3.23
   0  -4  -1   56.30    3.39
   0  -4  -1   57.93    3.24
   0  -4   1   56.27    3.24
   0  -4   1   58.36    3.94
   0   4  -1   55.42    3.24
   0  -4   1   56.67    3.23
   1   4  -1   37.47    2.54
  -1  -4  -1   37.85    2.20
   1  -4   1   38.97    2.20
  -1  -4  -1   38.43    2.65
   1  -4   1   36.95    2.30
  -1  -4  -1   36.20    2.30
   1   4  -1   37.00    2.20
  -1   4   1   36.90    2.19
  -1   4   1   39.95    2.55
   1  -4   1   37.84    2.20
   1  -4   1   35.82    2.66
   1   4  -1   39.12    2.20
   1  -4  -1   37.28    2.20
  -1   4  -1   38.29    2.67
   1  -4  -1   35.42    2.30
  -1  -4   1   38.68    2.67
  -1   4  -1   37.10    2.53
   1   4   1   38.80    2.56
  -1  -4   1   38.58    2.20
  -1   4  -1   36.98    2.20
  -1   4  -1   36.73    2.19
   1   4   1   39.10    2.19
   1  -4  -1   38.15    2.19
  -1  -4   1   37.58    2.20
  -1  -4   1   36.92    2.30
  -2   4   1    0.69    0.12
   2   4  -1    0.85    0.11
  -2  -4  -1    1.03    0.12
  -2   4   1    1.05    0.11
   2   4  -1    0.98    0.11
  -2   4   1    0.86    0.10
   2  -4   1    0.76    0.10
   2  -4   1    0.95    0.11
  -2  -4  -1    1.02    0.11
   2  -4   1    0.90    0.12
  -2  -4  -1    0.98    0.13
  -2   4   1    1.33    0.12
   2   4  -1    0.90    0.13
   2  -4   1    0.79    0.12
  -2   4  -1    0.81    0.11
   2  -4  -1    0.88    0.12
   2  -4  -1    1.00    0.13
  -2   4  -1    1.07    0.13
  -2   4  -1    0.96    0.11
  -2  -4   1    0.88    0.11
  -2  -4   1    0.96    0.12
   2  -4  -1    1.65    0.13
  -2  -4   1    0.90    0.11
   2   4   1    0.75    0.10
  -2  -4   1    0.90    0.13
   2  -4  -1    1.61    0.13
   3   4  -1   12.93    0.82
  -3   4   1   12.81    0.98
  -3  -4  -1   14.11    0.82
  -3  -4  -1   13.77    0.82
   3  -4   1   12.73    0.82
   3  -4   1   14.67    0.83
   3  -4   1   13.82    0.93
   3  -4   1   12.33    0.86
  -3  -4  -1   13.13    0.87
  -3   4   1   12.93    0.82
  -3  -4  -1   12.30    0.99
   3   4  -1   14.08    0.82
  -3   4   1   13.61    0.82
   3   4  -1   12.52    0.96
  -3   4  -1   13.75    0.82
   3   4   1   13.87    0.97
   3  -4  -1   13.77    0.82
   3  -4  -1   13.17    0.82
   3  -4  -1   12.77    0.85
  -3  -4   1   14.08    0.82
  -3   4  -1   13.25    0.82
  -3   4  -1   12.11    0.99
   3   4   1   13.24    0.81
  -3  -4   1   11.82    0.99
   3  -4  -1   12.99    0.94
  -3  -4   1   13.47    0.86
  -3  -4   1   12.71    0.82
  -4  -4  -1    7.50    0.53
  -4  -4  -1    8.32    0.58
  -4  -4  -1    8.39    0.54
   4   4  -1    7.52    0.53
  -4   4   1    8.10    0.54
   4   4  -1    7.66    0.64
   4  -4   1    8.30    0.61
  -4   4   1    8.62    0.65
  -4   4   1    7.94    0.54
   4  -4   1    7.43    0.53
   4   4  -1    8.02    0.53
   4  -4   1    6.87    0.55
   4  -4   1    8.29    0.54
  -4   4  -1    8.73    0.54
  -4   4  -1    9.05    0.67
  -4  -4   1    8.47    0.54
   4  -4  -1    8.01    0.62
   4   4   1    7.34    0.64
   4  -4  -1    8.94    0.54
  -4  -4   1    8.61    0.54
   4   4   1    7.44    0.52
  -4   4  -1    8.04    0.54
   4  -4  -1    8.13    0.54
  -4  -4   1    8.39    0.67
   4  -4  -1    8.00    0.56
  -4  -4   1    7.97    0.56
  -5  -4  -1   19.79    1.14
   5   4  -1   17.69    1.13
   5   4  -1   17.62    1.34
  -5   4   1   18.70    1.40
   5  -4   1   21.04    1.15
   5   4  -1   19.88    1.14
  -5   4   1   18.07    1.14
   5  -4   1   18.66    1.19
  -5   4   1   19.30    1.14
  -5  -4  -1   18.07    1.41
   5  -4   1   18.35    1.31
  -5  -4  -1   19.05    1.14
  -5  -4  -1   18.99    1.20
   5  -4   1   17.74    1.13
   5  -4  -1   19.63    1.14
   5  -4  -1   18.59    1.14
  -5  -4   1   19.66    1.15
  -5  -4   1   17.37    1.41
   5   4   1   17.24    1.19
   5  -4  -1   16.29    1.31
  -5  -4   1   18.84    1.14
   5   4   1   17.23    1.12
  -5   4  -1   18.64    1.15
  -5   4  -1   17.75    1.14
   5   4   1   16.78    1.33
   5  -4  -1   18.23    1.18
   6  -4   1    0.06    0.06
   6  -4   1    0.41    0.11
   6   4  -1    0.20    0.10
  -6  -4  -1    0.26    0.12
  -6  -4  -1    0.16    0.08
   6   4  -1    0.22    0.08
   6  -4   1    0.12    0.07
  -6   4   1    0.23    0.12
  -6  -4  -1    0.19    0.08
   6  -4   1    0.22    0.08
  -6   4   1    0.22    0.08
  -6  -4   1    0.22    0.11
   6   4   1    0.28    0.09
  -6  -4   1    0.27    0.09
   6   4   1    0.14    0.10
  -6   4  -1    0.22    0.09
   6  -4  -1    0.45    0.13
   6  -4  -1    0.15    0.07
  -6   4  -1    0.22    0.08
  -6  -4   1    0.39    0.10
   6   4   1    0.34    0.08
   6  -4  -1    0.21    0.08
  -6   4  -1    0.28    0.12
  -6  -4   1    0.23    0.08
   6  -4  -1    0.28    0.09
  -7  -4  -1    4.96    0.52
  -7  -4  -1    5.51    0.44
  -7  -4  -1    5.31    0.41
  -7   4   1    5.39    0.52
   7   4  -1    4.75    0.39
   7   4  -1    5.58    0.50
   7  -4   1    4.79    0.41
   7  -4   1    5.32    0.47
   7  -4   1    5.28    0.41
  -7   4   1    5.10    0.41
   7   4   1    5.04    0.39
   7   4   1    5.18    0.43
  -7  -4   1    3.50    0.48
   7  -4  -1    5.47    0.41
   7  -4  -1    5.24    0.41
  -7  -4   1    5.09    0.42
  -7  -4   1    5.64    0.42
   7   4   1    5.57    0.51
  -7   4  -1    6.02    0.54
  -7   4  -1    3.88    0.38
  -7   4  -1    5.50    0.42
   7  -4  -1    5.28    0.48
   7  -4  -1    5.13    0.40
   8   4  -1    1.24    0.26
   8  -4   1    1.14    0.23
   8  -4   1    1.51    0.20
  -8  -4  -1    1.30    0.19
   8   4  -1    1.50    0.19
  -8   4   1    1.40    0.19
  -8  -4  -1    1.20    0.27
  -8   4   1    1.38    0.25
  -8  -4  -1    0.75    0.17
   8  -4   1    1.18    0.18
   8   4   1    1.54    0.21
   8   4   1    1.41    0.24
   8  -4  -1    1.39    0.22
   8   4   1    1.20    0.17
  -8  -4   1    1.12    0.18
  -8  -4   1    1.55    0.20
   8  -4  -1    1.38    0.18
  -8   4  -1    1.25    0.24
  -8  -4   1    0.77    0.23
   8  -4  -1    1.29    0.18
  -9  -4  -1   18.88    1.50
   9  -4   1   19.78    1.20
   9  -4   1   17.30    1.38
  -9  -4  -1   18.76    1.20
   9   4  -1   18.09    1.18
   9  -4   1   18.96    1.24
  -9   4   1   16.80    1.48
  -9  -4  -1   17.15    1.24
   9   4  -1   16.72    1.40
  -9   4   1   19.86    1.20
   9   4   1   15.73    1.39
  -9  -4   1   19.22    1.23
   9  -4  -1   18.67    1.40
   9   4   1   19.13    1.17
   9  -4  -1   18.56    1.19
   9   4   1   18.40    1.24
  -9  -4   1   17.16    1.49
 -10  -4  -1    9.80    0.95
  10  -4   1   10.40    0.75
 -10  -4  -1   11.26    0.79
 -10   4   1    8.92    0.93
  10   4  -1    9.70    0.73
  10  -4   1   10.72    0.89
  10   4  -1    9.01    0.88
 -10  -4  -1    9.60    0.74
 -10  -4   1   13.35    1.03
  10  -4  -1    9.08    0.86
  10   4   1   11.19    0.79
 -10   4  -1    9.75    0.95
  10   4   1   10.79    0.73
  10   4   1   10.23    0.91
  11   4  -1    0.36    0.13
 -11   4   1    0.64    0.23
  11  -4   1    0.21    0.15
 -11  -4  -1    0.16    0.18
  11   4  -1    0.06    0.13
  11  -4   1    0.22    0.13
  11   4   1    0.21    0.14
  11  -4  -1    0.29    0.16
 -11   4  -1    0.27    0.18
 -11  -4   1    0.14    0.16
  11   4   1    0.29    0.12
  12   4  -1    4.41    0.55
  12  -4   1    5.04    0.45
  12   4  -1    5.17    0.45
  12  -4   1    4.13    0.51
 -12   4   1    4.31    0.57
 -12  -4  -1    5.67    0.64
 -12  -4   1    4.45    0.59
 -12   4  -1    5.07    0.62
  12   4   1    4.84    0.43
  12  -4  -1    4.58    0.54
  12   4   1    4.56    0.56
  13  -4   1    0.01    0.13
  13   4  -1   -0.03    0.11
 -13   4   1   -0.23    0.12
 -13  -4  -1   -0.36    0.15
  13  -4  -1   -0.07    0.12
 -13  -4   1   -0.17    0.16
 -13   4  -1    0.32    0.20
  13   4   1   -0.03    0.10
   0  -5   1    0.06    0.04
   0  -5  -1    0.00    0.03
   0  -5  -1    0.00    0.04
   0   5   1    0.00    0.05
   0  -5   1    0.04    0.04
   0   5  -1    0.03    0.05
   0   5   1    0.14    0.05
   0  -5   1   -0.04    0.03
   0  -5  -1   -0.02    0.04
   0   5  -1   -0.05    0.03
   0   5  -1    0.08    0.05
   0  -5   1   -0.02    0.04
   1   5  -1    0.02    0.04
   1  -5   1    0.03    0.04
   1  -5   1    0.01    0.04
  -1   5   1    0.04    0.04
   1   5  -1    0.03    0.04
  -1  -5  -1    0.00    0.04
   1  -5   1   -0.02    0.04
  -1  -5  -1   -0.01    0.03
   1  -5   1    0.05    0.05
   1   5  -1   -0.09    0.04
  -1  -5  -1    0.07    0.04
  -1  -5  -1    0.05    0.05
  -1   5   1   -0.02    0.05
  -1   5  -1   -0.06    0.03
   1   5   1    0.04    0.04
  -1  -5   1   -0.01    0.05
  -1  -5   1   -0.07    0.04
  -1   5  -1    0.07    0.05
  -1  -5   1    0.04    0.04
  -1  -5   1    0.02    0.04
  -1   5  -1   -0.01    0.04
   1  -5  -1    0.01    0.04
  -1   5  -1    0.02    0.04
   1  -5  -1   -0.03    0.04
   1  -5  -1    0.01    0.04
   1   5   1   -0.03    0.05
  -2  -5  -1   42.16    2.64
  -2   5   1   45.08    2.52
   2   5  -1   42.90    2.51
   2   5  -1   41.73    2.92
  -2  -5  -1   42.39    2.51
   2  -5   1   44.36    2.90
   2  -5   1   45.19    2.53
  -2   5   1   44.78    2.51
  -2   5   1   40.72    2.91
   2  -5   1   42.95    2.52
  -2   5   1   41.66    3.04
   2   5  -1   42.85    2.52
  -2  -5  -1   43.48    2.52
  -2  -5  -1   43.16    3.05
   2  -5  -1   40.98    2.91
   2  -5  -1   43.60    2.52
  -2   5  -1   41.97    2.89
  -2  -5   1   41.49    3.06
  -2  -5   1   43.81    2.52
  -2  -5   1   42.64    2.64
  -2  -5   1   45.34    2.52
  -2   5  -1   39.53    2.52
   2   5   1   44.93    2.93
   2   5   1   42.46    2.50
  -2   5  -1   42.41    2.51
   2  -5  -1   47.09    2.65
   2  -5  -1   44.50    2.52
  -2   5  -1   40.89    3.05
   3   5  -1   43.05    2.82
   3  -5   1   49.01    3.26
  -3   5   1   54.03    3.44
  -3  -5  -1   47.93    2.97
   3   5  -1   47.21    3.29
  -3   5   1   46.82    2.82
  -3  -5  -1   49.14    2.83
  -3  -5  -1   46.70    3.45
  -3   5   1   51.08    2.84
   3  -5   1   48.11    2.84
   3  -5   1   47.27    2.97
  -3  -5  -1   48.26    2.83
  -3   5  -1   49.42    2.84
  -3  -5   1   46.72    2.96
  -3  -5   1   49.38    3.46
  -3  -5   1   49.25    2.84
  -3  -5   1   47.57    2.83
   3  -5  -1   48.46    2.83
  -3   5  -1   54.45    3.46
   3  -5  -1   46.41    3.27
   3   5   1   47.13    2.81
   3  -5  -1   48.92    2.96
  -3   5  -1   50.28    2.84
   3  -5  -1   48.05    2.84
   3   5   1   45.41    3.29
   4  -5   1    1.93    0.19
   4   5  -1    1.66    0.18
  -4  -5  -1    2.29    0.20
   4  -5   1    1.68    0.20
  -4   5   1    1.81    0.19
   4  -5   1    2.11    0.20
  -4  -5  -1    2.07    0.19
   4   5  -1    2.29    0.20
  -4   5   1    2.12    0.23
  -4   5   1    2.44    0.21
   4  -5   1    2.29    0.22
  -4  -5  -1    2.46    0.23
   4   5  -1    2.10    0.24
  -4  -5  -1    1.65    0.22
  -4  -5   1    2.12    0.20
   4  -5  -1    2.35    0.20
  -4  -5   1    1.57    0.22
   4   5   1    1.94    0.18
   4  -5  -1    2.04    0.22
  -4  -5   1    2.17    0.21
   4  -5  -1    2.01    0.19
  -4   5  -1    1.97    0.23
  -4   5  -1    2.00    0.19
   4  -5  -1    1.71    0.19
  -4   5  -1    1.93    0.19
   4   5   1    1.82    0.23
  -4  -5   1    1.71    0.18
  -5  -5  -1    1.45    0.16
   5   5  -1    1.34    0.20
   5  -5   1    1.79    0.18
  -5  -5  -1    1.15    0.19
  -5   5   1    1.20    0.15
   5  -5   1    1.17    0.15
  -5   5   1    1.14    0.18
   5  -5   1    1.43    0.17
   5  -5   1    1.05    0.15
  -5  -5  -1    1.17    0.17
   5   5  -1    1.09    0.14
   5   5   1    1.19    0.14
  -5  -5   1    1.12    0.15
  -5   5  -1    1.41    0.21
   5  -5  -1    1.57    0.19
  -5   5  -1    1.23    0.16
   5  -5  -1    1.18    0.16
  -5  -5   1    1.24    0.19
  -5  -5   1    0.97    0.15
  -5   5  -1    1.59    0.18
   5  -5  -1    0.93    0.15
   5  -5  -1    1.13    0.15
   5   5   1    0.93    0.20
  -5  -5   1    1.36    0.16
   6  -5   1   10.92    0.81
   6   5  -1   12.02    0.87
   6   5  -1    9.73    0.69
  -6  -5  -1    9.85    0.87
  -6   5   1   10.24    0.71
   6  -5   1    9.97    0.70
   6  -5   1   10.08    0.74
  -6  -5  -1   11.11    0.71
  -6   5   1    8.54    0.85
  -6  -5  -1   10.82    0.76
  -6   5  -1   10.10    0.71
   6  -5  -1   10.38    0.71
   6  -5  -1   10.46    0.82
   6   5   1    9.35    0.84
  -6   5  -1   10.95    0.72
  -6  -5   1   11.81    0.72
  -6  -5   1   12.84    0.91
  -6   5  -1   12.56    0.90
   6  -5  -1    9.80    0.73
   6  -5  -1   10.49    0.71
  -6  -5   1   10.28    0.74
   6   5   1   10.24    0.69
   7  -5   1    1.79    0.23
   7  -5   1    1.13    0.17
  -7   5   1    1.08    0.17
  -7  -5  -1    1.09    0.18
   7   5  -1    1.44    0.18
   7   5  -1    1.40    0.24
  -7  -5  -1    1.11    0.26
   7  -5   1    1.28    0.18
  -7  -5  -1    1.13    0.17
  -7   5   1    1.28    0.22
   7  -5  -1    1.42    0.22
   7   5   1    1.51    0.18
  -7  -5   1    1.38    0.18
  -7   5  -1    1.21    0.17
   7  -5  -1    1.21    0.18
  -7  -5   1    1.29    0.24
  -7   5  -1    1.53    0.23
   7   5   1    1.64    0.25
   7  -5  -1    1.47    0.19
   8   5  -1    6.20    0.48
  -8   5   1    6.71    0.62
   8  -5   1    6.91    0.52
  -8  -5  -1    6.37    0.63
  -8   5   1    6.89    0.50
  -8  -5  -1    5.09    0.49
  -8  -5  -1    5.99    0.48
   8   5  -1    6.26    0.60
   8  -5   1    6.00    0.56
   8  -5   1    7.13    0.50
   8  -5  -1    5.73    0.49
   8   5   1    5.91    0.59
  -8   5  -1    5.66    0.60
  -8  -5   1    6.28    0.49
  -8  -5   1    5.99    0.50
   8   5   1    5.79    0.46
   8  -5  -1    5.50    0.56
  -8  -5   1    6.97    0.65
  -9  -5  -1    1.08    0.21
  -9  -5  -1    1.13    0.29
   9  -5   1    1.31    0.21
  -9   5   1    1.24    0.22
  -9  -5  -1    1.23    0.19
  -9   5   1    1.48    0.27
   9  -5   1    1.30    0.22
   9  -5   1    1.51    0.21
   9   5  -1    1.12    0.20
   9   5  -1    1.26    0.27
   9  -5  -1    0.91    0.23
  -9  -5   1    1.43    0.32
  -9   5  -1    1.37    0.27
  -9  -5   1    1.32    0.19
   9   5   1    1.04    0.26
   9   5   1    1.19    0.18
  10  -5   1    1.38    0.24
 -10   5   1    0.94    0.26
 -10  -5  -1    1.81    0.23
 -10  -5  -1    1.50    0.22
  10  -5   1    1.33    0.23
  10   5  -1    1.55    0.31
 -10  -5  -1    1.73    0.36
  10   5  -1    1.35    0.21
  10  -5  -1    1.35    0.25
 -10   5  -1    0.68    0.25
  10   5   1    0.60    0.22
 -10  -5   1    1.02    0.29
  10   5   1    1.16    0.19
  11  -5   1    6.48    0.54
 -11  -5  -1    6.24    0.70
 -11   5   1    5.99    0.67
  11   5  -1    5.83    0.51
  11   5  -1    5.94    0.65
 -11  -5   1    6.29    0.69
 -11   5  -1    6.33    0.68
  11   5   1    6.19    0.50
  11  -5  -1    5.69    0.61
  11   5   1    5.82    0.64
 -12   5   1    2.17    0.38
  12   5  -1    3.38    0.44
  12  -5   1    2.24    0.29
 -12  -5  -1    2.50    0.43
  12   5  -1    2.42    0.29
 -12   5  -1    2.13    0.40
  12   5   1    2.21    0.27
 -12  -5   1    1.39    0.37
  12  -5  -1    1.93    0.35
  12   5   1    2.08    0.37
  13  -5   1    1.33    0.26
 -13   5   1    1.56    0.35
 -13   5  -1    1.11    0.32
   0   6  -1    7.60    0.50
   0  -6   1    7.70    0.57
   0   6   1    7.08    0.58
   0   6  -1    7.07    0.57
   0  -6   1    7.75    0.51
   0  -6  -1    7.48    0.50
   0  -6   1    6.95    0.50
   0   6   1    7.52    0.50
   0  -6   1    7.82    0.55
   0  -6  -1    7.47    0.50
   0   6  -1    8.05    0.51
   0  -6  -1    7.33    0.54
  -1  -6  -1    8.09    0.53
   1   6  -1    7.86    0.54
  -1  -6  -1    7.80    0.59
  -1   6   1    8.08    0.53
   1   6  -1    8.20    0.62
   1   6  -1    8.53    0.54
  -1   6   1    7.62    0.53
  -1   6   1    7.69    0.62
  -1  -6  -1    7.91    0.58
   1  -6   1    7.91    0.54
  -1  -6  -1    8.62    0.54
   1  -6   1    9.06    0.55
   1  -6   1    7.48    0.57
   1  -6   1    8.11    0.61
  -1  -6   1    8.22    0.58
  -1   6  -1    8.58    0.54
   1  -6  -1    8.21    0.53
   1  -6  -1    7.52    0.57
  -1  -6   1    7.87    0.54
   1   6   1    8.39    0.64
  -1   6  -1    7.61    0.61
   1   6   1    7.35    0.52
  -1  -6   1    8.08    0.62
  -1   6  -1    8.40    0.61
  -1  -6   1    8.66    0.54
   2  -6   1    3.69    0.33
  -2   6   1    3.93    0.31
  -2  -6  -1    4.55    0.32
   2   6  -1    3.93    0.31
  -2  -6  -1    3.93    0.34
   2  -6   1    4.21    0.32
  -2   6   1    4.59    0.32
  -2  -6  -1    4.17    0.35
   2   6  -1    4.16    0.31
  -2   6   1    3.81    0.36
   2  -6   1    4.77    0.33
  -2   6   1    4.38    0.33
  -2  -6  -1    3.77    0.31
   2  -6   1    4.49    0.35
  -2  -6   1    5.01    0.36
   2  -6  -1    3.06    0.32
   2   6   1    4.20    0.38
  -2  -6   1    4.08    0.35
   2  -6  -1    4.04    0.36
  -2   6  -1    3.87    0.35
  -2   6  -1    4.21    0.32
   2  -6  -1    3.99    0.31
  -2   6  -1    4.40    0.35
   2  -6  -1    4.42    0.32
  -2   6  -1    3.85    0.31
   2   6   1    3.55    0.30
  -3  -6  -1    0.28    0.10
   3  -6   1    0.27    0.08
  -3   6   1    0.18    0.07
   3   6  -1    0.23    0.07
  -3  -6  -1    0.27    0.09
   3  -6   1    0.18    0.08
  -3   6   1    0.31    0.08
   3  -6   1    0.26    0.09
   3   6  -1    0.15    0.08
  -3  -6  -1    0.29    0.08
   3  -6   1    0.20    0.07
  -3   6  -1    0.22    0.08
  -3  -6   1    0.29    0.09
  -3  -6   1    0.19    0.07
  -3   6  -1    0.10    0.06
   3  -6  -1    0.38    0.09
   3   6   1    0.26    0.10
  -3  -6   1    0.14    0.07
   3  -6  -1    0.42    0.11
   3  -6  -1    0.22    0.08
   3  -6  -1    0.19    0.07
   3   6   1    0.20    0.07
  -3  -6   1    0.34    0.10
  -3   6  -1    0.38    0.09
  -4  -6  -1   10.51    0.63
  -4  -6  -1    9.71    0.67
   4  -6   1   10.41    0.64
   4   6  -1    9.18    0.62
   4  -6   1    9.39    0.70
   4  -6   1    7.46    0.64
   4   6  -1    8.39    0.73
  -4   6   1    8.23    0.61
  -4   6   1    9.53    0.73
  -4  -6  -1    9.15    0.74
  -4   6  -1    8.41    0.61
  -4   6  -1   11.00    0.76
   4  -6  -1    9.14    0.63
  -4  -6   1    9.29    0.66
   4  -6  -1    9.26    0.71
   4   6   1    8.49    0.73
  -4  -6   1    8.91    0.62
   4   6   1    8.77    0.60
  -4  -6   1    9.08    0.75
  -4   6  -1    9.32    0.62
   4  -6  -1    8.70    0.65
   4  -6  -1    9.89    0.63
  -4  -6   1    8.91    0.62
   5   6  -1    3.86    0.40
   5  -6   1    4.47    0.34
   5  -6   1    4.44    0.37
   5   6  -1    3.68    0.32
  -5   6   1    3.31    0.31
  -5  -6  -1    3.13    0.38
  -5  -6  -1    3.99    0.33
   5  -6   1    3.39    0.32
  -5   6   1    4.53    0.40
   5  -6   1    3.51    0.34
  -5  -6  -1    3.82    0.36
  -5  -6   1    3.68    0.39
   5  -6  -1    3.97    0.38
  -5   6  -1    5.27    0.42
   5   6   1    3.92    0.31
   5  -6  -1    3.66    0.32
  -5  -6   1    4.15    0.36
  -5  -6   1    4.68    0.34
  -5   6  -1    3.43    0.32
   5   6   1    3.95    0.40
   5  -6  -1    4.07    0.33
   5  -6  -1    3.70    0.34
   6   6  -1   34.08    2.06
   6  -6   1   34.93    2.17
   6  -6   1   32.83    2.07
  -6  -6  -1   35.23    2.07
   6   6  -1   34.69    2.43
  -6  -6  -1   34.71    2.54
  -6   6   1   34.91    2.53
  -6   6   1   31.64    2.06
   6  -6   1   38.51    2.39
   6  -6  -1   33.60    2.08
  -6  -6   1   32.22    2.53
   6   6   1   35.12    2.44
   6   6   1   33.08    2.04
  -6  -6   1   34.84    2.08
   6  -6  -1   34.47    2.16
   6  -6  -1   35.98    2.40
  -6  -6   1   34.20    2.17
  -6   6  -1   31.15    2.52
   7   6  -1   14.05    1.15
   7  -6   1   15.11    0.98
  -7   6   1   15.18    0.98
  -7  -6  -1   14.19    1.20
  -7   6   1   14.46    1.18
   7  -6   1   14.92    1.11
   7  -6   1   15.04    1.02
  -7  -6  -1   13.41    1.02
  -7  -6  -1   13.43    0.96
   7   6  -1   14.56    0.96
   7  -6  -1   14.62    1.01
  -7   6  -1   15.09    0.98
   7  -6  -1   14.55    1.13
  -7   6  -1   15.73    1.21
  -7  -6   1   15.36    0.98
  -7  -6   1   15.64    1.21
   7   6   1   15.06    0.95
   7   6   1   14.94    1.17
  -7  -6   1   13.46    1.01
  -8  -6  -1    6.69    0.58
   8   6  -1    7.78    0.69
  -8  -6  -1    6.51    0.70
   8  -6   1    7.35    0.56
  -8   6   1    7.19    0.69
  -8  -6  -1    7.23    0.55
   8  -6   1    8.05    0.65
   8  -6   1    7.49    0.59
   8   6  -1    6.59    0.54
  -8   6   1    7.25    0.56
  -8  -6   1    7.24    0.56
   8  -6  -1    7.65    0.66
   8   6   1    6.23    0.67
  -8  -6   1    7.60    0.59
  -8  -6   1    8.22    0.73
  -8   6  -1    7.19    0.69
   8  -6  -1    8.08    0.59
   8   6   1    6.59    0.52
  -9  -6  -1    0.42    0.14
  -9   6   1    0.28    0.13
  -9  -6  -1    0.29    0.12
   9   6  -1    0.32    0.13
   9  -6   1    0.36    0.14
   9  -6   1    0.48    0.14
  -9   6   1    0.04    0.12
   9   6  -1    0.55    0.20
   9  -6   1    0.38    0.14
  -9  -6  -1    0.18    0.16
   9   6   1    0.40    0.12
  -9  -6   1    0.26    0.16
   9  -6  -1    0.23    0.12
  -9  -6   1    0.32    0.12
  -9   6  -1    0.35    0.17
   9   6   1    0.61    0.20
  10   6  -1    2.31    0.28
  10   6  -1    2.62    0.39
 -10  -6  -1    2.87    0.43
 -10   6   1    2.86    0.40
  10  -6   1    2.55    0.30
  10   6   1    3.02    0.29
 -10  -6   1    2.77    0.42
  10  -6  -1    2.51    0.36
  10   6   1    2.61    0.38
 -10   6  -1    2.75    0.40
 -11   6   1    0.66    0.24
  11   6  -1    0.74    0.17
  11   6  -1    0.90    0.26
 -11  -6  -1    0.60    0.25
  11   6   1    0.60    0.23
 -11  -6   1    0.08    0.18
 -11   6  -1    0.52    0.20
  11   6   1    0.59    0.15
  11  -6  -1    0.83    0.23
 -12  -6  -1    7.33    0.77
  12   6  -1    5.84    0.52
  12   6  -1    5.93    0.68
  12   6   1    5.02    0.65
 -12   6  -1    6.74    0.72
  12   6   1    5.99    0.51
 -12  -6   1    6.41    0.72
   0   7   1    0.06    0.05
   0   7   1    0.09    0.07
   0  -7   1   -0.01    0.05
   0  -7   1    0.07    0.06
   0  -7   1    0.01    0.06
   0   7  -1    0.00    0.05
   0   7  -1   -0.06    0.04
   0  -7  -1    0.03    0.06
   0  -7  -1    0.02    0.06
  -1   7   1    1.26    0.14
   1   7  -1    0.97    0.14
   1  -7   1    1.63    0.17
  -1  -7  -1    1.56    0.16
   1  -7   1    1.13    0.15
  -1   7   1    1.24    0.17
   1   7  -1    1.39    0.18
   1  -7   1    1.22    0.17
  -1  -7  -1    1.14    0.16
  -1  -7   1    1.38    0.16
   1  -7  -1    1.22    0.16
  -1  -7   1    1.33    0.17
   1   7   1    1.13    0.14
  -1   7  -1    1.13    0.16
   1  -7  -1    1.30    0.15
   1   7   1    0.99    0.17
  -1  -7   1    1.18    0.15
  -1   7  -1    1.06    0.14
  -2  -7  -1   17.27    1.14
  -2   7   1   13.51    1.21
   2  -7   1   15.95    1.12
   2  -7   1   18.04    1.07
   2  -7   1   16.85    1.07
   2   7  -1   16.88    1.06
  -2  -7  -1   18.09    1.07
  -2   7   1   16.46    1.06
   2  -7   1   18.19    1.22
   2   7  -1   16.51    1.23
  -2   7  -1   16.75    1.06
   2   7   1   17.17    1.25
  -2  -7   1   18.11    1.07
  -2   7  -1   16.63    1.21
   2  -7  -1   16.26    1.13
  -2  -7   1   17.32    1.13
  -2  -7   1   17.88    1.26
   2  -7  -1   17.80    1.23
   2   7   1   17.23    1.05
  -3  -7  -1    5.17    0.43
   3   7  -1    5.09    0.46
   3  -7   1    3.97    0.40
   3  -7   1    5.74    0.44
  -3  -7  -1    4.89    0.38
   3   7  -1    5.00    0.38
  -3   7   1    4.78    0.38
   3  -7   1    6.29    0.41
  -3   7   1    4.45    0.43
   3  -7   1    5.08    0.39
  -3   7  -1    4.75    0.38
   3   7   1    4.88    0.37
  -3  -7   1    5.89    0.40
  -3  -7   1    4.92    0.44
   3  -7  -1    5.95    0.40
   3   7   1    4.77    0.46
   3  -7  -1    4.75    0.41
   3  -7  -1    5.63    0.46
  -3  -7   1    4.93    0.42
   4  -7   1    7.24    0.57
   4   7  -1    6.57    0.62
  -4   7   1    6.94    0.52
   4   7  -1    7.26    0.52
   4  -7   1    7.64    0.54
   4  -7   1    8.03    0.54
  -4  -7  -1    7.74    0.53
  -4  -7  -1    7.16    0.57
   4  -7   1    7.28    0.59
  -4   7  -1    6.97    0.53
   4  -7  -1    8.07    0.61
   4   7   1    7.58    0.64
   4  -7  -1    7.65    0.54
  -4  -7   1    7.36    0.57
  -4  -7   1    6.87    0.62
  -4  -7   1    7.88    0.54
   4   7   1    7.64    0.52
   4  -7  -1    7.44    0.56
   5  -7   1    0.68    0.15
  -5   7   1    0.66    0.13
  -5  -7  -1    0.56    0.15
   5  -7   1    0.82    0.17
   5  -7   1    0.42    0.12
  -5  -7  -1    0.47    0.12
  -5  -7  -1    0.51    0.15
   5   7  -1    0.74    0.18
   5   7  -1    0.59    0.13
   5   7   1    0.70    0.13
   5  -7  -1    0.41    0.12
  -5  -7   1    0.63    0.15
  -5  -7   1    0.94    0.14
   5  -7  -1    0.55    0.13
  -5  -7   1    0.53    0.16
   5   7   1    0.77    0.19
  -5   7  -1    0.53    0.13
   5  -7  -1    0.69    0.15
   6  -7   1    0.50    0.13
   6   7  -1    0.44    0.16
   6   7  -1    0.57    0.14
   6  -7   1    0.58    0.15
  -6  -7  -1    0.58    0.16
  -6   7   1    0.60    0.14
  -6  -7  -1    0.42    0.12
  -6  -7  -1    0.38    0.13
   6  -7   1    0.48    0.14
  -6  -7   1    0.44    0.13
   6   7   1    0.48    0.12
  -6   7  -1    0.42    0.12
   6   7   1    0.49    0.16
   6  -7  -1    0.59    0.14
   6  -7  -1    0.71    0.18
  -6  -7   1    0.40    0.15
   6  -7  -1    0.47    0.13
  -6  -7   1    0.75    0.16
  -7  -7  -1    0.51    0.15
  -7  -7  -1    0.77    0.16
  -7   7   1    0.73    0.16
   7   7  -1    0.75    0.15
   7  -7   1    0.47    0.15
  -7  -7  -1    0.46    0.17
   7  -7   1    0.54    0.15
   7   7  -1    0.27    0.16
   7  -7   1    0.65    0.16
   7   7   1    0.39    0.12
  -7  -7   1    0.45    0.13
  -7   7  -1    0.69    0.16
   7  -7  -1    0.60    0.15
   7   7   1    0.58    0.19
  -7  -7   1    0.55    0.14
   7  -7  -1    0.28    0.13
  -7  -7   1    0.51    0.19
   8   7  -1    3.94    0.36
   8   7  -1    3.99    0.47
  -8  -7  -1    3.84    0.37
  -8  -7  -1    4.12    0.41
  -8  -7  -1    4.53    0.49
   8  -7   1    3.87    0.39
  -8   7   1    4.04    0.38
   8   7   1    4.66    0.49
  -8  -7   1    4.06    0.48
   8   7   1    3.86    0.35
  -8  -7   1    4.05    0.39
   8  -7  -1    3.81    0.43
  -9  -7  -1   12.33    1.01
  -9   7   1   14.67    0.98
  -9  -7  -1   13.29    0.96
   9  -7   1   15.10    1.03
  -9  -7  -1   16.79    1.25
   9   7  -1   15.12    1.20
   9   7  -1   14.03    0.95
   9   7   1   13.44    0.94
  -9  -7   1   14.12    1.02
   9  -7  -1   13.10    1.12
  -9  -7   1   14.89    1.23
   9   7   1   12.05    1.14
  10   7  -1    4.74    0.42
 -10  -7  -1    4.21    0.55
 -10  -7  -1    4.15    0.45
  10   7  -1    5.14    0.57
 -10  -7   1    4.94    0.58
  10   7   1    5.07    0.42
  10   7   1    4.78    0.55
  11   7  -1    5.98    0.50
 -11  -7  -1    5.60    0.65
  11   7  -1    5.10    0.62
 -11  -7   1    5.39    0.64
  11   7   1    6.04    0.48
  11   7   1    4.99    0.61
 -12  -7  -1    7.27    0.78
 -12  -7   1    6.13    0.74
   0  -8   1    6.73    0.49
   0  -8  -1    7.17    0.54
   0  -8   1    6.84    0.54
   0   8   1    6.82    0.57
   0   8   1    6.34    0.48
   0   8  -1    6.56    0.49
   0   8  -1    6.48    0.56
   0  -8  -1    7.89    0.50
  -1   8   1    2.24    0.21
   1  -8   1    2.35    0.26
   1   8  -1    2.06    0.21
  -1   8   1    2.29    0.26
  -1  -8  -1    2.28    0.25
   1   8  -1    2.26    0.26
   1  -8   1    2.61    0.24
  -1  -8  -1    2.28    0.22
  -1   8  -1    2.37    0.25
   1   8   1    2.29    0.22
  -1  -8   1    2.61    0.23
  -1  -8   1    1.94    0.24
   1  -8  -1    2.51    0.26
   1  -8  -1    2.40    0.23
  -1   8  -1    2.00    0.22
   1   8   1    2.08    0.26
  -2   8   1   36.54    2.15
   2   8  -1   34.73    2.49
  -2  -8  -1   35.26    2.28
   2   8  -1   34.21    2.14
  -2   8   1   30.13    2.47
   2  -8   1   37.77    2.48
   2  -8   1   36.94    2.16
   2  -8   1   35.89    2.16
  -2  -8  -1   37.53    2.16
  -2   8  -1   33.63    2.15
   2   8   1   36.73    2.51
  -2  -8   1   37.79    2.17
   2  -8  -1   37.45    2.49
  -2  -8   1   35.44    2.28
  -2   8  -1   36.42    2.48
   2  -8  -1   35.01    2.27
   2   8   1   36.14    2.13
   2  -8  -1   38.99    2.17
  -3  -8  -1    3.44    0.30
  -3   8   1    2.82    0.33
  -3  -8  -1    2.96    0.32
  -3   8   1    3.31    0.29
   3  -8   1    3.48    0.30
   3   8  -1    2.85    0.34
   3  -8   1    3.38    0.33
   3  -8   1    3.20    0.30
   3   8  -1    3.61    0.30
   3  -8   1    3.66    0.34
   3   8   1    3.24    0.36
  -3  -8   1    3.32    0.33
   3  -8  -1    3.34    0.30
  -3   8  -1    3.29    0.30
   3   8   1    3.93    0.30
  -3  -8   1    4.11    0.32
   3  -8  -1    3.69    0.33
   3  -8  -1    3.07    0.34
   4  -8   1   41.63    2.65
  -4  -8  -1   41.04    2.65
  -4   8   1   43.17    2.51
   4  -8   1   43.85    2.89
  -4  -8  -1   42.00    2.52
   4   8  -1   41.78    2.94
   4   8  -1   41.92    2.51
   4   8   1   40.46    2.49
   4  -8  -1   42.50    2.65
   4  -8  -1   43.25    2.53
   4   8   1   40.25    2.94
  -4   8  -1   43.43    2.53
  -4  -8   1   42.88    2.53
  -4  -8   1   41.13    2.65
   4  -8  -1   42.04    2.91
  -5  -8  -1    1.37    0.19
  -5  -8  -1    1.27    0.21
  -5   8   1    1.40    0.19
   5   8  -1    1.88    0.26
   5  -8   1    1.37    0.20
   5   8  -1    1.36    0.18
   5  -8   1    1.79    0.23
   5  -8  -1    1.25    0.21
   5  -8  -1    1.22    0.19
  -5   8  -1    1.41    0.19
   5   8   1    1.27    0.17
  -5  -8   1    1.09    0.19
   5   8   1    1.62    0.25
  -5  -8   1    1.45    0.19
   5  -8  -1    1.75    0.22
  -6   8   1    3.04    0.30
  -6  -8  -1    2.86    0.32
   6   8  -1    3.44    0.30
   6  -8   1    2.55    0.31
  -6  -8  -1    2.81    0.29
   6   8  -1    2.61    0.35
  -6  -8   1    3.29    0.32
   6  -8  -1    3.47    0.34
  -6   8  -1    2.85    0.30
   6   8   1    2.86    0.37
  -6  -8   1    2.65    0.29
   6   8   1    2.81    0.27
   6  -8  -1    3.11    0.34
   7   8  -1    7.00    0.67
   7   8  -1    6.65    0.53
  -7   8   1    7.05    0.55
   7  -8   1    6.99    0.59
  -7  -8  -1    7.28    0.60
  -7  -8  -1    6.48    0.54
  -7   8  -1    7.34    0.56
  -7  -8   1    6.28    0.53
   7   8   1    6.74    0.67
  -7  -8   1    6.73    0.58
   7   8   1    7.91    0.54
   7  -8  -1    7.94    0.60
   7  -8  -1    6.85    0.63
   8   8  -1    0.43    0.13
  -8  -8  -1    0.42    0.14
   8  -8   1    0.35    0.15
  -8   8   1    0.32    0.15
  -8  -8  -1    0.21    0.12
   8   8  -1    0.19    0.14
   8   8   1    0.31    0.16
   8  -8  -1    0.27    0.13
   8   8   1    0.32    0.12
  -8  -8   1    0.29    0.14
  -9  -8  -1    0.61    0.17
  -9   8   1    1.25    0.23
   9   8  -1    1.20    0.21
  -9  -8  -1    1.24    0.25
   9   8  -1    1.10    0.29
   9   8   1    1.13    0.18
   9   8   1    0.91    0.25
  -9  -8   1    1.52    0.23
  10   8  -1    1.49    0.33
 -10   8   1    0.87    0.19
 -10  -8  -1    1.36    0.26
  10   8  -1    1.38    0.22
  10   8   1    1.23    0.31
  10   8   1    1.59    0.21
  11   8  -1    0.06    0.11
  11   8  -1    0.25    0.18
  11   8   1    0.22    0.12
  11   8   1    0.20    0.18
   0  -9   1    0.05    0.07
   0   9   1    0.01    0.07
   0  -9  -1    0.01    0.07
   0   9  -1    0.05    0.07
   0   9   1   -0.02    0.06
   0  -9   1   -0.06    0.06
   0   9  -1   -0.04    0.05
   0  -9  -1   -0.17    0.05
   1  -9   1   19.77    1.26
   1  -9   1   20.00    1.35
  -1   9   1   19.88    1.46
  -1  -9  -1   19.25    1.25
   1   9  -1   20.37    1.25
  -1   9   1   20.55    1.25
   1   9  -1   19.05    1.45
  -1  -9  -1   20.46    1.35
  -1  -9   1   20.48    1.26
   1   9   1   18.78    1.23
  -1   9  -1   21.53    1.27
   1  -9  -1   20.44    1.26
   1  -9  -1   18.70    1.33
  -1  -9   1   18.54    1.33
  -1   9  -1   20.02    1.44
   1   9   1   20.77    1.47
   2   9  -1    0.79    0.15
  -2   9   1    0.51    0.13
   2  -9   1    0.80    0.16
   2  -9   1    0.87    0.19
   2  -9   1    0.91    0.16
   2   9  -1    1.00    0.20
  -2  -9  -1    0.80    0.18
  -2   9   1    0.65    0.16
  -2  -9  -1    0.95    0.15
   2   9   1    0.83    0.14
   2  -9  -1    0.70    0.15
  -2  -9   1    0.84    0.17
  -2   9  -1    0.42    0.12
   2   9   1    0.93    0.20
  -2  -9   1    0.62    0.16
   2  -9  -1    0.76    0.18
  -2   9  -1    0.92    0.16
   2  -9  -1    0.63    0.16
   3   9  -1    1.13    0.22
   3   9  -1    0.49    0.13
   3  -9   1    0.96    0.16
  -3  -9  -1    0.78    0.15
  -3  -9  -1    0.69    0.17
   3  -9   1    0.94    0.19
  -3   9   1    0.40    0.14
  -3   9   1    0.77    0.15
  -3  -9   1    0.60    0.14
   3  -9  -1    0.59    0.15
   3  -9  -1    0.75    0.17
  -3   9  -1    0.55    0.14
  -3  -9   1    0.56    0.15
   3  -9  -1    1.01    0.18
   3   9   1    0.66    0.13
   3   9   1    0.64    0.18
   4   9  -1    6.18    0.48
   4   9  -1    6.16    0.58
  -4   9   1    6.27    0.49
  -4  -9  -1    5.40    0.47
  -4  -9  -1    5.91    0.53
   4  -9   1    6.81    0.55
   4   9   1    6.11    0.47
  -4   9  -1    5.60    0.48
   4   9   1    6.98    0.61
   4  -9  -1    6.80    0.54
  -4  -9   1    6.04    0.53
  -4  -9   1    7.00    0.50
   4  -9  -1    7.44    0.59
   4  -9  -1    6.54    0.50
  -5   9   1    1.02    0.18
   5   9  -1    1.13    0.18
   5  -9   1    0.95    0.21
   5   9  -1    1.34    0.23
  -5  -9  -1    0.88    0.19
  -5  -9  -1    1.29    0.19
  -5   9  -1    0.78    0.17
  -5  -9   1    1.05    0.19
   5   9   1    1.12    0.17
  -5  -9   1    0.67    0.18
   5  -9  -1    0.86    0.20
   5   9   1    1.27    0.26
   5  -9  -1    1.42    0.21
  -6   9   1    3.32    0.32
  -6  -9  -1    2.56    0.33
   6  -9   1    3.14    0.35
   6   9  -1    2.94    0.30
  -6  -9  -1    3.32    0.32
   6   9   1    2.65    0.37
  -6   9  -1    2.61    0.31
   6  -9  -1    2.97    0.34
   6   9   1    3.31    0.30
  -6  -9   1    2.97    0.30
   6  -9  -1    2.89    0.35
  -6  -9   1    2.54    0.31
  -7  -9  -1    6.77    0.56
   7   9  -1    7.60    0.70
   7  -9   1    7.36    0.62
  -7   9   1    6.84    0.56
   7   9  -1    7.72    0.56
  -7  -9  -1    6.53    0.60
  -7   9  -1    7.17    0.58
   7  -9  -1    7.76    0.61
  -7  -9   1    7.06    0.61
   7   9   1    7.12    0.69
   7   9   1    6.83    0.53
   8   9  -1    0.87    0.17
   8  -9   1    1.03    0.23
  -8  -9  -1    0.94    0.19
  -8  -9  -1    0.58    0.17
   8   9  -1    0.74    0.22
  -8   9   1    1.30    0.23
   8   9   1    1.01    0.25
  -8  -9   1    0.93    0.22
   8   9   1    0.73    0.16
   9   9  -1    0.11    0.14
  -9  -9  -1    0.03    0.09
   9   9  -1   -0.08    0.08
  -9   9   1    0.26    0.13
   9   9   1    0.10    0.09
  -9  -9   1    0.04    0.09
   9   9   1   -0.20    0.11
  10   9  -1    4.41    0.55
 -10   9   1    4.49    0.45
  10   9  -1    4.17    0.41
 -10  -9  -1    4.86    0.48
  10   9   1    4.45    0.40
  10   9   1    3.47    0.50
   0 -10  -1   44.96    2.92
   0  10  -1   50.65    3.40
   0 -10   1   49.18    3.11
   0  10   1   51.32    3.41
   0  10   1   50.88    2.92
   0 -10   1   46.41    2.94
   0 -10  -1   51.67    3.12
   0  10  -1   49.20    2.93
  -1 -10  -1    4.56    0.42
   1 -10   1    4.03    0.41
   1  10  -1    4.74    0.44
  -1 -10  -1    3.79    0.36
  -1  10   1    3.98    0.36
  -1  10   1    4.30    0.43
   1 -10   1    4.28    0.41
   1 -10   1    4.06    0.37
   1  10  -1    4.82    0.38
   1  10   1    4.04    0.36
  -1 -10   1    3.65    0.40
   1 -10  -1    4.54    0.43
   1 -10  -1    4.34    0.38
   1  10   1    4.00    0.43
  -1  10  -1    4.91    0.39
   1 -10  -1    4.58    0.42
  -1 -10   1    4.49    0.38
  -2  10   1   40.85    2.68
   2  10  -1   36.43    2.29
   2 -10   1   40.02    2.46
  -2 -10  -1   36.78    2.45
  -2 -10  -1   38.68    2.31
  -2  10   1   37.60    2.30
   2  10  -1   39.79    2.68
  -2  10  -1   38.83    2.31
   2 -10  -1   38.02    2.67
   2 -10  -1   38.54    2.32
   2  10   1   39.47    2.29
  -2 -10   1   35.18    2.44
   2 -10  -1   36.69    2.44
   2  10   1   37.36    2.68
  -2 -10   1   37.11    2.31
   3  10  -1   11.30    0.79
  -3 -10  -1   10.55    0.85
   3 -10   1   11.80    0.87
  -3  10   1   11.77    0.92
  -3 -10  -1   11.26    0.79
  -3  10   1   11.33    0.79
   3  10  -1   12.85    0.95
   3  10   1   11.54    0.77
  -3 -10   1   11.74    0.80
   3 -10  -1   12.22    0.93
  -3  10  -1   11.70    0.80
  -3 -10   1   11.09    0.86
   3 -10  -1   11.27    0.86
   3 -10  -1   11.01    0.80
   3  10   1   10.58    0.92
   4  10  -1   11.17    0.80
  -4 -10  -1   11.76    0.81
   4 -10   1   12.66    0.90
   4  10  -1   12.51    0.97
  -4  10   1   11.94    0.81
  -4 -10  -1   10.14    0.87
   4  10   1   12.07    0.97
   4  10   1   10.75    0.77
  -4 -10   1   11.90    0.81
   4 -10  -1   12.18    0.94
  -4 -10   1   10.79    0.87
   4 -10  -1   12.40    0.89
  -4  10  -1   11.52    0.81
  -5 -10  -1    4.05    0.36
  -5  10   1    3.85    0.36
   5  10  -1    3.59    0.42
   5  10  -1    3.31    0.34
   5 -10   1    4.00    0.40
  -5 -10  -1    3.44    0.39
   5  10   1    3.26    0.32
  -5  10  -1    3.77    0.36
   5  10   1    3.88    0.44
   5 -10  -1    3.71    0.39
  -5 -10   1    3.95    0.40
   6  10  -1    1.19    0.29
   6 -10   1    1.09    0.24
  -6 -10  -1    1.50    0.21
  -6  10   1    1.10    0.21
  -6 -10  -1    1.55    0.25
   6  10  -1    1.13    0.20
   6  10   1    1.52    0.27
   6  10   1    1.08    0.17
  -6 -10   1    0.66    0.19
   6 -10  -1    1.36    0.26
  -6  10  -1    1.32    0.24
  -7  10   1    0.41    0.15
   7  10  -1    0.21    0.11
   7  10  -1    0.62    0.21
   7 -10   1    0.22    0.14
  -7 -10  -1    0.12    0.11
  -7 -10  -1    0.25    0.14
   7 -10  -1    0.41    0.16
  -7  10  -1    0.30    0.15
   7  10   1    0.28    0.11
  -7 -10   1    0.18    0.12
   7  10   1    0.43    0.18
  -8  10   1    0.00    0.10
   8  10  -1   -0.04    0.12
   8 -10   1   -0.01    0.10
  -8 -10  -1    0.15    0.11
   8  10  -1    0.10    0.10
   8  10   1    0.01    0.15
  -8 -10   1    0.12    0.12
   8  10   1    0.05    0.09
  -9  10   1    0.59    0.18
  -9 -10  -1    0.66    0.20
   9  10  -1    0.55    0.17
   9  10  -1    0.85    0.25
   9  10   1    0.68    0.16
  -9 -10   1    0.57    0.19
   9  10   1    0.86    0.27
 -10  10   1    0.49    0.15
 -10 -10  -1    0.20    0.13
   0  11  -1    0.02    0.09
   0  11   1    0.20    0.13
   0 -11   1    0.01    0.09
   0  11   1    0.06    0.08
   0 -11  -1    0.02    0.08
   0 -11  -1    0.07    0.09
  -1 -11  -1   26.05    1.78
  -1 -11  -1   27.49    1.67
  -1  11   1   26.84    1.93
  -1  11   1   26.51    1.64
   1 -11   1   26.54    1.78
   1  11  -1   27.24    1.65
   1 -11  -1   25.31    1.77
  -1 -11   1   25.38    1.77
   1  11   1   27.04    1.93
  -1  11  -1   26.71    1.66
   1 -11  -1   26.64    1.67
   1 -11  -1   25.82    1.92
   1  11   1   25.85    1.64
  -2 -11  -1   16.82    1.28
   2  11  -1   18.80    1.40
  -2 -11  -1   19.13    1.20
   2  11  -1   17.95    1.19
  -2  11   1   17.65    1.18
   2 -11   1   17.00    1.28
  -2  11   1   19.58    1.40
  -2  11  -1   18.25    1.20
   2 -11  -1   18.88    1.30
  -2 -11   1   16.58    1.28
   2 -11  -1   20.21    1.23
   2 -11  -1   19.29    1.39
   2  11   1   19.82    1.42
   2  11   1   16.89    1.17
   3  11  -1    5.12    0.43
   3  11  -1    5.02    0.51
  -3 -11  -1    4.80    0.49
  -3 -11  -1    5.23    0.44
  -3  11   1    4.47    0.42
   3 -11   1    5.29    0.50
  -3  11  -1    5.20    0.44
   3  11   1    5.63    0.54
   3  11   1    4.91    0.41
   3 -11  -1    5.09    0.49
  -3 -11   1    4.84    0.48
   4  11  -1    5.32    0.52
  -4  11   1    5.25    0.43
   4  11  -1    4.62    0.41
  -4 -11  -1    4.14    0.45
   4 -11   1    4.45    0.47
  -4 -11  -1    4.45    0.41
   4  11   1    4.79    0.40
  -4 -11   1    4.38    0.45
  -4  11  -1    4.91    0.43
   4 -11  -1    5.61    0.50
   4  11   1    4.50    0.50
   5  11  -1    4.87    0.43
  -5 -11  -1    4.69    0.44
  -5 -11  -1    5.25    0.50
   5  11  -1    5.80    0.56
   5 -11   1    5.58    0.51
  -5  11   1    5.33    0.45
   5  11   1    5.16    0.55
   5  11   1    4.99    0.41
  -5  11  -1    5.23    0.46
  -5 -11   1    4.84    0.49
   5 -11  -1    5.01    0.49
  -6  11   1    1.94    0.26
   6 -11   1    1.70    0.28
   6  11  -1    2.35    0.26
  -6 -11  -1    1.66    0.25
  -6 -11  -1    1.54    0.30
   6  11  -1    2.90    0.37
   6 -11  -1    1.63    0.26
   6  11   1    2.31    0.25
  -6  11  -1    2.62    0.29
   6  11   1    2.21    0.33
  -6 -11   1    2.11    0.29
   7  11  -1    1.26    0.30
   7 -11   1    0.99    0.24
   7  11  -1    1.39    0.21
  -7 -11  -1    1.28    0.26
  -7  11   1    1.40    0.22
   7  11   1    1.75    0.31
   7  11   1    1.57    0.21
  -7 -11   1    1.15    0.25
   7 -11  -1    1.56    0.29
  -7  11  -1    1.26    0.24
  -8  11   1    7.74    0.62
   8  11  -1    6.81    0.57
  -8 -11  -1    7.80    0.68
   8  11  -1    6.43    0.71
   8 -11   1    8.03    0.68
   8  11   1    6.86    0.56
   8  11   1    7.82    0.77
  -8 -11   1    7.26    0.66
  -9  11   1    0.46    0.17
   9  11  -1    0.37    0.20
  -9 -11  -1    0.31    0.16
  -9 -11   1    0.67    0.18
   0  12   1   21.46    1.37
   0  12  -1   21.30    1.39
   0 -12   1   21.68    1.51
   0 -12  -1   21.74    1.51
   1  12  -1    2.86    0.31
  -1  12   1    3.13    0.31
   1 -12   1    3.28    0.38
  -1 -12  -1    3.00    0.37
  -1 -12  -1    3.11    0.32
   1 -12  -1    3.23    0.38
   1  12   1    3.40    0.39
  -1 -12   1    2.88    0.36
  -1  12  -1    3.29    0.33
   1  12   1    3.12    0.31
   2 -12   1   11.11    0.90
  -2  12   1   11.36    0.81
  -2 -12  -1   11.42    0.91
  -2 -12  -1   11.89    0.83
   2  12  -1   11.41    0.81
   2 -12  -1   11.17    0.90
  -2 -12   1   11.05    0.90
   2  12   1   11.83    0.81
   2  12   1   12.85    1.00
  -2  12  -1   12.06    0.83
  -3 -12  -1   -0.02    0.09
  -3  12   1    0.12    0.10
   3 -12   1   -0.06    0.09
  -3 -12  -1    0.10    0.10
   3  12  -1   -0.07    0.08
  -3 -12   1    0.02    0.10
  -3  12  -1   -0.03    0.10
   3  12   1    0.06    0.08
   3  12   1    0.09    0.14
   3 -12  -1    0.03    0.10
   4 -12   1    3.84    0.43
   4  12  -1    4.08    0.46
  -4 -12  -1    3.55    0.42
  -4  12   1    4.42    0.39
   4  12  -1    4.13    0.37
   4  12   1    4.06    0.47
  -4 -12   1    3.53    0.41
   4  12   1    3.72    0.35
   4 -12  -1    4.14    0.45
  -4  12  -1    4.28    0.39
  -5  12   1    1.65    0.24
  -5 -12  -1    1.67    0.31
   5  12  -1    2.16    0.31
   5  12  -1    1.71    0.23
   5 -12   1    1.90    0.29
  -5  12  -1    1.57    0.25
  -5 -12   1    1.66    0.26
   5  12   1    2.05    0.31
   5  12   1    1.68    0.22
   5 -12  -1    1.72    0.28
  -6 -12  -1    2.33    0.33
   6  12  -1    2.71    0.30
   6 -12   1    2.48    0.34
  -6  12   1    3.06    0.33
   6  12  -1    2.29    0.37
  -6 -12   1    3.19    0.38
  -6  12  -1    2.58    0.32
   6  12   1    2.74    0.29
   6  12   1    2.84    0.39
   6 -12  -1    2.98    0.36
   7  12  -1    0.49    0.15
   7 -12   1    0.35    0.17
  -7 -12  -1    0.35    0.15
   7  12  -1    0.76    0.24
  -7  12   1    0.70    0.19
  -7  12  -1    0.44    0.17
  -7 -12   1    0.38    0.17
   7  12   1    0.44    0.14
   7  12   1    0.39    0.22
   8  12  -1    3.19    0.47
   8 -12   1    4.33    0.45
  -8  12   1    3.29    0.38
  -8 -12   1    3.30    0.40
   0 -13   1    0.00    0.09
   0  13   1    0.26    0.10
   0  13  -1   -0.03    0.08
   0 -13  -1    0.01    0.11
   1 -13   1    4.76    0.50
  -1 -13  -1    4.53    0.49
  -1  13   1    4.53    0.42
   1  13  -1    5.14    0.44
   1  13   1    4.86    0.42
  -1 -13   1    4.57    0.50
  -1  13  -1    4.84    0.43
   1 -13  -1    5.07    0.51
  -2 -13  -1    0.08    0.12
  -2  13   1    0.18    0.11
   2 -13   1    0.36    0.15
   2  13  -1    0.39    0.13
   2  13   1    0.30    0.12
  -2  13  -1    0.45    0.14
   2 -13  -1    0.23    0.14
  -2 -13   1    0.36    0.16
  -3  13   1    6.48    0.52
   3  13  -1    5.94    0.51
   3 -13   1    6.03    0.60
  -3 -13  -1    6.15    0.60
  -3 -13   1    6.13    0.60
   3  13   1    6.48    0.51
   3 -13  -1    6.83    0.62
   3  13   1    6.64    0.64
  -3  13  -1    5.98    0.53
   4  13  -1   -0.14    0.08
   4 -13   1    0.06    0.12
  -4 -13  -1   -0.02    0.12
  -4  13   1    0.06    0.10
  -4  13  -1    0.21    0.12
  -4 -13   1    0.13    0.13
   4  13   1    0.15    0.12
   4  13   1    0.15    0.10
   4 -13  -1   -0.10    0.12
   5  13  -1    2.96    0.32
  -5  13   1    2.78    0.31
  -5 -13  -1    2.40    0.34
   5 -13   1    2.78    0.37
   5  13   1    2.63    0.29
   5  13   1    2.50    0.39
  -5 -13   1    2.51    0.35
  -5  13  -1    3.14    0.34
   5 -13  -1    2.88    0.37
   6 -13   1    0.30    0.17
  -6  13   1    0.18    0.14
   6  13   1    0.24    0.15
   6 -13  -1    0.02    0.15
  -6  13  -1    0.25    0.13
  -6 -13   1    0.39    0.15
   0 -14  -1   10.90    0.85
   0  14   1    9.77    0.71
   0 -14   1    8.76    0.81
   0  14  -1    8.67    0.70
  -1 -14  -1    5.85    0.59
   1  14  -1    5.90    0.51
  -1  14   1    6.09    0.50
   1 -14   1    5.14    0.57
   1 -14  -1    6.42    0.61
  -1  14  -1    5.70    0.51
  -1 -14   1    5.70    0.58
   1  14   1    5.74    0.49
   2  14  -1    5.89    0.49
   2 -14   1    5.99    0.59
  -2  14   1    5.42    0.48
  -2 -14  -1    5.46    0.57
  -2 -14   1    5.09    0.55
   2 -14  -1    4.97    0.55
  -2  14  -1    5.04    0.48
   2  14   1    5.75    0.47
  -3  14   1    0.91    0.20
   3  14  -1    1.05    0.22
   3 -14   1    1.00    0.26
   3 -14  -1    0.92    0.24
  -3 -14   1    0.69    0.21
  -3  14  -1    1.18    0.23
  -4  14  -1    2.54    0.30
   4 -14  -1    2.10    0.35
   0   0   2   -0.55    0.07
   1   0   2   -0.01    0.08
   1   0   2    0.00    0.13
  -1   0   2   -0.08    0.12
  -1   0  -2   -0.08    0.09
   1   0  -2   -0.10    0.12
  -1   0   2    0.08    0.09
  -1   0  -2   -0.19    0.12
   1   0  -2   -0.13    0.09
   1   0   2    0.02    0.11
   1   0   2    0.06    0.11
   2   0   2   75.63    4.21
  -2   0  -2   68.61    4.23
  -2   0   2   77.69    4.22
   2   0  -2   73.54    4.24
   2   0   2   65.40    4.89
   2   0  -2   77.07    4.91
  -2   0   2   79.29    5.20
   3   0  -2    5.12    0.47
  -3   0   2    7.55    0.41
  -3   0   2    7.64    0.53
   3   0   2    7.12    0.48
   3   0  -2    6.82    0.41
  -3   0  -2    6.23    0.40
   3   0  -2    6.30    0.41
   3   0  -2    6.47    0.40
   3   0   2    5.88    0.43
   3   0   2    5.61    0.39
  -3   0   2    5.55    0.40
   4   0  -2   45.00    3.52
  -4   0  -2   57.06    3.04
  -4   0   2   52.99    3.75
   4   0  -2   58.64    3.15
   4   0   2   48.62    3.52
   4   0  -2   55.21    3.05
  -4   0  -2   45.88    3.04
  -4   0   2   49.82    3.03
  -4   0   2   55.99    3.05
   4   0  -2   53.12    3.04
   4   0   2   52.04    3.18
   4   0   2   54.76    3.03
   5   0   2    0.63    0.09
  -5   0   2    0.66    0.11
   5   0   2    0.84    0.11
   5   0  -2    0.74    0.11
  -5   0  -2    0.66    0.11
  -5   0  -2    0.82    0.10
   5   0  -2    0.66    0.14
  -5   0   2    0.80    0.17
   5   0  -2    0.74    0.09
   5   0  -2    0.80    0.11
  -5   0  -2    0.57    0.14
  -5   0   2    0.92    0.11
   5   0   2    0.60    0.13
  -6   0  -2    2.69    0.24
   6   0   2    2.75    0.25
  -6   0   2    3.43    0.26
  -6   0   2    3.19    0.33
   6   0  -2    2.73    0.23
  -6   0   2    2.80    0.24
   6   0   2    3.24    0.30
   6   0   2    2.72    0.23
  -6   0  -2    2.89    0.25
  -6   0  -2    2.69    0.32
   6   0  -2    2.70    0.30
   6   0  -2    2.54    0.24
   6   0  -2    2.56    0.24
   7   0  -2    8.67    0.57
  -7   0  -2    6.62    0.71
  -7   0   2    8.19    0.73
  -7   0  -2    8.46    0.57
  -7   0   2    8.99    0.58
   7   0  -2    9.06    0.58
   7   0   2    7.98    0.67
   7   0  -2    8.18    0.57
   7   0   2    8.03    0.55
   7   0  -2    7.55    0.68
   7   0   2    7.83    0.59
   8   0   2    2.61    0.25
  -8   0  -2    2.62    0.26
  -8   0   2    2.93    0.27
  -8   0  -2    3.25    0.37
  -8   0   2    2.65    0.34
   8   0  -2    2.45    0.32
   8   0   2    3.04    0.33
   8   0  -2    2.33    0.25
   8   0   2    2.36    0.26
   9   0   2   44.20    2.82
   9   0  -2   41.00    2.39
   9   0  -2   36.79    2.79
  -9   0  -2   41.01    2.40
   9   0   2   40.15    2.50
  -9   0   2   38.36    2.97
  -9   0   2   36.19    2.38
   9   0   2   38.20    2.37
  -9   0  -2   40.53    3.00
  10   0  -2    6.31    0.66
  10   0  -2    6.94    0.56
 -10   0  -2    5.98    0.71
  10   0   2    8.26    0.70
  10   0   2    8.24    0.60
 -10   0   2    7.03    0.73
  10   0   2    7.70    0.55
 -10   0  -2    7.28    0.57
  11   0   2   26.84    1.99
 -11   0   2   27.93    2.14
  11   0  -2   25.45    1.99
  11   0  -2   26.99    1.69
  11   0   2   25.39    1.66
 -12   0  -2    0.80    0.27
  12   0  -2    0.48    0.21
  12   0   2    0.87    0.18
  12   0  -2    0.82    0.19
 -12   0   2    0.40    0.22
  12   0   2    0.44    0.19
  13   0   2    5.89    0.49
  13   0  -2    4.86    0.60
  13   0  -2    6.17    0.53
  13   0   2    5.29    0.60
 -13   0  -2    4.31    0.63
 -13   0   2    6.01    0.70
   0  -1   2   -0.83    0.03
   0  -1  -2   -0.85    0.03
   0  -1   2   -0.81    0.04
   0   1  -2   -0.75    0.03
   0   1   2   -0.78    0.04
   0  -1   2   -0.78    0.03
  -1  -1  -2  100.34    7.31
   1  -1   2  109.74    6.23
  -1   1   2  110.03    5.95
   1  -1   2  109.41    5.95
   1   1  -2  105.01    5.98
  -1   1   2  106.80    7.31
   1   1  -2  105.32    6.91
   1  -1   2  104.35    7.32
  -1  -1  -2  105.59    5.97
  -1   1  -2   97.07    7.32
   1   1   2  106.78    6.23
   1  -1  -2   95.87    6.91
   1  -1  -2  102.07    5.98
  -1  -1   2  106.46    7.32
  -1  -1   2  113.81    6.22
   1   1   2   98.54    6.91
  -1  -1   2  105.53    5.96
  -1   1  -2   97.96    5.98
   2  -1   2  128.19    6.96
   2   1  -2  122.07    6.96
   2  -1   2  118.40    7.28
   2   1  -2  125.69    6.99
  -2  -1  -2  125.19    6.98
  -2  -1  -2  105.96    8.55
  -2   1   2  123.72    6.96
  -2   1   2  124.40    8.55
   2   1  -2  102.52    8.07
   2  -1  -2  122.57    6.99
  -2   1  -2  124.36    6.99
   2  -1  -2  120.86    7.26
   2   1   2  135.11    6.95
   2   1   2  126.38    7.29
  -2   1  -2  136.21    8.56
  -2  -1   2  118.61    6.96
   2  -1  -2  111.91    8.07
  -2  -1   2  124.48    8.56
   3   1  -2  292.40   17.72
  -3  -1  -2  288.48   21.68
  -3   1   2  316.80   17.64
   3  -1   2  343.19   20.46
   3   1  -2  310.03   18.43
  -3   1   2  282.62   21.67
   3   1  -2  307.01   17.65
  -3  -1  -2  307.71   17.71
   3  -1   2  307.42   17.64
   3  -1   2  309.68   18.45
   3  -1  -2  314.24   17.64
  -3  -1   2  323.82   21.69
  -3   1  -2  282.96   21.68
  -3  -1   2  343.91   18.43
   3   1   2  314.09   18.45
   3  -1  -2  299.91   17.72
   3   1   2  325.04   20.47
  -3  -1   2  306.00   17.72
   3   1   2  302.60   17.63
  -3   1  -2  305.70   17.72
   3  -1  -2  320.85   18.42
  -3  -1   2  308.16   17.65
   3  -1  -2  322.80   20.47
  -4  -1  -2   17.60    1.03
   4  -1   2   16.11    1.19
   4   1  -2   16.39    1.21
   4   1  -2   17.17    1.06
  -4   1   2   16.83    1.04
   4  -1   2   16.93    1.03
  -4   1   2   15.15    1.03
   4   1  -2   16.90    1.03
   4  -1   2   16.92    1.09
   4   1  -2   16.65    1.04
  -4  -1  -2   17.03    1.29
   4  -1  -2   18.08    1.04
   4   1   2   15.79    1.02
  -4   1  -2   18.16    1.03
  -4  -1   2   17.52    1.06
  -4   1  -2   16.64    1.03
   4   1   2   16.41    1.08
   4  -1  -2   17.23    1.03
   4  -1  -2   18.88    1.22
  -4   1  -2   18.22    1.29
  -4  -1   2   17.27    1.04
  -4  -1   2   16.22    1.03
   4  -1  -2   16.89    1.05
  -4  -1   2   17.51    1.29
  -5  -1  -2  102.39    6.25
  -5   1   2   99.03    6.22
   5   1  -2  106.34    7.25
   5   1  -2  105.88    6.26
  -5   1   2  109.70    6.26
   5  -1   2  102.54    7.22
  -5   1   2  118.49    7.68
   5  -1   2  103.86    6.22
   5   1  -2  104.46    6.48
   5  -1   2  105.90    6.52
   5   1  -2  111.43    6.23
  -5  -1  -2  118.51    6.23
   5  -1   2  112.43    6.25
  -5   1  -2  124.19    7.70
   5  -1  -2  107.78    6.23
   5   1   2   99.48    6.21
  -5   1  -2  104.47    6.25
  -5   1  -2  111.14    6.23
  -5  -1   2  105.67    7.67
  -5  -1   2  103.86    6.23
   5   1   2  110.02    6.52
   5   1   2  108.31    7.24
  -5  -1   2  113.13    6.49
   5  -1  -2  115.82    6.26
   5  -1  -2  108.49    6.48
   6   1  -2    3.89    0.41
   6  -1   2    3.63    0.39
   6   1  -2    4.70    0.34
  -6   1   2    3.71    0.43
   6  -1   2    4.60    0.34
   6   1  -2    4.69    0.35
  -6   1   2    4.97    0.35
  -6  -1  -2    4.30    0.34
   6  -1   2    4.28    0.36
  -6  -1  -2    4.91    0.46
  -6  -1  -2    4.80    0.35
   6   1  -2    4.47    0.34
  -6   1   2    4.44    0.34
   6   1   2    4.94    0.34
  -6  -1   2    4.38    0.34
   6   1   2    4.26    0.36
   6  -1  -2    5.36    0.36
  -6   1  -2    4.96    0.35
  -6  -1   2    4.62    0.45
  -6   1  -2    4.83    0.35
   6  -1  -2    4.68    0.33
   6  -1  -2    4.53    0.42
   6   1   2    4.05    0.41
  -6   1  -2    4.61    0.46
   6  -1  -2    4.67    0.35
  -6  -1   2    5.12    0.36
   7   1  -2   33.32    2.02
   7   1  -2   30.87    1.97
  -7   1   2   32.36    1.96
  -7  -1  -2   29.72    2.44
   7  -1   2   30.50    1.95
  -7  -1  -2   35.67    1.98
   7   1  -2   31.97    1.96
   7   1  -2   34.57    2.31
  -7   1   2   34.04    1.98
   7  -1   2   33.94    2.29
   7  -1   2   33.15    2.05
  -7   1  -2   33.61    1.98
  -7  -1   2   32.64    1.96
  -7   1  -2   32.00    2.45
   7  -1  -2   36.63    2.32
  -7  -1   2   33.12    1.98
  -7  -1   2   34.25    2.45
   7   1   2   31.62    2.05
   7   1   2   30.77    1.95
   7  -1  -2   30.80    1.96
   7   1   2   31.00    2.29
   7  -1  -2   32.89    2.02
   7  -1  -2   32.93    1.97
  -8  -1  -2    2.70    0.36
  -8   1   2    3.09    0.38
   8  -1   2    2.84    0.28
  -8   1   2    2.62    0.27
   8   1  -2    2.71    0.27
   8  -1   2    2.49    0.26
  -8  -1  -2    2.93    0.28
   8   1  -2    2.63    0.33
   8  -1   2    2.91    0.33
   8  -1  -2    2.92    0.27
   8   1   2    3.21    0.27
  -8  -1   2    2.84    0.27
  -8   1  -2    2.95    0.37
  -8  -1   2    2.57    0.27
   8   1   2    2.45    0.27
  -8  -1   2    3.17    0.27
  -8   1  -2    2.71    0.27
   8  -1  -2    3.24    0.35
  -8  -1   2    3.18    0.38
   8   1   2    3.40    0.36
   9   1  -2   11.29    0.95
  -9  -1  -2   11.33    0.79
   9  -1   2   11.29    0.78
   9   1  -2   13.22    0.81
  -9  -1  -2   12.93    1.05
  -9   1   2   10.19    0.99
   9  -1   2   11.69    0.82
  -9   1   2   10.04    0.78
   9  -1   2   12.28    0.94
  -9  -1   2   11.22    1.01
  -9   1  -2   11.93    0.81
   9   1   2   12.45    0.96
   9  -1  -2   10.71    0.78
  -9   1  -2   10.40    1.00
   9   1   2   12.47    0.84
   9   1   2   10.85    0.77
   9  -1  -2   11.19    0.95
 -10  -1  -2    5.80    0.67
  10   1  -2    7.20    0.65
  10   1  -2    6.21    0.52
 -10  -1  -2    6.16    0.51
  10  -1   2    5.91    0.60
  10  -1   2    6.36    0.50
  10  -1   2    7.03    0.54
 -10   1   2    5.86    0.65
 -10   1  -2    4.75    0.64
  10  -1  -2    6.36    0.63
  10  -1  -2    6.81    0.52
  10   1   2    7.06    0.64
 -10  -1   2    7.06    0.70
  10   1   2    7.06    0.55
  10   1   2    7.04    0.51
  11   1  -2    6.78    0.74
  11  -1   2    8.87    0.63
  11  -1   2    9.87    0.80
 -11   1   2    8.00    0.82
  11   1  -2    7.84    0.63
 -11  -1  -2    7.35    0.81
 -11   1  -2    7.02    0.80
 -11  -1   2    8.04    0.83
  11  -1  -2    8.93    0.78
  11   1   2    7.80    0.60
  11  -1  -2    8.78    0.64
  11   1   2    7.27    0.74
  12   1  -2    0.84    0.26
 -12   1   2    0.60    0.24
  12  -1   2    0.94    0.19
 -12  -1  -2    1.16    0.31
  12   1  -2    1.06    0.21
  12  -1   2    0.55    0.20
 -12   1  -2    1.02    0.30
  12   1   2    1.04    0.20
  12  -1  -2    1.23    0.28
  12   1   2    0.62    0.21
 -12  -1   2    0.93    0.29
  13  -1   2    7.06    0.78
  13   1  -2    8.17    0.67
  13  -1   2    9.34    0.68
  13   1  -2    7.27    0.80
 -13  -1  -2   10.12    0.94
 -13   1   2    7.99    0.88
  13   1   2    8.51    0.65
 -13  -1   2    7.44    0.87
  13   1   2    7.55    0.79
  13  -1  -2    8.06    0.82
 -13   1  -2    8.70    0.90
   0   2   2   49.15    2.69
   0  -2   2   45.66    2.83
   0   2   2   48.03    3.15
   0   2  -2   45.55    2.72
   0  -2  -2   44.12    2.70
   0   2  -2   48.86    2.71
   0  -2   2   50.19    2.71
   0  -2  -2   47.92    2.84
   0  -2   2   45.23    3.32
   1   2  -2   10.96    0.69
   1  -2   2   11.52    0.69
  -1  -2  -2   10.13    0.83
   1  -2   2   11.50    0.73
  -1  -2  -2   10.88    0.73
   1   2  -2   11.46    0.69
  -1   2   2   13.89    0.81
  -1  -2  -2   10.73    0.68
   1  -2   2   10.25    0.84
  -1   2   2   12.24    0.83
  -1   2   2   10.35    0.68
   1   2  -2   10.94    0.79
  -1  -2   2   11.96    0.72
   1   2   2   13.38    0.82
  -1  -2   2   12.58    0.69
   1  -2  -2   10.90    0.80
   1   2   2   11.91    0.67
   1  -2  -2   11.05    0.68
  -1  -2   2   10.87    0.84
  -1   2  -2   12.04    0.69
   1   2   2   11.76    0.73
  -1  -2   2   11.54    0.69
   1   2   2   13.13    0.67
   1  -2  -2   11.11    0.71
   2  -2   2    0.03    0.04
  -2   2   2   -0.05    0.03
   2  -2   2    0.01    0.03
  -2   2   2    0.02    0.05
   2   2  -2    0.00    0.03
   2  -2   2   -0.02    0.03
  -2  -2  -2   -0.03    0.03
   2   2  -2   -0.01    0.03
   2   2  -2   -0.01    0.04
  -2  -2  -2   -0.07    0.04
  -2  -2  -2    0.02    0.04
   2  -2  -2    0.00    0.03
   2  -2  -2   -0.02    0.03
  -2   2  -2   -0.01    0.04
  -2  -2   2   -0.02    0.03
  -2  -2   2    0.00    0.03
  -2  -2   2   -0.01    0.03
   2  -2  -2   -0.03    0.04
   2   2   2   -0.05    0.04
   2   2   2   -0.05    0.03
   2   2   2    0.02    0.03
  -2   2  -2   -0.04    0.03
  -2   2  -2   -0.01    0.05
  -2  -2   2   -0.05    0.05
   3   2  -2    2.78    0.29
   3   2  -2    3.58    0.25
   3  -2   2    3.77    0.25
   3  -2   2    2.90    0.24
  -3   2   2    3.31    0.31
   3  -2   2    3.43    0.27
  -3  -2  -2    2.93    0.31
  -3   2   2    3.06    0.24
  -3  -2  -2    3.43    0.24
   3  -2   2    3.64    0.28
  -3   2   2    3.37    0.24
   3   2  -2    3.31    0.25
  -3  -2  -2    3.40    0.27
  -3  -2   2    3.36    0.25
  -3   2  -2    3.29    0.31
  -3  -2   2    3.76    0.32
   3  -2  -2    3.16    0.24
  -3   2  -2    3.03    0.24
   3   2   2    2.95    0.26
   3  -2  -2    3.25    0.24
   3   2   2    3.31    0.23
   3  -2  -2    3.31    0.29
   3  -2  -2    2.97    0.24
  -3  -2   2    3.39    0.25
  -3  -2   2    3.13    0.25
   3   2   2    3.81    0.31
   4  -2   2   10.97    0.72
   4   2  -2   11.19    0.73
   4  -2   2   10.75    0.76
  -4  -2  -2   12.44    0.92
  -4   2   2   12.21    0.73
  -4   2   2   10.49    0.90
  -4  -2  -2   11.48    0.72
  -4   2   2   12.15    0.73
   4   2  -2   10.60    0.85
   4  -2   2   11.25    0.83
   4   2  -2   11.89    0.73
   4  -2   2   11.41    0.72
   4  -2  -2   11.93    0.73
   4  -2  -2   11.48    0.73
   4  -2  -2   13.54    0.87
  -4  -2   2   11.70    0.75
  -4   2  -2   10.74    0.91
  -4   2  -2   12.44    0.73
  -4  -2   2   10.71    0.73
   4  -2  -2   11.65    0.74
   4   2   2   10.81    0.71
  -4  -2   2   11.41    0.73
   4   2   2   13.06    0.87
  -4   2  -2   12.41    0.74
   5   2  -2   21.50    1.33
  -5  -2  -2   19.81    1.65
   5   2  -2   22.23    1.34
   5   2  -2   20.21    1.56
   5  -2   2   21.85    1.33
  -5   2   2   22.37    1.34
   5  -2   2   22.59    1.40
   5  -2   2   22.48    1.55
  -5  -2  -2   21.70    1.33
   5  -2   2   22.41    1.34
  -5   2   2   22.22    1.66
  -5  -2  -2   23.91    1.33
   5   2  -2   22.12    1.38
  -5   2   2   22.72    1.33
  -5   2  -2   20.89    1.33
  -5  -2   2   23.71    1.38
  -5  -2   2   21.48    1.33
   5   2   2   19.44    1.31
   5   2   2   22.55    1.57
  -5  -2   2   22.56    1.34
   5  -2  -2   22.13    1.37
   5   2   2   20.58    1.40
  -5  -2   2   20.67    1.66
  -5   2  -2   22.75    1.34
   5  -2  -2   26.28    1.58
  -5   2  -2   22.64    1.67
  -6   2   2    5.31    0.38
   6   2  -2    5.02    0.38
   6   2  -2    4.52    0.37
   6   2  -2    5.17    0.38
   6  -2   2    5.21    0.40
   6   2  -2    5.59    0.47
  -6  -2  -2    4.81    0.49
  -6   2   2    5.72    0.39
   6  -2   2    4.96    0.37
  -6   2   2    6.13    0.51
  -6  -2  -2    5.27    0.38
   6  -2   2    5.73    0.45
  -6  -2   2    6.00    0.40
   6  -2  -2    5.34    0.39
   6   2   2    5.24    0.46
  -6  -2   2    3.90    0.47
  -6   2  -2    4.86    0.38
  -6   2  -2    5.36    0.50
   6  -2  -2    5.46    0.38
   6   2   2    4.64    0.36
   6  -2  -2    4.91    0.38
   6  -2  -2    4.67    0.45
   6   2   2    4.80    0.40
  -6  -2   2    5.50    0.39
  -6  -2   2    5.25    0.38
  -6   2  -2    4.27    0.37
   7   2  -2    0.85    0.15
   7   2  -2    0.56    0.16
   7   2  -2    0.80    0.12
   7  -2   2    0.99    0.17
  -7   2   2    1.06    0.14
  -7  -2  -2    0.83    0.21
  -7   2   2    0.77    0.19
   7  -2   2    0.88    0.14
   7  -2   2    0.97    0.15
  -7  -2  -2    0.99    0.14
  -7  -2   2    1.12    0.15
   7  -2  -2    0.86    0.13
  -7   2  -2    0.88    0.21
  -7  -2   2    0.87    0.21
   7   2   2    0.93    0.19
   7   2   2    1.03    0.15
   7  -2  -2    1.42    0.16
  -7  -2   2    0.90    0.14
   7  -2  -2    0.91    0.14
  -7   2  -2    0.98    0.15
  -7  -2   2    1.16    0.14
   7   2   2    0.86    0.13
   7  -2  -2    1.09    0.19
   8  -2   2   10.07    0.77
   8  -2   2   10.12    0.65
   8   2  -2    9.36    0.79
   8   2  -2    9.59    0.66
  -8   2   2    9.07    0.65
  -8   2   2    7.61    0.81
   8  -2   2    9.33    0.68
  -8  -2  -2    8.07    0.64
  -8  -2  -2    9.54    0.85
  -8  -2   2   10.27    0.67
   8  -2  -2    8.58    0.65
   8  -2  -2   10.15    0.79
  -8  -2   2    9.93    0.67
   8   2   2    8.89    0.78
  -8   2  -2    8.84    0.84
  -8   2  -2   10.39    0.67
   8   2   2    9.60    0.69
  -8  -2   2    9.35    0.84
   8   2   2   10.18    0.65
  -8  -2   2    8.30    0.65
   9   2  -2   20.82    1.22
  -9  -2  -2   17.95    1.20
   9   2  -2   16.30    1.41
  -9   2   2   19.05    1.21
  -9  -2  -2   20.13    1.55
   9  -2   2   19.60    1.20
   9  -2   2   17.07    1.39
  -9   2   2   18.58    1.51
   9  -2   2   19.40    1.26
   9  -2  -2   17.09    1.19
  -9   2  -2   21.34    1.23
  -9   2  -2   17.83    1.52
   9  -2  -2   15.51    1.40
  -9  -2   2   18.18    1.52
   9   2   2   19.74    1.44
   9   2   2   19.22    1.26
   9   2   2   19.28    1.19
 -10  -2  -2    2.62    0.31
 -10   2   2    3.21    0.42
  10  -2   2    3.13    0.33
  10   2  -2    3.06    0.32
  10  -2   2    2.71    0.36
  10  -2   2    3.19    0.31
 -10  -2  -2    2.66    0.30
 -10  -2  -2    3.65    0.46
  10   2  -2    2.99    0.40
 -10   2  -2    2.11    0.38
  10   2   2    3.28    0.30
  10   2   2    2.97    0.32
 -10  -2   2    2.57    0.41
  10   2   2    3.10    0.39
  10  -2  -2    3.10    0.39
  10  -2  -2    3.19    0.31
  11  -2   2   11.67    0.78
 -11  -2  -2   10.91    1.03
  11   2  -2   10.00    0.95
 -11   2   2   11.16    1.01
  11  -2   2   11.97    0.95
  11   2  -2   10.91    0.79
 -11  -2   2   12.16    1.06
  11   2   2   10.04    0.75
 -11   2  -2   10.11    1.01
  11   2   2    9.48    0.92
  11  -2  -2    9.97    0.93
 -12  -2  -2    0.44    0.24
  12  -2   2    0.35    0.14
  12  -2   2    0.32    0.16
  12   2  -2    0.23    0.17
 -12   2   2    0.40    0.21
  12   2  -2    0.32    0.14
 -12   2  -2    0.64    0.24
  12   2   2    0.41    0.18
 -12  -2   2    0.17    0.18
  12   2   2    0.39    0.13
  12  -2  -2    0.45    0.18
 -13   2   2   13.35    1.27
 -13  -2  -2   15.71    1.32
  13   2  -2   12.86    1.19
  13  -2   2   13.35    1.17
  13   2  -2   14.18    0.98
  13  -2   2   13.45    0.97
  13   2   2   13.53    0.94
 -13   2  -2   13.00    1.27
  13  -2  -2   13.26    1.18
  13   2   2   12.15    1.16
 -13  -2   2   13.93    1.29
   0  -3  -2    0.01    0.04
   0  -3  -2    0.00    0.03
   0  -3   2   -0.01    0.03
   0   3  -2   -0.04    0.03
   0  -3   2    0.03    0.04
   0   3   2    0.01    0.04
   0  -3   2   -0.03    0.03
   0   3   2   -0.02    0.02
   0   3  -2   -0.03    0.03
   0   3  -2    0.01    0.03
   0  -3   2   -0.03    0.03
   1  -3   2  333.86   20.93
   1  -3   2  311.85   22.18
  -1   3   2  307.23   18.06
   1  -3   2  324.89   18.07
  -1  -3  -2  306.31   18.90
  -1  -3  -2  326.04   22.16
   1   3  -2  324.75   18.15
  -1   3   2  308.70   20.96
   1  -3   2  306.44   18.90
  -1  -3  -2  288.41   18.14
   1   3  -2  328.70   18.08
   1   3  -2  303.10   20.95
   1  -3   2  336.25   18.15
  -1  -3   2  328.05   18.89
  -1   3  -2  302.17   18.07
   1   3   2  320.98   18.05
  -1   3  -2  320.51   20.93
  -1  -3   2  324.73   22.19
   1  -3  -2  316.61   20.96
   1   3   2  317.48   20.97
  -1  -3   2  325.76   18.15
  -1   3  -2  325.89   18.15
  -1  -3   2  332.95   18.07
   1  -3  -2  299.77   18.89
   1  -3  -2  322.48   18.14
   2  -3   2    5.44    0.45
  -2  -3  -2    5.35    0.44
   2  -3   2    5.81    0.37
   2  -3   2    5.81    0.41
   2   3  -2    5.77    0.43
  -2   3   2    5.86    0.37
   2  -3   2    5.64    0.40
   2   3  -2    5.93    0.38
   2   3  -2    5.46    0.37
   2  -3   2    4.96    0.36
  -2  -3  -2    5.93    0.40
  -2   3   2    6.63    0.44
  -2  -3  -2    5.98    0.36
  -2  -3   2    5.34    0.37
   2   3   2    4.92    0.39
  -2   3  -2    5.59    0.45
   2  -3  -2    6.12    0.37
   2  -3  -2    5.56    0.43
  -2   3  -2    5.50    0.37
  -2   3  -2    5.37    0.37
  -2  -3   2    5.71    0.39
  -2  -3   2    5.17    0.45
  -2  -3   2    5.96    0.37
   2   3   2    4.60    0.35
   2  -3  -2    5.96    0.39
  -3  -3  -2  121.16    6.94
   3  -3   2  117.30    7.24
   3   3  -2  126.49    6.95
   3  -3   2  121.16    6.92
  -3  -3  -2  119.18    8.50
   3   3  -2  120.82    8.04
  -3   3   2  116.34    6.94
   3  -3   2  121.42    6.95
  -3   3   2  122.28    6.92
   3  -3   2  127.82    8.00
  -3  -3  -2  121.50    7.25
   3   3  -2  122.80    6.92
  -3   3  -2  118.28    6.92
   3  -3  -2  123.83    6.92
   3  -3  -2  103.28    7.22
   3  -3  -2  109.02    8.02
   3   3   2  128.74    8.05
   3   3   2  109.35    6.90
   3  -3  -2  127.79    6.95
  -3   3  -2  116.00    6.95
  -3  -3   2  124.29    6.92
  -3  -3   2  134.49    6.96
  -3   3  -2  132.50    8.51
   3   3   2  116.31    7.24
  -4  -3  -2   21.09    1.64
   4  -3   2   25.03    1.34
   4   3  -2   22.17    1.33
   4  -3   2   19.92    1.39
  -4   3   2   23.25    1.34
   4   3  -2   21.60    1.56
  -4   3   2   21.43    1.32
  -4   3   2   19.91    1.62
   4  -3   2   21.36    1.32
   4   3  -2   24.10    1.34
  -4  -3  -2   21.25    1.32
   4  -3   2   23.01    1.53
  -4  -3  -2   22.66    1.41
   4   3   2   21.18    1.56
   4  -3  -2   22.24    1.33
  -4  -3   2   22.28    1.38
  -4   3  -2   25.19    1.34
  -4  -3   2   23.53    1.34
   4   3   2   19.80    1.30
   4   3   2   22.17    1.40
   4  -3  -2   19.08    1.54
  -4  -3   2   21.43    1.33
  -4  -3   2   21.22    1.64
  -4   3  -2   24.10    1.34
   4  -3  -2   22.47    1.37
   4  -3  -2   23.87    1.34
  -5  -3  -2   84.69    4.77
   5   3  -2   78.65    4.75
   5  -3   2   79.83    4.74
  -5  -3  -2   79.43    4.98
   5   3  -2   78.78    5.53
   5   3  -2   85.89    4.77
  -5  -3  -2   78.65    5.85
  -5  -3  -2   84.40    4.75
   5  -3   2   84.57    5.50
  -5   3   2   91.50    4.78
  -5   3   2   80.61    4.75
   5  -3   2   80.52    4.97
   5  -3   2   85.49    4.77
   5  -3  -2   81.70    4.75
  -5   3  -2   88.33    4.76
   5   3   2   70.37    5.52
  -5   3  -2   82.44    4.77
   5  -3  -2   78.67    5.51
   5  -3  -2   83.04    4.95
   5  -3  -2   82.23    4.77
  -5  -3   2   80.52    5.85
  -5  -3   2   92.03    4.96
   5   3   2   80.36    4.73
  -5  -3   2   78.99    4.75
   5   3   2   79.76    4.97
  -5  -3   2   84.63    4.77
   6   3  -2    2.11    0.27
   6   3  -2    2.35    0.22
  -6  -3  -2    2.56    0.25
  -6   3   2    2.52    0.23
  -6   3   2    2.24    0.29
   6  -3   2    2.51    0.22
  -6   3   2    2.16    0.22
  -6  -3  -2    2.43    0.22
  -6  -3  -2    2.21    0.29
   6   3  -2    2.10    0.22
   6  -3   2    2.54    0.26
   6  -3   2    2.01    0.23
   6  -3  -2    3.03    0.29
   6  -3  -2    2.15    0.21
   6   3   2    2.65    0.29
   6  -3  -2    2.44    0.23
   6   3   2    1.98    0.23
  -6   3  -2    2.62    0.24
   6   3   2    2.38    0.21
  -6  -3   2    2.62    0.23
  -6   3  -2    2.41    0.23
  -6  -3   2    2.48    0.23
  -6  -3   2    2.90    0.24
   6  -3  -2    2.53    0.23
  -6   3  -2    2.83    0.31
  -6  -3   2    2.55    0.30
   7   3  -2   28.38    1.87
  -7  -3  -2   31.45    2.35
  -7  -3  -2   32.35    1.89
   7  -3   2   31.17    1.97
  -7  -3  -2   30.29    1.98
   7  -3   2   32.62    2.19
  -7   3   2   28.50    1.87
   7  -3   2   30.46    1.87
  -7   3   2   31.95    2.34
   7   3  -2   35.64    2.25
  -7   3  -2   33.70    1.91
  -7  -3   2   27.99    1.88
   7  -3  -2   31.06    1.94
  -7  -3   2   29.33    1.94
   7   3   2   29.35    1.97
   7  -3  -2   33.93    2.22
   7   3   2   29.18    2.21
   7   3   2   32.54    1.87
   7  -3  -2   29.57    1.88
  -7  -3   2   31.18    1.89
  -7  -3   2   33.13    2.36
  -7   3  -2   33.14    2.36
   8  -3   2    1.18    0.20
  -8  -3  -2    1.25    0.27
  -8  -3  -2    1.29    0.19
   8  -3   2    0.90    0.19
  -8  -3  -2    1.42    0.18
  -8   3   2    1.22    0.23
   8  -3   2    1.18    0.17
   8   3  -2    0.90    0.22
  -8   3   2    0.98    0.18
   8   3  -2    1.09    0.16
   8  -3  -2    1.36    0.22
  -8   3  -2    1.40    0.19
  -8  -3   2    0.99    0.16
   8  -3  -2    1.42    0.18
   8   3   2    1.04    0.17
  -8   3  -2    1.28    0.24
  -8  -3   2    0.96    0.15
   8   3   2    1.17    0.16
   8   3   2    1.43    0.23
  -8  -3   2    0.98    0.25
   9  -3   2    3.09    0.29
  -9  -3  -2    3.16    0.41
  -9  -3  -2    2.49    0.28
   9  -3   2    2.86    0.34
   9   3  -2    2.47    0.35
   9  -3   2    2.90    0.30
  -9  -3  -2    2.91    0.30
   9   3  -2    3.50    0.30
  -9   3   2    2.62    0.37
  -9   3   2    3.28    0.31
   9   3   2    3.09    0.31
  -9  -3   2    1.98    0.35
   9  -3  -2    2.79    0.34
   9   3   2    2.71    0.35
   9  -3  -2    2.53    0.29
  -9   3  -2    2.06    0.35
   9   3   2    2.65    0.27
  10  -3   2    6.84    0.63
 -10  -3  -2    5.92    0.53
  10  -3   2    7.24    0.57
 -10  -3  -2    6.66    0.72
  10   3  -2    6.90    0.68
  10  -3   2    7.26    0.54
 -10   3   2    7.49    0.56
 -10  -3  -2    7.50    0.59
  10   3  -2    6.98    0.55
 -10   3   2    5.23    0.66
  10   3   2    6.55    0.52
  10   3   2    5.80    0.64
  10   3   2    7.53    0.58
 -10   3  -2    7.97    0.75
  10  -3  -2    5.46    0.62
 -10  -3   2    9.76    0.80
  11  -3   2    7.61    0.58
  11  -3   2    8.30    0.70
 -11   3   2    8.08    0.77
 -11  -3  -2    8.84    0.81
  11   3  -2    5.48    0.67
  11   3  -2    7.21    0.57
  11   3   2    6.73    0.69
 -11  -3   2    6.31    0.74
  11   3   2    7.52    0.55
  11  -3  -2    6.43    0.69
 -11   3  -2    5.86    0.72
 -12   3   2    3.52    0.51
  12  -3   2    4.03    0.39
  12   3  -2    3.39    0.48
  12  -3   2    3.57    0.45
  12   3  -2    4.16    0.39
 -12  -3  -2    3.36    0.50
 -12   3  -2    4.06    0.55
  12   3   2    3.44    0.46
  12   3   2    3.90    0.37
  12  -3  -2    3.39    0.46
 -12  -3   2    4.56    0.56
  13   3  -2    8.02    0.66
  13  -3   2    9.29    0.67
  13   3  -2    8.00    0.82
 -13  -3  -2    9.99    0.94
 -13   3   2    8.26    0.88
  13   3   2    7.40    0.80
 -13   3  -2    8.88    0.91
  13   3   2    8.72    0.64
  13  -3  -2    7.16    0.78
 -13  -3   2    5.54    0.80
   0  -4  -2  169.45    9.73
   0  -4   2  171.05    9.74
   0  -4  -2  173.16   10.15
   0   4   2  159.23   11.26
   0  -4   2  169.88   10.15
   0   4   2  161.42    9.69
   0   4  -2  172.36   11.24
   0  -4   2  175.21   11.90
   0   4  -2  179.18    9.75
   0   4  -2  169.32    9.71
  -1   4   2   21.33    1.45
   1  -4   2   20.68    1.50
   1   4  -2   21.78    1.25
   1  -4   2   20.34    1.31
  -1  -4  -2   19.22    1.31
   1  -4   2   19.73    1.24
  -1   4   2   20.87    1.23
  -1  -4  -2   19.27    1.23
   1   4  -2   20.98    1.24
  -1  -4  -2   21.39    1.48
   1  -4   2   22.03    1.25
  -1   4  -2   20.97    1.41
  -1  -4   2   21.62    1.24
  -1  -4   2   21.31    1.51
  -1  -4   2   21.35    1.30
   1   4   2   22.72    1.23
   1  -4  -2   21.35    1.24
   1   4   2   20.73    1.45
  -1   4  -2   21.06    1.25
   1  -4  -2   16.97    1.29
  -1   4  -2   21.15    1.24
   2   4  -2    2.51    0.23
   2  -4   2    2.37    0.19
  -2  -4  -2    2.30    0.21
   2  -4   2    2.40    0.19
  -2  -4  -2    2.11    0.21
   2   4  -2    2.12    0.19
  -2   4   2    2.21    0.18
   2  -4   2    2.28    0.21
   2  -4   2    2.28    0.22
  -2   4   2    2.36    0.20
  -2   4   2    1.88    0.22
   2   4  -2    2.60    0.20
  -2  -4  -2    2.07    0.18
   2  -4   2    2.73    0.20
  -2   4  -2    2.42    0.20
  -2  -4   2    2.52    0.20
   2   4   2    2.24    0.18
  -2   4  -2    2.15    0.22
  -2   4  -2    2.44    0.20
  -2  -4   2    2.21    0.19
  -2  -4   2    2.21    0.23
   2  -4  -2    2.13    0.20
   2  -4  -2    2.25    0.19
   2   4   2    2.05    0.23
  -2  -4   2    2.15    0.20
   2  -4  -2    2.23    0.19
   2  -4  -2    2.49    0.23
  -3  -4  -2    0.18    0.07
   3  -4   2    0.28    0.07
  -3   4   2    0.17    0.06
   3   4  -2    0.22    0.08
  -3  -4  -2    0.22    0.06
   3  -4   2    0.29    0.07
   3   4  -2    0.28    0.07
   3  -4   2    0.07    0.05
  -3   4   2    0.16    0.07
   3  -4   2    0.10    0.06
   3   4  -2    0.15    0.06
  -3   4   2    0.27    0.07
  -3  -4  -2    0.04    0.05
  -3   4  -2    0.30    0.07
   3   4   2    0.19    0.08
   3   4   2    0.12    0.05
  -3  -4   2    0.22    0.07
  -3  -4   2    0.12    0.07
  -3   4  -2    0.28    0.07
  -3  -4   2    0.18    0.06
   3  -4  -2    0.16    0.06
   3  -4  -2    0.19    0.08
   3  -4  -2    0.14    0.05
   3  -4  -2    0.17    0.06
  -3  -4   2    0.14    0.07
  -3   4  -2    0.18    0.08
   4  -4   2    1.58    0.15
  -4   4   2    1.36    0.14
   4  -4   2    1.17    0.15
  -4  -4  -2    1.33    0.14
   4   4  -2    1.30    0.14
  -4  -4  -2    1.43    0.17
   4   4  -2    1.27    0.18
   4  -4   2    1.33    0.15
  -4   4   2    1.24    0.14
   4   4  -2    1.29    0.14
  -4  -4  -2    1.39    0.18
   4  -4   2    1.59    0.16
  -4   4   2    1.07    0.16
   4  -4  -2    1.07    0.16
  -4   4  -2    1.63    0.16
   4  -4  -2    1.25    0.14
  -4  -4   2    1.09    0.17
  -4  -4   2    1.57    0.16
  -4  -4   2    1.13    0.14
   4  -4  -2    1.32    0.15
   4   4   2    1.33    0.16
  -4  -4   2    1.39    0.16
  -4   4  -2    1.41    0.19
   4   4   2    1.27    0.13
  -4   4  -2    1.23    0.14
   4  -4  -2    1.16    0.14
   4   4   2    1.34    0.19
  -5  -4  -2   16.60    1.05
   5  -4   2   16.82    0.99
   5  -4   2   15.09    1.04
  -5   4   2   15.40    0.98
  -5  -4  -2   14.97    0.98
   5   4  -2   16.76    0.99
  -5   4   2   17.37    1.00
  -5  -4  -2   14.25    1.21
   5  -4   2   15.31    1.12
   5   4  -2   15.74    0.98
  -5   4   2   19.01    1.23
   5   4  -2   16.16    1.17
   5  -4   2   15.44    0.98
  -5  -4   2   14.85    1.22
  -5   4  -2   14.41    1.21
  -5   4  -2   14.92    0.99
   5  -4  -2   17.50    1.16
   5  -4  -2   16.13    0.99
  -5  -4   2   16.43    0.99
   5  -4  -2   16.61    0.99
   5   4   2   15.46    0.96
  -5   4  -2   15.73    0.99
  -5  -4   2   15.36    0.99
   5   4   2   12.07    1.14
  -5  -4   2   18.40    1.04
   5  -4  -2   14.53    1.01
   5   4   2   14.18    1.03
   6   4  -2   14.63    1.16
   6  -4   2   16.35    1.13
  -6  -4  -2   16.76    0.99
  -6  -4  -2   17.53    1.06
  -6   4   2   15.20    0.98
   6   4  -2   15.64    0.98
  -6  -4  -2   15.03    1.22
   6  -4   2   15.50    0.98
   6  -4   2   14.91    1.03
  -6   4   2   14.12    1.20
   6  -4  -2   15.43    1.01
   6  -4  -2   14.85    1.14
   6   4   2   15.23    1.17
   6  -4  -2   15.97    0.99
  -6  -4   2   17.25    1.00
   6   4   2   15.02    0.96
  -6  -4   2   16.94    1.03
   6   4   2   15.17    1.04
  -6   4  -2   16.40    0.99
  -6   4  -2   15.08    0.98
  -6  -4   2   15.62    0.99
  -6  -4   2   11.93    1.19
   6  -4  -2   14.40    0.98
  -7  -4  -2    3.77    0.31
   7   4  -2    3.40    0.37
  -7   4   2    3.94    0.39
   7   4  -2    2.86    0.29
   7  -4   2    3.15    0.29
  -7   4   2    2.94    0.28
   7  -4   2    2.99    0.30
  -7  -4  -2    3.25    0.32
   7  -4   2    3.87    0.35
  -7  -4  -2    2.47    0.36
  -7   4  -2    3.69    0.40
   7  -4  -2    3.29    0.29
   7   4   2    3.06    0.27
   7  -4  -2    3.24    0.29
   7   4   2    2.47    0.29
  -7   4  -2    3.02    0.29
  -7  -4   2    3.38    0.40
   7   4   2    3.45    0.37
   7  -4  -2    3.14    0.29
  -7  -4   2    3.56    0.30
   7  -4  -2    3.40    0.36
   8  -4   2    0.57    0.15
  -8  -4  -2    0.73    0.16
   8  -4   2    1.03    0.19
   8   4  -2    1.06    0.18
  -8  -4  -2    0.80    0.23
  -8   4   2    0.73    0.21
  -8   4   2    1.05    0.18
   8   4  -2    0.94    0.22
  -8  -4  -2    0.72    0.16
   8  -4   2    0.57    0.17
  -8   4  -2    0.65    0.15
  -8  -4   2    1.04    0.15
   8  -4  -2    0.86    0.20
   8   4   2    1.10    0.20
  -8   4  -2    0.83    0.22
   8   4   2    0.90    0.14
   8   4   2    0.82    0.20
  -8  -4   2    1.04    0.25
  -8  -4   2    0.66    0.15
   9   4  -2    2.47    0.34
  -9   4   2    2.27    0.34
   9   4  -2    2.76    0.28
  -9   4   2    3.38    0.31
   9  -4   2    2.59    0.28
  -9  -4  -2    2.66    0.30
  -9  -4  -2    2.17    0.37
   9  -4   2    2.20    0.30
   9  -4   2    2.56    0.29
  -9  -4  -2    2.27    0.27
   9   4   2    2.48    0.25
   9   4   2    3.06    0.31
   9  -4  -2    2.30    0.32
   9   4   2    2.39    0.35
  -9   4  -2    2.65    0.37
  -9  -4   2    2.54    0.37
  10   4  -2    0.15    0.14
 -10  -4  -2    0.12    0.17
  10  -4   2    0.01    0.11
  10   4  -2   -0.01    0.10
 -10  -4  -2    0.10    0.10
 -10   4   2    0.07    0.11
  10  -4   2    0.19    0.12
  10  -4   2    0.09    0.11
 -10  -4  -2    0.01    0.09
  10   4   2    0.10    0.11
 -10  -4   2   -0.16    0.12
  10   4   2    0.15    0.15
  10  -4  -2    0.04    0.12
  10   4   2    0.11    0.09
 -10   4  -2    0.00    0.11
  11  -4   2    7.56    0.59
  11   4  -2    7.56    0.60
 -11  -4  -2    8.03    0.79
  11  -4   2    7.87    0.70
 -11   4   2    6.06    0.73
  11   4  -2    7.61    0.74
  11   4   2    6.48    0.55
  11   4   2    7.20    0.74
 -11  -4   2    8.33    0.81
 -11   4  -2    8.50    0.81
  11  -4  -2    7.14    0.71
  12   4  -2    0.40    0.15
  12  -4   2    0.72    0.18
  12   4  -2    0.46    0.19
 -12  -4  -2    0.63    0.25
 -12   4   2    0.90    0.27
 -12  -4   2    0.89    0.28
  12   4   2    0.62    0.16
  12  -4  -2    0.45    0.19
 -12   4  -2    0.98    0.28
  12   4   2    0.56    0.22
  13   4  -2   15.47    1.09
 -13   4   2   13.84    1.38
 -13  -4  -2   15.15    1.42
  13  -4   2   15.24    1.09
  13  -4  -2   16.03    1.33
 -13  -4   2   18.44    1.48
 -13   4  -2   14.69    1.41
   0  -5   2   -0.05    0.03
   0   5  -2    0.00    0.04
   0  -5   2   -0.01    0.04
   0  -5   2   -0.04    0.03
   0   5   2    0.03    0.06
   0   5   2   -0.01    0.03
   0   5  -2    0.02    0.04
   0  -5  -2   -0.01    0.04
   0  -5   2    0.01    0.04
   0   5  -2    0.03    0.04
   0  -5  -2   -0.04    0.04
   1  -5   2   48.09    3.49
   1   5  -2   51.22    2.88
   1  -5   2   51.50    2.88
  -1   5   2   50.34    3.34
   1   5  -2   49.28    3.32
  -1  -5  -2   48.28    3.46
   1   5  -2   51.41    2.88
  -1  -5  -2   45.19    3.01
  -1   5   2   48.33    2.86
   1  -5   2   51.69    2.88
   1  -5   2   45.13    3.01
  -1  -5  -2   48.51    2.87
  -1  -5   2   48.53    3.01
   1  -5  -2   51.56    2.87
  -1   5  -2   51.42    2.88
   1   5   2   46.56    3.34
  -1  -5   2   51.48    2.88
  -1  -5   2   48.61    3.50
   1  -5  -2   53.40    2.87
   1  -5  -2   47.02    3.00
  -1   5  -2   47.97    3.30
  -1  -5   2   49.98    2.87
   1   5   2   47.24    2.85
  -1   5  -2   51.51    2.89
   2  -5   2    0.03    0.04
  -2  -5  -2    0.05    0.06
   2  -5   2    0.02    0.05
  -2  -5  -2    0.09    0.05
   2  -5   2    0.01    0.05
  -2   5   2    0.01    0.03
   2  -5   2   -0.02    0.04
   2  -5   2   -0.03    0.03
   2   5  -2   -0.01    0.04
  -2   5   2    0.00    0.05
  -2   5   2    0.02    0.03
   2   5  -2   -0.07    0.04
  -2  -5  -2   -0.01    0.05
   2   5  -2    0.06    0.05
  -2   5  -2    0.04    0.05
  -2   5  -2   -0.02    0.04
   2   5   2    0.01    0.06
  -2  -5   2    0.03    0.05
   2  -5  -2    0.01    0.05
  -2  -5   2    0.04    0.05
   2  -5  -2   -0.04    0.04
  -2  -5   2    0.07    0.05
  -2   5  -2   -0.05    0.04
   2   5   2    0.05    0.04
   2  -5  -2    0.10    0.06
  -2  -5   2   -0.02    0.04
  -2   5  -2    0.02    0.04
   2  -5  -2    0.05    0.04
   3   5  -2   66.38    4.57
  -3   5   2   66.40    3.92
   3  -5   2   68.37    3.94
   3   5  -2   67.43    3.94
  -3  -5  -2   68.42    4.80
  -3   5   2   57.94    4.77
  -3  -5  -2   71.58    3.94
   3   5  -2   66.86    3.93
   3  -5   2   64.87    4.12
  -3  -5  -2   70.20    4.13
   3  -5   2   66.51    3.93
   3  -5   2   70.85    4.53
  -3   5   2   72.29    3.94
   3  -5  -2   70.73    3.93
   3  -5  -2   65.24    4.10
   3  -5  -2   67.05    4.56
  -3  -5   2   66.09    3.93
  -3   5  -2   77.67    4.82
   3   5   2   65.75    4.57
   3  -5  -2   67.67    3.94
   3   5   2   67.44    3.91
  -3   5  -2   65.99    3.93
  -3  -5   2   64.85    4.81
  -3   5  -2   69.14    3.95
  -3  -5   2   69.56    4.12
  -3  -5   2   67.92    3.94
   4  -5   2    0.87    0.13
   4  -5   2    0.66    0.12
  -4  -5  -2    0.88    0.14
   4  -5   2    0.76    0.12
  -4   5   2    0.67    0.13
  -4  -5  -2    0.87    0.12
  -4   5   2    0.68    0.12
  -4  -5  -2    0.80    0.16
   4   5  -2    0.73    0.14
   4   5  -2    0.68    0.12
   4   5  -2    0.59    0.12
   4  -5   2    0.72    0.12
   4  -5  -2    0.58    0.12
   4   5   2    0.73    0.16
  -4   5  -2    0.76    0.12
  -4  -5   2    0.76    0.13
   4   5   2    0.60    0.10
  -4   5  -2    0.99    0.15
   4  -5  -2    0.68    0.11
   4  -5  -2    0.77    0.12
  -4  -5   2    0.84    0.13
  -4   5  -2    0.78    0.13
  -4  -5   2    0.87    0.12
  -4  -5   2    0.70    0.15
   4  -5  -2    0.80    0.15
   5  -5   2   48.90    3.11
   5  -5   2   49.87    3.10
  -5  -5  -2   52.86    3.27
   5  -5   2   49.51    3.57
  -5  -5  -2   52.14    3.11
   5   5  -2   53.42    3.11
   5   5  -2   52.30    3.62
  -5   5   2   55.98    3.80
   5  -5   2   51.43    3.26
  -5   5   2   51.34    3.10
   5  -5  -2   50.99    3.10
   5  -5  -2   52.29    3.61
  -5  -5   2   53.57    3.11
  -5   5  -2   59.36    3.13
   5   5   2   57.23    3.64
   5  -5  -2   50.41    3.23
  -5  -5   2   51.18    3.24
  -5  -5   2   54.20    3.12
   5  -5  -2   54.75    3.12
  -5   5  -2   56.33    3.82
   5   5   2   50.99    3.08
  -5  -5   2   53.54    3.82
  -5   5  -2   55.15    3.11
  -6  -5  -2    2.29    0.31
   6   5  -2    2.34    0.25
   6  -5   2    2.38    0.27
   6  -5   2    3.09    0.30
  -6   5   2    2.74    0.32
  -6   5   2    2.62    0.26
   6  -5   2    2.50    0.25
  -6  -5  -2    2.57    0.28
  -6  -5  -2    3.14    0.27
   6   5  -2    3.40    0.35
  -6  -5   2    3.09    0.27
   6  -5  -2    2.57    0.26
   6  -5  -2    2.89    0.26
  -6  -5   2    3.26    0.28
   6   5   2    2.68    0.24
  -6   5  -2    2.74    0.26
  -6   5  -2    3.24    0.28
  -6  -5   2    2.58    0.26
   6   5   2    2.79    0.33
  -6  -5   2    2.49    0.33
   6  -5  -2    3.47    0.34
   6  -5  -2    2.75    0.27
  -6   5  -2    3.92    0.37
  -7  -5  -2   26.68    1.78
  -7  -5  -2   28.65    1.70
   7  -5   2   30.68    1.79
   7  -5   2   27.93    1.69
  -7  -5  -2   25.16    2.08
  -7   5   2   29.93    2.09
   7   5  -2   26.91    1.99
   7  -5   2   28.52    1.95
  -7   5   2   27.96    1.69
   7   5  -2   28.54    1.69
  -7  -5   2   25.47    2.09
   7  -5  -2   28.06    1.70
   7  -5  -2   28.36    1.75
  -7  -5   2   29.94    1.71
   7  -5  -2   25.30    1.96
   7   5   2   25.28    1.65
  -7  -5   2   27.95    1.76
   7   5   2   27.37    2.00
  -7   5  -2   23.15    2.07
  -7   5  -2   28.08    1.71
   8  -5   2    0.43    0.13
   8   5  -2    0.38    0.16
  -8   5   2    0.47    0.14
   8   5  -2    0.48    0.13
  -8  -5  -2    0.47    0.14
   8  -5   2    0.53    0.15
   8  -5   2    0.61    0.16
  -8   5   2    0.32    0.15
  -8  -5  -2    0.71    0.22
  -8  -5  -2    0.55    0.13
  -8   5  -2    0.42    0.16
   8  -5  -2    0.60    0.17
   8   5   2    0.55    0.13
  -8  -5   2    0.79    0.22
   8   5   2    0.39    0.15
   8   5   2    0.63    0.16
  -8  -5   2    0.54    0.14
   9   5  -2   19.62    1.18
   9  -5   2   16.44    1.33
  -9  -5  -2   17.92    1.23
  -9   5   2   18.56    1.17
  -9   5   2   16.91    1.44
  -9  -5  -2   17.49    1.16
   9  -5   2   18.69    1.23
   9   5  -2   18.20    1.40
  -9  -5  -2   18.62    1.47
   9  -5   2   18.30    1.17
   9   5   2   16.86    1.13
  -9   5  -2   19.14    1.48
   9  -5  -2   16.17    1.36
  -9  -5   2   15.05    1.44
   9   5   2   18.73    1.24
   9   5   2   16.66    1.38
  10  -5   2    5.36    0.44
  10   5  -2    4.66    0.53
  10   5  -2    4.84    0.42
 -10   5   2    4.38    0.42
 -10  -5  -2    5.07    0.44
 -10   5   2    4.31    0.52
 -10  -5  -2    5.23    0.58
 -10  -5  -2    4.88    0.46
  10   5   2    5.24    0.41
  10   5   2    3.77    0.51
 -10   5  -2    4.40    0.55
 -10  -5   2    4.85    0.57
  10  -5  -2    3.92    0.49
  11  -5   2   10.06    0.75
  11   5  -2    9.88    0.92
 -11  -5  -2   10.08    0.97
 -11   5   2   10.75    0.96
  11   5  -2    9.96    0.74
  11   5   2    9.28    0.70
  11   5   2    9.34    0.90
  11  -5  -2   10.71    0.90
 -11   5  -2   10.35    0.97
 -11  -5   2    8.44    0.92
  12  -5   2    0.02    0.12
  12   5  -2    0.05    0.11
 -12   5   2    0.01    0.16
  12   5  -2   -0.04    0.13
 -12  -5  -2   -0.06    0.16
 -12   5  -2   -0.08    0.15
 -12  -5   2   -0.23    0.13
  12   5   2   -0.17    0.09
  12   5   2    0.05    0.09
  12  -5  -2   -0.06    0.12
 -13   5   2    5.37    0.67
  13  -5   2    5.95    0.53
  13  -5  -2    5.95    0.65
 -13   5  -2    5.95    0.71
   0   6  -2   10.36    0.78
   0  -6   2   10.94    0.74
   0   6   2   10.67    0.68
   0   6   2   11.15    0.82
   0  -6   2   10.53    0.70
   0  -6   2   11.11    0.70
   0   6  -2   11.15    0.70
   0  -6  -2   11.40    0.69
   0  -6  -2    9.49    0.73
   0   6  -2   10.80    0.70
   0  -6   2   10.82    0.81
   0  -6  -2   10.73    0.69
   1   6  -2    3.51    0.26
   1  -6   2    2.92    0.27
   1   6  -2    2.91    0.28
   1  -6   2    2.91    0.27
   1   6  -2    3.29    0.26
   1  -6   2    3.33    0.26
  -1   6   2    2.59    0.29
   1  -6   2    3.19    0.26
  -1   6   2    2.80    0.24
  -1  -6  -2    3.25    0.24
  -1  -6  -2    2.65    0.27
  -1  -6   2    3.02    0.28
  -1   6  -2    2.80    0.25
   1  -6  -2    3.07    0.27
  -1   6  -2    3.41    0.26
   1   6   2    3.22    0.30
  -1  -6   2    3.81    0.27
  -1   6  -2    2.91    0.27
  -1  -6   2    2.74    0.25
   1  -6  -2    3.12    0.25
   1  -6  -2    3.32    0.25
  -1  -6   2    3.01    0.27
   1   6   2    2.83    0.23
  -2   6   2   26.66    1.61
  -2  -6  -2   26.59    1.72
   2  -6   2   28.46    1.63
   2  -6   2   29.10    1.63
   2  -6   2   26.41    1.71
  -2   6   2   24.49    1.88
   2   6  -2   28.11    1.63
   2  -6   2   25.33    1.95
  -2  -6  -2   27.85    1.93
   2   6  -2   28.29    1.63
  -2  -6  -2   27.40    1.62
   2   6  -2   27.20    1.88
   2  -6   2   29.37    1.86
   2   6   2   23.08    1.59
  -2  -6   2   24.99    1.62
   2  -6  -2   29.44    1.63
   2  -6  -2   25.49    1.70
  -2  -6   2   27.04    1.97
  -2   6  -2   26.12    1.85
  -2   6  -2   25.86    1.62
  -2  -6   2   28.16    1.71
  -2   6  -2   26.47    1.95
  -2   6  -2   28.86    1.64
  -2  -6   2   26.74    1.63
   2  -6  -2   27.57    1.88
   2   6   2   28.16    1.91
   2  -6  -2   27.92    1.62
   3  -6   2   10.35    0.76
   3  -6   2   11.20    0.72
  -3  -6  -2   11.21    0.71
   3  -6   2   10.35    0.71
  -3   6   2    9.20    0.69
   3  -6   2   11.13    0.79
  -3  -6  -2   10.73    0.77
   3   6  -2   11.37    0.72
  -3   6   2   12.00    0.82
   3   6  -2   10.38    0.71
  -3  -6  -2    9.89    0.83
  -3  -6   2   11.30    0.76
  -3   6  -2   11.46    0.72
   3  -6  -2   12.82    0.85
  -3  -6   2   11.22    0.72
  -3   6  -2   11.61    0.72
   3  -6  -2   11.03    0.71
   3   6   2    9.52    0.83
  -3  -6   2   10.75    0.86
  -3  -6   2   10.51    0.71
   3   6   2   10.86    0.69
   3  -6  -2   11.04    0.71
  -3   6  -2   12.52    0.86
   3  -6  -2    9.47    0.74
  -4  -6  -2    0.36    0.11
  -4  -6  -2    0.34    0.09
  -4  -6  -2    0.37    0.11
  -4   6   2    0.36    0.10
   4   6  -2    0.18    0.08
   4  -6   2    0.31    0.10
   4  -6   2    0.25    0.08
  -4   6   2    0.25    0.08
   4   6  -2    0.24    0.10
   4  -6   2    0.21    0.09
   4  -6   2    0.12    0.07
   4  -6  -2    0.36    0.11
  -4   6  -2    0.33    0.10
   4  -6  -2    0.30    0.09
   4  -6  -2    0.33    0.09
  -4  -6   2    0.38    0.11
  -4   6  -2    0.25    0.09
   4   6   2    0.27    0.11
   4   6   2    0.12    0.07
  -4  -6   2    0.23    0.09
  -4   6  -2    0.23    0.09
  -4  -6   2    0.09    0.09
  -4  -6   2    0.29    0.09
  -5  -6  -2  101.33    7.02
   5  -6   2   94.70    5.99
  -5   6   2   96.51    6.99
   5   6  -2  103.08    6.67
   5   6  -2   97.13    5.72
  -5   6   2   88.70    5.71
   5  -6   2   97.27    5.72
  -5  -6  -2  103.44    5.74
   5  -6   2   98.29    6.61
  -5  -6  -2   98.10    6.01
  -5   6  -2   94.26    5.72
   5  -6  -2   98.48    5.98
   5  -6  -2  102.05    5.75
   5   6   2  104.73    6.67
   5   6   2   94.00    5.69
   5  -6  -2  111.47    6.66
  -5   6  -2   99.50    5.75
  -5  -6   2  101.59    5.99
  -5   6  -2   89.47    7.00
  -5  -6   2   92.87    7.02
  -5  -6   2  105.93    5.75
  -5  -6   2  103.49    5.74
   6   6  -2    6.99    0.59
   6  -6   2    5.64    0.47
   6  -6   2    5.93    0.53
  -6   6   2    7.30    0.59
  -6  -6  -2    5.89    0.58
   6   6  -2    6.61    0.48
  -6   6   2    6.42    0.48
  -6  -6  -2    7.07    0.54
   6  -6   2    6.82    0.52
  -6  -6  -2    6.70    0.48
   6   6   2    6.81    0.46
   6  -6  -2    6.66    0.49
   6   6   2    6.96    0.60
  -6   6  -2    6.08    0.59
   6  -6  -2    5.12    0.48
   6  -6  -2    6.98    0.57
  -6  -6   2    5.96    0.59
  -6  -6   2    6.17    0.48
  -6   6  -2    5.93    0.48
  -6  -6   2    6.62    0.51
   7  -6   2   87.27    5.08
  -7   6   2   80.85    5.92
  -7  -6  -2   83.67    5.95
   7  -6   2   81.64    4.83
  -7   6   2   88.54    4.84
  -7  -6  -2   75.18    4.84
  -7  -6  -2   77.06    5.07
   7   6  -2   82.36    5.64
   7   6  -2   82.03    4.83
   7  -6   2   87.74    5.59
   7  -6  -2   78.76    5.61
  -7  -6   2   86.13    5.96
   7   6   2   80.62    5.65
  -7  -6   2   83.95    4.86
  -7   6  -2   85.47    5.96
   7   6   2   80.07    4.80
   7  -6  -2   78.95    5.03
  -7  -6   2   89.45    5.06
  -8  -6  -2    0.14    0.08
   8  -6   2    0.07    0.09
   8  -6   2    0.12    0.09
  -8  -6  -2   -0.03    0.08
   8   6  -2    0.03    0.09
  -8   6   2    0.16    0.10
   8   6  -2   -0.07    0.11
  -8   6   2    0.02    0.10
  -8  -6  -2    0.02    0.13
   8  -6  -2    0.20    0.12
  -8  -6   2    0.08    0.08
  -8  -6   2    0.08    0.13
   8   6   2    0.08    0.13
  -8   6  -2   -0.10    0.09
   8   6   2    0.17    0.09
   9  -6   2   10.52    0.75
   9  -6   2   10.51    0.79
   9   6  -2   10.82    0.74
   9   6  -2    9.51    0.89
  -9  -6  -2   10.85    0.81
  -9  -6  -2   10.32    0.74
  -9  -6  -2   12.06    0.98
  -9   6   2    9.34    0.90
  -9   6   2    9.50    0.73
   9   6   2   10.64    0.92
   9   6   2    9.20    0.69
   9  -6  -2    9.83    0.87
  -9   6  -2    8.77    0.90
  -9  -6   2   12.02    0.97
 -10  -6  -2    0.11    0.18
 -10  -6  -2    0.94    0.20
 -10   6   2    0.44    0.17
  10  -6   2    0.59    0.17
 -10  -6  -2    0.44    0.16
  10   6  -2    0.39    0.14
  10   6  -2    0.56    0.21
  10   6   2    0.53    0.21
  10  -6  -2    0.50    0.19
 -10   6  -2    0.37    0.20
  10   6   2    0.48    0.13
 -10  -6   2    0.45    0.21
  11  -6   2    1.81    0.25
 -11  -6  -2    2.04    0.36
  11   6  -2    1.63    0.23
  11   6  -2    1.37    0.32
 -11   6  -2    1.27    0.32
  11  -6  -2    1.40    0.29
  11   6   2    1.13    0.31
  11   6   2    1.61    0.21
 -11  -6   2    1.05    0.30
  12   6  -2    0.25    0.18
  12   6  -2    0.14    0.13
 -12  -6  -2    0.48    0.23
  12  -6   2    0.55    0.17
  12   6   2    0.30    0.18
 -12  -6   2    0.10    0.20
 -12   6  -2    0.16    0.20
  12   6   2    0.22    0.12
  12  -6  -2    0.23    0.16
   0  -7   2   -0.01    0.04
   0   7  -2   -0.01    0.05
   0   7  -2    0.02    0.05
   0  -7   2   -0.02    0.05
   0  -7  -2    0.01    0.05
   0  -7   2   -0.03    0.05
   0   7   2   -0.02    0.04
   0   7   2   -0.01    0.06
   0  -7   2   -0.06    0.04
   0  -7  -2   -0.03    0.05
   0   7  -2    0.03    0.05
   1  -7   2   15.19    1.18
   1   7  -2   15.50    1.16
  -1  -7  -2   16.23    1.01
  -1   7   2   15.09    0.99
   1  -7   2   15.29    1.07
   1  -7   2   16.30    1.02
   1  -7   2   16.62    1.02
  -1  -7  -2   14.82    1.07
  -1   7   2   15.96    1.18
   1   7  -2   15.96    1.01
  -1   7  -2   17.12    1.19
   1  -7  -2   17.45    1.01
  -1  -7   2   16.52    1.20
  -1  -7   2   17.33    1.02
  -1  -7   2   17.40    1.08
  -1   7  -2   15.85    1.15
  -1   7  -2   15.78    1.01
   1  -7  -2   14.00    1.06
  -1  -7   2   16.70    1.02
  -1   7  -2   16.94    1.02
   1   7   2   16.78    1.19
   1   7   2   15.39    0.99
   2  -7   2    4.06    0.32
   2   7  -2    3.73    0.31
   2  -7   2    4.68    0.33
  -2  -7  -2    4.41    0.32
  -2   7   2    3.73    0.30
   2  -7   2    4.23    0.35
  -2   7   2    3.39    0.36
   2   7  -2    3.85    0.37
   2  -7   2    3.50    0.34
  -2  -7  -2    3.41    0.34
  -2  -7   2    4.19    0.36
   2  -7  -2    4.34    0.38
  -2   7  -2    4.05    0.32
  -2   7  -2    4.40    0.36
  -2  -7   2    3.63    0.32
  -2   7  -2    3.95    0.35
   2  -7  -2    4.15    0.35
  -2  -7   2    3.69    0.34
  -2  -7   2    4.34    0.32
  -2   7  -2    3.97    0.32
   2  -7  -2    4.25    0.33
   2   7   2    3.67    0.38
   2   7   2    3.56    0.29
   3  -7   2   39.87    2.53
   3   7  -2   36.44    2.20
  -3   7   2   31.29    2.54
   3  -7   2   36.05    2.20
   3   7  -2   35.25    2.55
  -3  -7  -2   37.03    2.33
  -3   7   2   34.64    2.18
   3  -7   2   36.54    2.21
   3  -7   2   36.05    2.33
  -3  -7  -2   36.78    2.20
   3   7   2   36.78    2.58
  -3  -7   2   40.63    2.22
  -3   7  -2   38.25    2.21
  -3  -7   2   36.18    2.20
   3   7   2   36.35    2.18
   3  -7  -2   40.09    2.57
   3  -7  -2   40.44    2.22
  -3  -7   2   38.00    2.32
  -3   7  -2   38.53    2.67
  -3  -7   2   36.99    2.67
   3  -7  -2   32.93    2.30
  -4  -7  -2    0.00    0.06
  -4  -7  -2   -0.05    0.07
   4  -7   2   -0.03    0.06
   4  -7   2   -0.02    0.07
   4   7  -2   -0.06    0.06
  -4   7   2    0.05    0.06
   4   7  -2   -0.10    0.05
   4  -7   2    0.12    0.07
   4  -7  -2   -0.01    0.06
  -4  -7   2    0.06    0.07
   4   7   2    0.07    0.09
   4  -7  -2   -0.02    0.07
   4   7   2   -0.06    0.05
   4  -7  -2    0.00    0.06
  -4  -7   2   -0.04    0.07
  -4   7  -2   -0.02    0.06
  -4   7  -2   -0.05    0.06
  -4  -7   2   -0.05    0.05
   5   7  -2   52.29    3.49
  -5  -7  -2   51.61    2.99
   5  -7   2   49.15    3.13
   5  -7   2   49.36    2.98
  -5  -7  -2   51.68    3.15
   5   7  -2   49.93    2.98
   5  -7   2   50.06    3.42
  -5   7   2   52.43    2.98
   5   7   2   48.02    3.48
  -5  -7   2   46.19    3.63
  -5   7  -2   53.75    3.65
  -5  -7   2   43.88    3.11
  -5  -7   2   53.73    3.00
   5  -7  -2   48.94    3.12
   5   7   2   50.26    2.95
   5  -7  -2   54.03    3.47
  -5   7  -2   48.68    2.98
   5  -7  -2   51.88    3.00
   6   7  -2    2.69    0.26
  -6  -7  -2    2.12    0.27
  -6   7   2    2.33    0.25
  -6  -7  -2    2.15    0.24
   6   7  -2    2.44    0.32
   6  -7   2    2.54    0.28
   6  -7   2    2.31    0.25
  -6   7  -2    1.85    0.24
   6  -7  -2    2.45    0.26
  -6  -7   2    2.76    0.27
  -6   7  -2    2.16    0.29
   6  -7  -2    2.35    0.26
   6   7   2    2.49    0.32
   6  -7  -2    2.10    0.29
  -6  -7   2    1.96    0.29
   6   7   2    2.64    0.23
   7  -7   2   30.94    2.06
  -7  -7  -2   33.97    2.41
  -7   7   2   32.03    1.95
  -7  -7  -2   29.98    1.94
  -7  -7  -2   31.61    2.07
   7   7  -2   32.38    1.95
   7  -7   2   33.50    1.96
   7   7  -2   30.67    2.30
  -7   7  -2   27.01    2.37
   7  -7  -2   33.82    2.04
   7  -7  -2   33.02    2.28
   7   7   2   33.66    1.93
  -7  -7   2   29.48    2.03
  -7  -7   2   33.84    2.42
   7   7   2   30.60    2.30
  -8  -7  -2    0.48    0.15
   8   7  -2    0.32    0.17
  -8   7   2    0.46    0.15
  -8  -7  -2    0.58    0.20
   8  -7   2    0.50    0.16
   8   7  -2    0.51    0.14
  -8  -7  -2    0.22    0.12
   8  -7   2    0.36    0.14
  -8  -7   2    0.37    0.17
  -8   7  -2    0.29    0.15
   8  -7  -2    0.32    0.16
   8   7   2    0.37    0.12
   8   7   2    0.56    0.20
  -8  -7   2    0.34    0.13
   9   7  -2    5.57    0.63
  -9   7   2    6.30    0.52
   9  -7   2    6.91    0.54
  -9  -7  -2    6.77    0.68
   9   7  -2    5.86    0.51
  -9  -7  -2    6.35    0.57
   9  -7   2    6.68    0.56
  -9  -7  -2    6.38    0.52
   9  -7  -2    5.56    0.60
   9   7   2    6.38    0.49
   9   7   2    6.81    0.66
  -9  -7   2    6.15    0.66
  10   7  -2    0.45    0.15
 -10  -7  -2    0.44    0.14
 -10  -7  -2    0.36    0.15
  10   7  -2   -0.13    0.12
 -10   7   2    0.23    0.14
 -10  -7  -2    0.39    0.22
  10  -7   2    0.64    0.18
  10   7   2    0.50    0.13
  10  -7  -2    0.39    0.17
 -10  -7   2    0.20    0.16
  10   7   2    0.31    0.18
  11   7  -2    2.94    0.44
  11   7  -2    2.98    0.34
  11   7   2    3.66    0.48
  11   7   2    3.45    0.33
  11  -7  -2    2.77    0.40
 -11  -7   2    2.59    0.44
  12   7  -2    2.21    0.29
 -12  -7   2    1.92    0.38
   0   8  -2    5.91    0.46
   0   8   2    5.59    0.53
   0  -8  -2    6.36    0.51
   0  -8   2    6.41    0.51
   0  -8  -2    6.97    0.47
   0  -8   2    6.63    0.47
   0  -8   2    5.98    0.47
   0   8   2    6.77    0.45
   0   8  -2    6.50    0.53
  -1   8   2    0.18    0.10
  -1   8   2    0.43    0.10
   1   8  -2    0.43    0.11
  -1  -8  -2    0.18    0.10
   1  -8   2    0.55    0.13
  -1  -8  -2    0.30    0.09
   1   8  -2    0.40    0.12
   1  -8   2    0.24    0.10
   1  -8   2    0.24    0.09
   1  -8  -2    0.42    0.12
   1   8   2    0.42    0.10
   1  -8  -2    0.56    0.12
  -1  -8   2    0.34    0.10
  -1  -8   2    0.30    0.09
  -1  -8   2    0.36    0.11
  -1   8  -2    0.24    0.09
   1   8   2    0.35    0.13
  -1   8  -2    0.24    0.09
   2  -8   2    3.50    0.31
   2   8  -2    3.12    0.29
  -2   8   2    2.75    0.28
   2   8  -2    3.33    0.34
  -2  -8  -2    3.90    0.35
  -2   8   2    3.11    0.34
  -2  -8  -2    3.78    0.30
   2  -8   2    3.78    0.33
   2  -8   2    4.07    0.32
   2  -8   2    3.45    0.33
   2   8   2    3.56    0.28
  -2  -8   2    4.13    0.32
   2   8   2    3.00    0.35
   2  -8  -2    3.59    0.30
   2  -8  -2    3.71    0.35
   2  -8  -2    3.54    0.33
  -2   8  -2    3.29    0.32
  -2   8  -2    2.89    0.29
  -2  -8   2    3.24    0.32
   3   8  -2    0.44    0.11
  -3   8   2    0.41    0.13
   3  -8   2    0.52    0.14
  -3   8   2    0.39    0.10
   3   8  -2    0.54    0.15
   3  -8   2    0.48    0.12
  -3  -8  -2    0.24    0.11
   3  -8   2    0.46    0.12
  -3  -8  -2    0.32    0.10
   3   8   2    0.28    0.09
   3  -8  -2    0.32    0.12
  -3  -8   2    0.46    0.11
  -3   8  -2    0.33    0.11
   3  -8  -2    0.24    0.10
   3   8   2    0.33    0.14
   3  -8  -2    0.25    0.11
  -3  -8   2    0.72    0.16
   4  -8   2   18.23    1.19
   4  -8   2   18.63    1.27
  -4  -8  -2   18.26    1.18
  -4   8   2   19.62    1.18
  -4  -8  -2   18.64    1.27
   4   8  -2   19.20    1.39
   4   8  -2   19.23    1.19
   4   8   2   18.44    1.15
   4  -8  -2   18.35    1.25
  -4  -8   2   17.32    1.24
   4  -8  -2   17.90    1.19
   4  -8  -2   16.50    1.36
  -4   8  -2   19.62    1.20
  -4  -8   2   20.41    1.20
   4   8   2   19.23    1.41
   5  -8   2   41.29    2.71
   5   8  -2   41.03    2.99
   5   8  -2   44.19    2.57
  -5   8   2   45.06    2.57
  -5  -8  -2   40.69    2.57
   5  -8   2   41.07    2.57
  -5  -8  -2   43.57    2.73
  -5  -8   2   45.98    2.59
   5   8   2   41.96    2.54
   5  -8  -2   40.46    2.98
   5   8   2   40.03    3.00
  -5   8  -2   43.48    2.58
  -5  -8   2   41.80    2.70
   5  -8  -2   46.68    2.71
   5  -8  -2   46.28    2.60
  -6  -8  -2    6.16    0.51
   6   8  -2    5.54    0.45
  -6   8   2    5.23    0.44
   6   8  -2    5.39    0.54
   6  -8   2    6.06    0.47
  -6  -8  -2    5.17    0.44
   6  -8   2    5.90    0.50
  -6  -8   2    4.96    0.47
   6  -8  -2    5.81    0.48
   6   8   2    5.36    0.42
   6  -8  -2    5.97    0.54
   6  -8  -2    6.37    0.47
  -6   8  -2    5.67    0.46
   6   8   2    4.42    0.53
  -7  -8  -2   62.28    3.82
  -7   8   2   64.35    3.82
   7   8  -2   64.29    3.81
  -7  -8  -2   60.56    4.01
   7  -8   2   67.60    3.83
   7  -8   2   64.46    4.01
   7   8  -2   66.76    4.47
   7  -8  -2   68.00    4.00
  -7  -8   2   64.53    4.00
   7  -8  -2   66.99    4.44
   7   8   2   68.40    4.48
   7   8   2   56.08    3.76
   8  -8   2    3.03    0.35
  -8  -8  -2    2.82    0.36
  -8  -8  -2    3.74    0.35
  -8   8   2    3.57    0.34
   8   8  -2    3.99    0.35
   8   8  -2    3.21    0.42
  -8  -8   2    3.32    0.35
   8   8   2    2.90    0.40
   8   8   2    3.15    0.30
   8  -8  -2    2.93    0.38
  -9   8   2    8.07    0.62
  -9  -8  -2    7.54    0.67
  -9  -8  -2    7.35    0.61
   9   8  -2    8.68    0.62
   9   8  -2    7.48    0.75
   9  -8   2    8.29    0.67
   9  -8  -2    8.56    0.75
   9   8   2    7.20    0.74
   9   8   2    7.41    0.57
 -10   8   2    0.27    0.12
 -10  -8  -2    0.54    0.16
  10   8  -2    0.26    0.16
  10   8  -2    0.10    0.10
  10   8   2    0.41    0.20
  10   8   2    0.12    0.10
  11   8  -2    0.04    0.11
 -11   8   2    0.17    0.13
  11   8  -2    0.05    0.16
  11   8   2   -0.01    0.12
  11   8   2    0.10    0.09
   0  -9  -2   -0.01    0.06
   0  -9   2   -0.12    0.06
   0  -9  -2   -0.06    0.05
   0   9   2   -0.06    0.08
   0  -9   2    0.05    0.08
   0   9  -2   -0.01    0.07
   0   9  -2   -0.01    0.06
   0   9   2    0.01    0.06
  -1   9   2    8.98    0.73
   1   9  -2    8.47    0.61
  -1   9   2    8.71    0.60
   1  -9   2   10.00    0.63
   1  -9   2    8.25    0.67
  -1  -9  -2    7.96    0.66
   1   9  -2    7.81    0.69
  -1  -9  -2    8.37    0.60
  -1  -9   2    9.29    0.62
   1  -9  -2    8.96    0.71
   1  -9  -2    8.85    0.67
   1  -9  -2    8.17    0.61
  -1  -9   2    8.04    0.66
  -1   9  -2    8.98    0.62
  -1   9  -2    8.63    0.69
   1   9   2    8.56    0.59
   1   9   2    9.34    0.73
   2   9  -2   -0.07    0.06
  -2  -9  -2    0.06    0.08
   2   9  -2   -0.05    0.08
  -2  -9  -2   -0.02    0.06
   2  -9   2    0.00    0.07
  -2   9   2   -0.01    0.06
  -2   9   2    0.08    0.10
   2   9   2   -0.01    0.09
   2   9   2    0.03    0.07
  -2  -9   2   -0.07    0.07
   2  -9  -2   -0.02    0.07
   2  -9  -2   -0.06    0.07
   2  -9  -2   -0.08    0.05
  -2   9  -2    0.26    0.10
  -2  -9   2   -0.02    0.07
  -3  -9  -2   55.37    3.46
   3   9  -2   55.97    3.46
   3   9  -2   61.27    4.03
  -3   9   2   58.27    3.45
  -3   9   2   60.95    4.03
   3  -9   2   58.36    3.66
  -3  -9  -2   56.31    3.65
   3   9   2   57.90    3.43
   3  -9  -2   57.59    3.65
  -3  -9   2   57.33    3.64
  -3  -9   2   60.33    3.48
  -3   9  -2   64.84    3.49
   3  -9  -2   60.28    4.03
   3   9   2   55.65    4.03
   3  -9  -2   59.75    3.49
   4   9  -2    1.49    0.20
   4  -9   2    1.95    0.25
  -4   9   2    1.37    0.19
  -4  -9  -2    1.47    0.20
   4   9  -2    1.59    0.25
  -4  -9  -2    1.38    0.22
   4  -9  -2    1.54    0.21
  -4  -9   2    1.72    0.23
   4   9   2    1.88    0.20
  -4   9  -2    1.91    0.24
   4  -9  -2    1.84    0.23
   4   9   2    1.64    0.27
   4  -9  -2    1.86    0.26
  -4  -9   2    1.38    0.21
   5   9  -2   32.62    1.94
   5  -9   2   30.63    2.05
  -5   9   2   29.81    1.92
   5   9  -2   32.58    2.27
  -5  -9  -2   30.71    1.93
  -5  -9  -2   29.18    2.05
   5   9   2   32.54    2.29
   5  -9  -2   31.61    1.95
   5  -9  -2   32.79    2.05
   5  -9  -2   32.20    2.25
  -5  -9   2   32.18    2.04
   5   9   2   29.42    1.89
  -5   9  -2   32.58    1.95
   6   9  -2    0.65    0.20
   6   9  -2    0.45    0.14
  -6  -9  -2    0.61    0.18
   6  -9   2    0.37    0.14
  -6  -9  -2    0.83    0.17
  -6   9   2    0.58    0.14
   6   9   2    0.62    0.20
   6  -9  -2    0.84    0.19
  -6  -9   2    0.37    0.14
   6   9   2    0.67    0.14
   6  -9  -2    0.51    0.16
  -6   9  -2    0.42    0.15
   7   9  -2    3.95    0.36
  -7   9   2    3.45    0.35
   7  -9   2    4.40    0.41
  -7  -9  -2    3.39    0.34
   7   9  -2    3.71    0.44
  -7  -9  -2    3.10    0.37
   7  -9  -2    3.80    0.38
   7   9   2    3.57    0.32
   7   9   2    3.69    0.44
   7  -9  -2    3.52    0.40
  -7  -9   2    2.98    0.35
  -8  -9  -2    2.08    0.28
   8   9  -2    1.92    0.33
  -8   9   2    2.54    0.28
   8  -9   2    2.90    0.33
   8   9  -2    2.60    0.29
  -8  -9  -2    2.36    0.32
  -8  -9   2    2.40    0.31
   8   9   2    2.64    0.37
   8   9   2    2.04    0.24
  -9  -9  -2    1.48    0.22
   9  -9   2    1.25    0.26
  -9   9   2    0.91    0.20
  -9  -9  -2    0.59    0.19
   9   9  -2    1.20    0.29
   9   9  -2    1.13    0.21
   9   9   2    1.05    0.19
   9   9   2    1.20    0.30
  10   9  -2    0.98    0.28
  10   9  -2    0.65    0.18
 -10   9   2    0.67    0.19
 -10  -9  -2    1.09    0.24
  10   9   2    0.67    0.16
  10   9   2    1.17    0.30
 -11   9   2    0.98    0.22
   0 -10   2    0.31    0.13
   0 -10  -2    0.33    0.11
   0 -10  -2    0.29    0.13
   0  10  -2    0.35    0.11
   0  10   2    0.30    0.14
   0  10   2    0.33    0.10
   1 -10   2    6.47    0.57
  -1  10   2    6.73    0.50
   1  10  -2    6.99    0.59
  -1 -10  -2    5.62    0.49
  -1 -10  -2    6.46    0.56
   1  10  -2    6.96    0.52
  -1  10   2    7.63    0.62
  -1  10  -2    7.38    0.53
  -1 -10   2    6.42    0.56
   1 -10  -2    6.06    0.58
   1  10   2    7.26    0.62
   1 -10  -2    7.08    0.57
   1 -10  -2    5.78    0.50
   1  10   2    6.96    0.49
   2  10  -2    4.58    0.45
   2 -10   2    4.11    0.42
  -2 -10  -2    4.67    0.44
   2  10  -2    4.08    0.37
  -2  10   2    4.43    0.37
  -2  10   2    5.08    0.47
  -2 -10  -2    4.27    0.38
   2 -10  -2    3.93    0.43
   2  10   2    4.79    0.48
  -2  10  -2    4.65    0.39
   2 -10  -2    4.40    0.39
  -2 -10   2    4.92    0.45
   2  10   2    4.41    0.36
   2 -10  -2    4.53    0.44
  -3 -10  -2    4.39    0.39
  -3 -10  -2    4.04    0.43
  -3  10   2    4.74    0.39
   3  10  -2    4.75    0.40
   3 -10   2    4.93    0.46
   3  10  -2    5.00    0.48
  -3  10   2    4.26    0.46
  -3 -10   2    4.84    0.45
   3 -10  -2    5.04    0.45
   3  10   2    4.68    0.37
   3 -10  -2    4.71    0.41
   3  10   2    4.92    0.49
   3 -10  -2    4.45    0.46
  -3  10  -2    4.98    0.41
   4  10  -2    0.09    0.11
  -4 -10  -2    0.00    0.09
  -4 -10  -2    0.04    0.09
   4  10  -2    0.02    0.08
   4 -10   2    0.11    0.11
  -4  10   2   -0.10    0.07
  -4  10  -2    0.06    0.09
   4 -10  -2    0.24    0.12
   4  10   2    0.15    0.13
   4 -10  -2    0.01    0.09
  -4 -10   2    0.01    0.09
   4 -10  -2    0.41    0.15
   4  10   2    0.04    0.07
  -5 -10  -2    3.52    0.36
  -5 -10  -2    3.98    0.42
   5 -10   2    4.38    0.43
   5  10  -2    4.17    0.37
   5  10  -2    3.73    0.45
  -5  10   2    3.98    0.37
  -5 -10   2    4.03    0.41
   5 -10  -2    3.94    0.41
   5  10   2    3.76    0.46
   5 -10  -2    4.06    0.44
   5  10   2    4.39    0.35
  -5  10  -2    4.24    0.39
  -6 -10  -2    2.91    0.36
  -6 -10  -2    3.65    0.34
   6  10  -2    2.90    0.39
  -6  10   2    3.61    0.34
   6 -10   2    3.36    0.38
   6  10  -2    3.64    0.35
   6  10   2    3.17    0.30
  -6 -10   2    3.03    0.36
   6  10   2    3.51    0.43
   6 -10  -2    3.28    0.36
  -6  10  -2    3.97    0.37
   7  10  -2    5.56    0.56
   7 -10   2    4.73    0.47
  -7 -10  -2    4.07    0.45
   7  10  -2    4.63    0.42
  -7 -10  -2    4.65    0.43
  -7  10   2    4.83    0.43
   7  10   2    4.11    0.51
  -7 -10   2    4.73    0.46
   7  10   2    4.62    0.39
  -8  10   2    0.17    0.11
   8  10  -2    0.68    0.21
   8 -10   2    0.59    0.17
  -8 -10  -2    0.33    0.16
  -8 -10  -2    0.45    0.14
   8  10  -2    0.13    0.11
   8  10   2    0.44    0.20
  -8 -10   2    0.60    0.16
   8  10   2    0.47    0.13
   9  10  -2    0.56    0.17
   9  10  -2    0.31    0.16
  -9  10   2    0.44    0.16
   9 -10   2    0.36    0.15
  -9 -10  -2    0.42    0.18
   9  10   2    0.43    0.13
   9  10   2    0.40    0.20
 -10 -10  -2    0.22    0.14
 -10  10   2    0.28    0.15
   0  11   2   -0.06    0.07
   0  11  -2    0.04    0.10
   0 -11  -2   -0.09    0.08
   0  11   2    0.15    0.12
   0 -11  -2    0.06    0.10
   0 -11   2   -0.02    0.09
   1  11  -2    0.70    0.16
  -1  11   2    0.57    0.14
  -1 -11  -2    0.60    0.15
  -1  11   2    0.75    0.20
   1 -11   2    0.67    0.18
  -1 -11  -2    0.61    0.17
  -1  11  -2    0.63    0.16
   1  11   2    0.50    0.12
   1  11   2    0.68    0.19
   1 -11  -2    0.71    0.19
   1 -11  -2    0.55    0.17
   1 -11  -2    0.79    0.16
  -1 -11   2    0.32    0.14
   2  11  -2    2.44    0.27
  -2 -11  -2    1.93    0.24
  -2  11   2    2.36    0.25
  -2 -11  -2    2.18    0.29
  -2  11   2    2.39    0.32
   2 -11   2    1.78    0.27
   2  11   2    2.22    0.31
   2 -11  -2    1.76    0.27
   2  11   2    2.05    0.23
   2 -11  -2    1.68    0.24
  -2 -11   2    2.21    0.29
  -2  11  -2    2.44    0.27
   2 -11  -2    2.10    0.29
  -3 -11  -2   10.76    0.89
  -3 -11  -2   11.25    0.82
   3 -11   2   12.41    0.92
  -3  11   2   11.93    0.96
  -3  11   2   12.12    0.81
   3  11  -2   11.45    0.82
   3 -11  -2   11.53    0.96
   3  11   2   11.81    0.79
  -3 -11   2   11.95    0.90
  -3  11  -2   11.58    0.83
   3  11   2   11.56    0.98
   3 -11  -2   11.56    0.84
   3 -11  -2   12.80    0.91
   4 -11   2   -0.07    0.08
   4  11  -2    0.03    0.09
  -4 -11  -2    0.05    0.11
   4  11  -2    0.17    0.13
  -4 -11  -2    0.12    0.09
  -4  11   2   -0.05    0.08
   4  11   2    0.00    0.12
   4 -11  -2    0.02    0.11
  -4 -11   2    0.05    0.10
  -4  11  -2   -0.02    0.10
   4  11   2    0.01    0.07
   5  11  -2   11.31    0.83
   5 -11   2   13.23    0.95
  -5  11   2   11.67    0.84
   5  11  -2   12.40    1.02
  -5 -11  -2   11.79    0.94
  -5 -11  -2   13.34    0.87
  -5 -11   2   11.93    0.92
   5 -11  -2   13.17    0.94
  -5  11  -2   12.00    0.87
   5  11   2   11.02    1.01
   5  11   2   11.13    0.80
  -6 -11  -2    0.81    0.21
   6 -11   2    0.85    0.22
   6  11  -2    0.84    0.18
   6  11  -2    0.69    0.21
  -6  11   2    0.67    0.16
  -6 -11  -2    1.10    0.20
   6  11   2    0.68    0.22
  -6  11  -2    1.05    0.22
  -6 -11   2    0.94    0.22
   6  11   2    1.02    0.16
   6 -11  -2    0.87    0.21
   7  11  -2    0.37    0.17
   7  11  -2    0.31    0.14
  -7 -11  -2    0.13    0.12
  -7 -11  -2    0.27    0.12
   7 -11   2    0.05    0.12
  -7  11   2    0.41    0.14
   7  11   2    0.50    0.20
  -7 -11   2    0.26    0.13
   7  11   2    0.35    0.12
  -8 -11  -2    0.36    0.16
   8  11  -2    0.09    0.15
  -8  11   2    0.03    0.11
   8  11  -2    0.23    0.13
   8 -11   2    0.22    0.15
   8  11   2   -0.03    0.13
   8  11   2    0.25    0.11
  -8 -11   2    0.23    0.16
  -9  11   2    0.23    0.14
   9  11  -2    0.01    0.15
  -9 -11  -2    0.04    0.11
   0  12  -2    0.12    0.11
   0 -12  -2    0.01    0.09
   0  12   2   -0.09    0.07
   0  12   2    0.15    0.13
   0 -12   2    0.28    0.14
   0 -12  -2    0.27    0.13
  -1  12   2    0.30    0.15
   1  12  -2    0.23    0.12
  -1 -12  -2    0.04    0.10
  -1  12   2    0.30    0.10
  -1 -12  -2    0.32    0.14
   1 -12   2    0.44    0.15
   1 -12  -2    0.36    0.14
  -1  12  -2    0.04    0.10
   1 -12  -2    0.31    0.12
  -1 -12   2    0.17    0.13
   1  12   2    0.23    0.09
   1 -12  -2    0.24    0.13
   1  12   2    0.28    0.16
   2 -12   2    0.22    0.12
  -2 -12  -2    0.36    0.15
  -2  12   2    0.02    0.08
  -2 -12  -2   -0.04    0.11
   2  12  -2    0.00    0.09
   2  12   2    0.13    0.13
   2 -12  -2    0.00    0.10
   2  12   2    0.23    0.10
  -2  12  -2   -0.03    0.09
  -2 -12   2    0.07    0.10
   3  12  -2    0.43    0.14
  -3 -12  -2    0.42    0.15
  -3  12   2    0.57    0.15
   3 -12   2    0.63    0.21
  -3 -12  -2    0.59    0.19
   3 -12  -2    0.59    0.19
   3  12   2    0.96    0.24
  -3  12  -2    0.88    0.19
  -3 -12   2    0.17    0.15
   3  12   2    0.53    0.14
   4 -12   2    1.70    0.31
  -4  12   2    1.11    0.21
   4  12  -2    1.66    0.22
  -4 -12  -2    1.56    0.26
  -4 -12  -2    1.52    0.26
   4  12   2    1.41    0.30
  -4 -12   2    1.52    0.29
   4  12   2    1.64    0.21
   4 -12  -2    1.62    0.30
  -4  12  -2    1.79    0.25
  -5 -12  -2   -0.08    0.07
  -5  12   2   -0.07    0.09
   5 -12   2    0.11    0.12
  -5 -12  -2   -0.14    0.09
   5  12  -2    0.03    0.09
   5 -12  -2   -0.03    0.10
  -5  12  -2    0.05    0.11
   5  12   2   -0.03    0.11
   5  12   2    0.10    0.09
  -5 -12   2    0.08    0.09
   6 -12   2    0.24    0.14
  -6 -12  -2   -0.06    0.09
  -6 -12  -2    0.24    0.16
  -6  12   2   -0.08    0.08
   6  12  -2    0.00    0.09
  -6 -12   2    0.13    0.12
   6  12   2    0.14    0.10
   6  12   2    0.05    0.14
  -6  12  -2    0.17    0.13
   6 -12  -2    0.31    0.15
   7  12  -2    1.48    0.32
   7 -12   2    0.91    0.25
  -7 -12  -2    1.05    0.25
  -7  12   2    0.87    0.20
   7  12  -2    1.08    0.21
   7  12   2    1.09    0.17
   7  12   2    0.99    0.27
  -7 -12   2    0.91    0.23
   8  12  -2    0.42    0.21
   8 -12   2    0.20    0.17
  -8 -12   2   -0.16    0.11
   0  13   2   -0.10    0.07
   0  13  -2    0.17    0.11
   0 -13   2   -0.05    0.09
   0 -13  -2   -0.05    0.09
   1  13  -2    0.14    0.10
  -1 -13  -2   -0.02    0.09
   1 -13   2    0.07    0.10
  -1  13   2    0.18    0.10
   1 -13  -2    0.10    0.12
  -1  13  -2    0.12    0.11
  -1 -13   2   -0.05    0.11
   1  13   2    0.07    0.09
  -2 -13  -2    1.06    0.25
  -2  13   2    1.23    0.20
   2  13  -2    1.13    0.22
   2 -13   2    1.19    0.26
  -2  13  -2    1.18    0.22
   2 -13  -2    1.09    0.26
  -2 -13   2    1.37    0.28
   2  13   2    1.50    0.26
   2  13   2    1.16    0.18
   3 -13   2    2.94    0.38
  -3 -13  -2    2.34    0.34
   3  13  -2    2.37    0.29
  -3  13   2    2.73    0.30
  -3  13  -2    3.23    0.33
  -3 -13   2    2.40    0.35
   3  13   2    3.01    0.39
   3 -13  -2    2.43    0.34
   3  13   2    2.43    0.26
  -4 -13  -2    0.32    0.16
   4  13  -2    0.65    0.17
  -4  13   2    0.57    0.16
   4 -13   2    0.69    0.22
  -4  13  -2    0.42    0.16
   4 -13  -2    0.36    0.17
   4  13   2    0.37    0.18
   4  13   2    0.64    0.15
  -4 -13   2    0.43    0.17
  -5  13   2    2.99    0.34
   5  13  -2    3.13    0.34
   5 -13   2    3.67    0.42
  -5 -13  -2    3.11    0.41
   5  13   2    3.32    0.44
  -5  13  -2    3.80    0.39
   5 -13  -2    3.62    0.42
   5  13   2    3.48    0.33
  -5 -13   2    3.20    0.40
   6 -13   2    0.02    0.13
  -6  13  -2    0.08    0.13
   6 -13  -2    0.09    0.13
   6  13   2   -0.02    0.14
  -6 -13   2    0.30    0.14
   0  14   2    0.43    0.15
   0  14  -2    0.67    0.18
   0 -14   2    0.51    0.19
   0 -14  -2    0.51    0.22
   1 -14   2    0.58    0.21
  -1  14   2    0.65    0.17
   1  14  -2    0.59    0.18
  -1 -14  -2    0.55    0.20
  -1 -14   2    0.49    0.19
  -1  14  -2    0.65    0.18
   1 -14  -2    0.85    0.25
   1  14   2    0.68    0.16
  -2  14   2    0.29    0.14
   2 -14   2    0.47    0.19
   2  14  -2    0.35    0.14
  -2 -14  -2    0.60    0.20
   2 -14  -2    0.62    0.19
  -2  14  -2    0.39    0.15
  -2 -14   2    0.27    0.16
   2  14   2    0.49    0.14
   3  14  -2    0.81    0.20
  -3 -14   2    0.78    0.21
   3 -14  -2    1.38    0.30
  -3  14  -2    0.83    0.20
  -4  14  -2   -0.07    0.11
   4 -14  -2    0.13    0.14
   0   0  -3   -0.12    0.02
   0   0   3   -0.06    0.03
   0   0   3   -0.08    0.04
   0   0   3   -0.11    0.02
  -1   0  -3   -0.03    0.02
   1   0   3   -0.02    0.03
   1   0   3   -0.06    0.04
   1   0  -3   -0.05    0.03
  -1   0   3   -0.03    0.05
  -1   0   3    0.01    0.03
   1   0   3   -0.04    0.03
   1   0  -3   -0.04    0.02
  -1   0  -3   -0.03    0.01
   2   0   3    0.01    0.04
  -2   0   3   -0.01    0.05
   2   0   3    0.00    0.02
  -2   0  -3   -0.01    0.02
   2   0   3    0.01    0.02
   2   0  -3   -0.02    0.03
   2   0   3    0.00    0.04
  -2   0   3   -0.04    0.02
  -2   0  -3    0.02    0.05
   2   0  -3    0.02    0.04
   3   0  -3   -0.07    0.04
   3   0   3   -0.07    0.04
  -3   0   3   -0.11    0.05
  -3   0  -3   -0.02    0.05
  -3   0  -3   -0.02    0.04
   3   0  -3   -0.04    0.04
   3   0  -3   -0.03    0.03
  -3   0   3   -0.03    0.04
   3   0   3   -0.03    0.03
   3   0   3   -0.06    0.04
   4   0   3   -0.08    0.05
  -4   0  -3   -0.03    0.04
  -4   0  -3   -0.10    0.06
   4   0  -3   -0.06    0.03
  -4   0   3   -0.09    0.04
  -4   0   3   -0.09    0.05
  -4   0   3   -0.07    0.04
   4   0   3   -0.04    0.04
   4   0  -3   -0.14    0.04
   4   0  -3   -0.08    0.05
   4   0   3   -0.07    0.05
   4   0  -3   -0.08    0.04
  -5   0  -3   -0.02    0.06
   5   0   3   -0.01    0.03
  -5   0  -3    0.02    0.04
   5   0   3   -0.02    0.05
  -5   0  -3   -0.04    0.04
   5   0  -3   -0.02    0.03
   5   0  -3    0.05    0.05
  -5   0   3    0.01    0.04
  -5   0   3    0.07    0.08
   5   0   3    0.01    0.05
   5   0  -3    0.01    0.05
   5   0  -3    0.00    0.05
  -5   0   3    0.10    0.05
  -6   0   3   -0.10    0.06
   6   0  -3    0.04    0.06
  -6   0   3    0.07    0.06
  -6   0   3   -0.05    0.04
   6   0   3    0.02    0.04
  -6   0  -3    0.00    0.05
   6   0  -3   -0.04    0.04
   6   0  -3   -0.01    0.06
   6   0   3    0.00    0.06
   6   0   3   -0.01    0.05
  -6   0  -3   -0.04    0.07
   6   0  -3   -0.05    0.05
  -7   0  -3    0.01    0.09
  -7   0   3   -0.05    0.06
  -7   0   3    0.05    0.09
  -7   0   3    0.07    0.06
   7   0  -3   -0.02    0.06
   7   0   3    0.02    0.05
   7   0  -3   -0.10    0.04
   7   0   3   -0.03    0.07
  -7   0  -3   -0.06    0.05
   7   0   3    0.04    0.06
   7   0  -3    0.01    0.08
   8   0   3    0.00    0.07
  -8   0  -3   -0.01    0.06
   8   0   3   -0.06    0.06
  -8   0   3    0.03    0.10
   8   0  -3   -0.01    0.06
  -8   0  -3    0.04    0.12
  -8   0   3    0.02    0.06
   8   0   3    0.06    0.06
   8   0  -3    0.00    0.08
   9   0   3   -0.06    0.06
  -9   0   3    0.05    0.11
  -9   0  -3    0.10    0.09
  -9   0   3   -0.07    0.07
   9   0   3    0.08    0.09
   9   0   3    0.03    0.09
  -9   0  -3   -0.05    0.11
   9   0  -3    0.09    0.10
   9   0  -3    0.08    0.08
 -10   0  -3   -0.10    0.07
  10   0  -3   -0.06    0.10
 -10   0   3    0.00    0.12
 -10   0  -3   -0.01    0.13
  10   0   3   -0.01    0.08
  10   0   3    0.02    0.09
  10   0   3    0.08    0.10
  10   0  -3    0.11    0.09
 -11   0   3   -0.06    0.12
 -11   0  -3   -0.03    0.15
  11   0  -3   -0.04    0.10
  11   0   3    0.02    0.08
  11   0   3    0.16    0.13
  12   0  -3   -0.01    0.11
  12   0   3    0.12    0.10
  12   0   3    0.03    0.11
 -12   0   3   -0.15    0.12
 -12   0  -3    0.09    0.15
 -13   0   3   -0.12    0.13
  13   0   3   -0.01    0.10
  13   0   3    0.05    0.13
 -13   0  -3   -0.11    0.12
  13   0  -3    0.00    0.11
   0   1   3    0.04    0.04
   0  -1   3    0.02    0.04
   0   1   3    0.04    0.04
   0   1  -3   -0.03    0.02
   0  -1   3    0.05    0.02
   0  -1   3    0.00    0.03
   0   1   3    0.10    0.03
   1  -1   3   88.65    6.25
  -1   1   3   94.10    6.24
   1  -1   3   86.74    5.32
   1  -1   3   93.76    5.07
  -1   1   3   91.31    5.07
   1   1  -3   89.05    5.10
   1   1  -3   84.05    5.89
  -1  -1  -3   86.65    6.24
  -1   1   3   93.06    5.07
  -1  -1   3   78.98    5.08
   1   1   3   85.63    5.90
   1  -1  -3   82.81    5.90
   1  -1  -3   84.30    5.30
   1   1   3   92.43    6.24
  -1   1  -3   91.60    5.10
  -1  -1   3   98.82    6.26
  -1  -1   3   86.79    5.30
   1  -1  -3   90.55    5.09
   1   1   3   92.70    5.32
  -2   1   3    1.12    0.13
  -2  -1  -3    1.00    0.08
   2   1  -3    1.11    0.12
  -2  -1  -3    0.94    0.12
  -2   1   3    0.70    0.08
   2  -1   3    0.97    0.10
   2   1  -3    0.99    0.10
  -2  -1  -3    0.87    0.08
   2  -1   3    0.87    0.10
   2  -1   3    0.80    0.12
   2  -1   3    0.85    0.08
   2  -1  -3    0.68    0.11
   2   1   3    1.13    0.07
   2   1   3    0.88    0.10
  -2   1  -3    0.87    0.13
   2  -1  -3    1.08    0.09
   2   1   3    0.99    0.07
  -2  -1   3    0.68    0.09
  -2  -1   3    1.21    0.08
   2   1   3    0.91    0.11
  -2   1  -3    1.03    0.09
  -2  -1   3    0.99    0.13
   3   1  -3   77.40    5.65
   3   1  -3   86.94    4.87
   3  -1   3   89.62    5.64
  -3  -1  -3   86.27    4.88
  -3  -1  -3   78.75    5.99
   3  -1   3   81.99    5.10
   3  -1   3   84.13    4.86
  -3   1   3   86.75    4.86
  -3   1   3   84.01    5.99
   3   1  -3   83.49    4.89
   3   1   3   89.64    4.85
  -3   1  -3   93.03    4.89
  -3  -1   3   88.75    6.00
   3  -1  -3   83.22    4.87
   3   1   3   77.13    5.65
  -3  -1   3   83.49    4.87
  -3  -1   3   92.40    4.89
   3   1   3   91.05    4.85
   3  -1  -3   84.47    4.89
   3   1   3   79.32    5.10
   3  -1  -3   79.37    5.65
   3  -1  -3   84.72    5.06
  -4   1   3   22.26    1.62
   4  -1   3   21.10    1.29
  -4  -1  -3   21.09    1.30
   4  -1   3   23.50    1.51
   4   1  -3   21.17    1.31
   4   1  -3   21.37    1.53
   4  -1   3   21.27    1.37
   4   1  -3   21.42    1.33
  -4   1   3   22.86    1.30
  -4  -1  -3   20.07    1.61
  -4   1   3   22.06    1.30
  -4  -1   3   21.90    1.62
   4   1   3   20.85    1.28
  -4  -1   3   22.05    1.33
  -4   1  -3   19.25    1.61
   4  -1  -3   21.63    1.30
   4   1   3   23.35    1.53
  -4  -1   3   20.67    1.30
   4   1   3   20.50    1.37
  -4  -1   3   24.50    1.31
   4  -1  -3   23.54    1.53
   4  -1  -3   22.76    1.31
  -4   1  -3   21.49    1.30
   4  -1  -3   21.75    1.33
   5   1  -3    0.07    0.06
  -5   1   3   -0.06    0.07
   5   1  -3   -0.05    0.05
   5   1  -3    0.02    0.04
  -5   1   3    0.00    0.05
  -5  -1  -3   -0.05    0.07
  -5  -1  -3    0.00    0.05
   5  -1   3    0.06    0.06
   5  -1   3    0.03    0.05
   5   1  -3   -0.05    0.05
   5  -1   3   -0.03    0.05
  -5   1   3    0.02    0.05
  -5   1  -3    0.00    0.07
  -5   1  -3   -0.02    0.04
   5  -1  -3   -0.07    0.04
   5  -1  -3    0.02    0.05
   5   1   3   -0.02    0.05
   5   1   3    0.03    0.04
   5  -1  -3    0.02    0.06
   5  -1  -3    0.03    0.04
  -5   1  -3    0.10    0.06
  -5  -1   3    0.02    0.07
   5   1   3   -0.01    0.05
  -5  -1   3    0.05    0.05
  -5  -1   3   -0.02    0.03
  -5  -1   3    0.09    0.06
  -6  -1  -3    5.08    0.35
   6  -1   3    3.73    0.35
  -6   1   3    4.20    0.34
  -6   1   3    4.23    0.44
   6  -1   3    4.62    0.33
   6   1  -3    4.18    0.32
   6   1  -3    4.52    0.34
  -6  -1  -3    6.25    0.49
   6   1  -3    4.38    0.42
  -6   1   3    3.82    0.33
   6   1  -3    4.73    0.35
   6  -1   3    4.01    0.39
   6  -1  -3    4.49    0.32
  -6  -1   3    4.20    0.34
  -6  -1   3    4.65    0.34
   6   1   3    4.03    0.32
   6  -1  -3    4.54    0.34
  -6  -1   3    4.70    0.33
  -6   1  -3    4.73    0.34
   6  -1  -3    4.96    0.35
   6  -1  -3    4.86    0.42
   6   1   3    4.02    0.36
  -6  -1   3    4.88    0.46
  -6   1  -3    4.76    0.35
  -6   1  -3    3.74    0.43
   6   1   3    4.18    0.41
  -7  -1  -3    0.48    0.11
   7  -1   3    0.36    0.11
   7   1  -3    0.59    0.12
  -7   1   3    0.36    0.15
  -7   1   3    0.28    0.09
   7   1  -3    0.37    0.09
   7  -1   3    0.59    0.11
   7   1  -3    0.33    0.13
  -7  -1  -3    0.41    0.16
   7  -1   3    0.49    0.14
   7   1  -3    0.30    0.10
   7  -1  -3    0.31    0.12
  -7   1  -3    0.50    0.16
  -7  -1   3    0.47    0.09
   7  -1  -3    0.56    0.12
  -7   1  -3    0.30    0.09
  -7  -1   3    0.42    0.12
   7   1   3    0.40    0.13
  -7  -1   3    0.47    0.11
   7   1   3    0.32    0.10
   7   1   3    0.51    0.10
  -7  -1   3    0.39    0.15
   7  -1  -3    0.52    0.12
   8   1  -3    1.10    0.23
  -8   1   3    1.08    0.17
  -8  -1  -3    1.28    0.17
   8  -1   3    1.17    0.20
   8  -1   3    1.18    0.17
  -8   1   3    1.07    0.24
  -8  -1  -3    1.00    0.24
   8   1  -3    1.06    0.18
   8  -1   3    1.01    0.15
  -8  -1   3    0.66    0.21
  -8  -1   3    1.08    0.16
   8  -1  -3    1.07    0.16
   8   1   3    1.37    0.22
  -8   1  -3    1.47    0.19
   8   1   3    1.28    0.18
   8   1   3    1.27    0.16
  -8   1  -3    1.18    0.23
   8  -1  -3    1.15    0.21
  -9  -1  -3    1.15    0.19
   9  -1   3    0.99    0.23
   9   1  -3    1.74    0.22
   9   1  -3    1.15    0.25
  -9   1   3    1.42    0.21
  -9   1   3    0.96    0.25
   9  -1   3    1.47    0.21
   9  -1   3    1.79    0.20
  -9  -1  -3    1.02    0.27
   9  -1  -3    1.39    0.19
   9  -1  -3    1.44    0.25
   9   1   3    1.45    0.21
  -9  -1   3    1.23    0.19
   9   1   3    1.27    0.23
  -9  -1   3    1.23    0.29
  -9   1  -3    1.63    0.28
  -9   1  -3    1.22    0.20
   9   1   3    1.36    0.18
  10  -1   3    5.44    0.47
 -10  -1  -3    6.08    0.62
  10   1  -3    4.43    0.52
  10  -1   3    4.58    0.51
 -10  -1  -3    5.04    0.44
  10   1  -3    5.47    0.46
  10  -1   3    5.52    0.43
 -10   1   3    4.80    0.58
 -10   1   3    6.29    0.47
  10   1   3    5.03    0.46
  10   1   3    4.42    0.51
  10   1   3    4.56    0.41
 -10   1  -3    4.60    0.58
  10  -1  -3    5.46    0.56
 -10   1  -3    6.02    0.47
 -10  -1   3    4.59    0.57
 -11  -1  -3    0.80    0.18
  11   1  -3    0.66    0.22
 -11  -1  -3    0.99    0.29
  11   1  -3    1.36    0.23
 -11   1   3    1.02    0.27
  11  -1   3    0.90    0.18
  11  -1   3    1.13    0.26
  11  -1  -3    0.54    0.20
  11   1   3    1.08    0.26
 -11   1  -3    0.91    0.28
 -11  -1   3    0.92    0.26
  11   1   3    0.83    0.17
  11   1   3    1.15    0.22
  12  -1   3    0.01    0.11
 -12  -1  -3    0.09    0.17
  12  -1   3    0.12    0.10
 -12   1   3    0.07    0.16
  12   1  -3   -0.08    0.10
  12   1   3   -0.01    0.08
  12  -1  -3    0.08    0.11
  12   1   3    0.10    0.11
 -12  -1   3   -0.03    0.14
 -12   1  -3    0.14    0.18
  13   1  -3    1.33    0.32
  13  -1   3    1.59    0.34
 -13   1   3    1.79    0.39
 -13  -1  -3    1.24    0.35
  13  -1   3    1.49    0.25
  13  -1  -3    1.36    0.31
  13   1   3    1.23    0.30
 -13   1  -3    0.82    0.28
  13   1   3    1.61    0.23
 -13  -1   3    1.32    0.35
   0  -2  -3    1.05    0.09
   0   2   3    1.24    0.12
   0  -2  -3    1.22    0.12
   0  -2   3    1.35    0.13
   0   2   3    1.11    0.14
   0  -2  -3    1.23    0.09
   0  -2   3    0.99    0.14
   0  -2   3    1.29    0.11
   0   2  -3    1.20    0.11
   1  -2   3    3.61    0.26
  -1  -2  -3    3.92    0.29
  -1   2   3    4.06    0.25
  -1  -2  -3    4.02    0.25
  -1   2   3    4.06    0.31
   1   2  -3    4.29    0.27
   1  -2   3    4.35    0.34
  -1   2   3    4.30    0.25
  -1  -2  -3    3.40    0.31
   1   2  -3    3.61    0.30
  -1  -2  -3    3.86    0.25
  -1   2   3    4.54    0.33
   1   2  -3    3.86    0.27
   1  -2   3    4.20    0.29
  -1  -2   3    4.29    0.28
   1  -2  -3    3.53    0.31
  -1   2  -3    4.03    0.27
   1  -2  -3    3.77    0.25
   1   2   3    4.29    0.33
  -1  -2   3    3.65    0.33
  -1  -2   3    4.39    0.27
   1   2   3    4.04    0.29
  -2  -2  -3    0.00    0.03
   2  -2   3   -0.02    0.04
  -2   2   3   -0.01    0.03
  -2  -2  -3   -0.06    0.03
   2   2  -3    0.01    0.04
   2  -2   3    0.00    0.04
   2   2  -3   -0.02    0.04
   2  -2   3    0.07    0.04
  -2  -2  -3    0.03    0.04
  -2  -2  -3   -0.02    0.03
  -2   2   3   -0.01    0.05
   2   2  -3   -0.01    0.03
   2  -2   3   -0.01    0.03
  -2  -2   3   -0.04    0.03
  -2  -2   3   -0.02    0.03
  -2  -2   3   -0.02    0.04
   2   2   3   -0.02    0.02
  -2   2  -3    0.04    0.06
   2   2   3    0.01    0.04
   2  -2  -3    0.00    0.03
   2   2   3    0.03    0.05
  -2  -2   3   -0.01    0.03
   2   2   3    0.00    0.02
   2  -2  -3    0.02    0.05
  -2   2  -3    0.04    0.04
   2  -2  -3   -0.01    0.03
  -3  -2  -3   43.52    2.51
   3  -2   3   42.46    2.50
   3   2  -3   43.63    2.51
  -3   2   3   46.15    2.50
  -3  -2  -3   46.04    3.09
  -3   2   3   37.95    3.07
   3  -2   3   39.51    2.89
   3  -2   3   41.40    2.63
   3   2  -3   44.08    2.53
   3   2  -3   44.64    2.92
  -3  -2   3   46.02    2.51
   3  -2  -3   43.16    2.52
  -3   2  -3   45.48    2.52
  -3  -2   3   43.46    2.60
   3  -2  -3   42.23    2.60
  -3   2  -3   41.33    2.51
   3  -2  -3   38.04    2.91
   3   2   3   46.83    2.49
   3   2   3   46.71    2.49
   3  -2  -3   44.97    2.51
  -3  -2   3   40.40    3.09
   3   2   3   42.97    2.93
  -3  -2   3   41.92    2.52
   3   2   3   43.64    2.64
   4   2  -3    0.56    0.10
   4   2  -3    0.54    0.09
  -4   2   3    0.56    0.09
   4   2  -3    0.55    0.13
  -4   2   3    0.79    0.13
  -4  -2  -3    0.55    0.09
   4  -2   3    0.41    0.10
   4  -2   3    0.34    0.09
   4  -2   3    0.53    0.09
  -4  -2  -3    0.83    0.14
  -4   2   3    0.62    0.10
   4  -2  -3    0.44    0.07
   4  -2  -3    0.61    0.12
  -4  -2   3    0.57    0.09
  -4  -2   3    0.50    0.13
  -4  -2   3    0.54    0.08
  -4   2  -3    0.50    0.08
  -4  -2   3    0.61    0.09
   4   2   3    0.45    0.07
  -4   2  -3    0.37    0.09
   4   2   3    0.67    0.12
   4  -2  -3    0.62    0.09
  -4   2  -3    0.50    0.13
   4  -2  -3    0.32    0.08
   4   2   3    0.58    0.07
   4   2   3    0.28    0.09
   5  -2   3   18.08    1.20
   5  -2   3   17.45    1.03
  -5  -2  -3   16.73    1.03
   5  -2   3   16.80    1.03
  -5  -2  -3   20.89    1.33
  -5   2   3   18.01    1.04
   5   2  -3   16.63    1.04
   5  -2   3   17.25    1.10
   5   2  -3   14.69    1.21
  -5   2   3   16.23    1.03
  -5   2   3   15.80    1.28
   5  -2  -3   17.30    1.05
   5  -2  -3   16.47    1.04
  -5   2  -3   19.38    1.05
  -5  -2   3   15.82    1.03
  -5   2  -3   16.82    1.04
  -5   2  -3   14.16    1.28
   5   2   3   15.79    1.09
  -5  -2   3   13.38    1.27
   5   2   3   15.49    1.01
   5  -2  -3   18.02    1.05
   5   2   3   16.96    1.22
  -5  -2   3   18.68    1.06
  -5  -2   3   17.01    1.04
   5  -2  -3   17.63    1.23
  -6   2   3    0.72    0.13
   6   2  -3    0.51    0.14
  -6  -2  -3    0.43    0.10
  -6   2   3    0.39    0.14
   6  -2   3    0.40    0.09
  -6   2   3    0.56    0.11
  -6  -2  -3    0.58    0.16
   6  -2   3    0.51    0.12
   6  -2   3    0.50    0.11
   6   2  -3    0.66    0.12
   6   2  -3    0.51    0.12
   6  -2  -3    0.71    0.13
  -6   2  -3    0.38    0.10
   6   2   3    0.42    0.13
  -6  -2   3    0.72    0.17
  -6  -2   3    0.47    0.09
   6   2   3    0.42    0.09
   6  -2  -3    0.64    0.12
   6  -2  -3    0.64    0.15
   6  -2  -3    0.54    0.08
  -6   2  -3    0.76    0.13
  -6  -2   3    0.44    0.10
  -6   2  -3    0.57    0.15
  -6  -2   3    0.75    0.11
   6   2   3    0.51    0.11
   7   2  -3   18.98    1.27
  -7   2   3   20.79    1.59
   7   2  -3   18.95    1.50
  -7  -2  -3   21.00    1.28
   7  -2   3   18.67    1.33
  -7  -2  -3   25.45    1.64
  -7   2   3   20.70    1.27
   7  -2   3   19.53    1.26
   7   2  -3   20.95    1.28
   7  -2   3   24.34    1.50
   7   2  -3   21.08    1.30
  -7  -2   3   18.37    1.27
  -7  -2   3   17.04    1.58
   7  -2  -3   20.50    1.28
   7   2   3   18.57    1.33
  -7  -2   3   22.65    1.29
  -7  -2   3   20.42    1.30
   7   2   3   23.72    1.53
   7  -2  -3   21.19    1.51
  -7   2  -3   22.19    1.29
  -7   2  -3   19.04    1.60
   7   2   3   18.72    1.24
   8  -2   3    6.18    0.45
   8  -2   3    5.48    0.53
   8   2  -3    6.42    0.58
  -8  -2  -3    6.22    0.47
   8   2  -3    6.07    0.47
  -8   2   3    5.44    0.45
  -8   2   3    6.56    0.61
   8  -2   3    5.39    0.48
  -8  -2  -3    6.10    0.62
   8  -2  -3    6.25    0.57
   8   2   3    6.21    0.44
  -8  -2   3    5.84    0.46
   8  -2  -3    5.94    0.47
  -8   2  -3    5.68    0.46
   8   2   3    6.62    0.51
   8   2   3    6.52    0.57
  -8   2  -3    5.40    0.60
  -8  -2   3    7.00    0.63
   9  -2   3    9.92    0.83
   9   2  -3   10.23    0.87
  -9  -2  -3    7.52    0.88
  -9   2   3    9.77    0.71
   9  -2   3   10.22    0.75
   9  -2   3   10.79    0.71
  -9   2   3   10.44    0.91
   9   2  -3   10.43    0.72
  -9  -2  -3   10.73    0.72
   9   2   3    9.07    0.84
   9   2   3   10.66    0.69
  -9  -2   3   10.34    0.94
  -9   2  -3   10.11    0.72
   9  -2  -3    9.78    0.85
   9   2   3   10.69    0.76
  -9   2  -3   10.30    0.93
 -10  -2  -3   -0.09    0.08
 -10   2   3   -0.02    0.13
  10  -2   3   -0.03    0.10
  10   2  -3    0.07    0.12
  10   2  -3   -0.07    0.08
  10  -2   3    0.20    0.11
  10  -2   3    0.12    0.12
 -10   2   3    0.00    0.08
 -10  -2  -3    0.06    0.14
 -10   2  -3    0.03    0.09
 -10  -2   3    0.01    0.12
  10   2   3    0.05    0.08
  10   2   3    0.07    0.11
 -10   2  -3   -0.14    0.10
  10  -2  -3    0.04    0.10
  10   2   3   -0.03    0.09
  11  -2   3    0.50    0.18
 -11  -2  -3    0.37    0.14
  11   2  -3    0.22    0.16
  11   2  -3    0.33    0.15
 -11   2   3    0.57    0.23
  11  -2   3    0.31    0.12
 -11  -2  -3    0.41    0.13
 -11  -2  -3    0.40    0.20
  11   2   3    0.07    0.10
 -11  -2   3    0.58    0.22
  11   2   3    0.51    0.13
 -11   2  -3    0.33    0.18
  11  -2  -3    0.44    0.18
  11   2   3    0.29    0.15
  12   2  -3    4.17    0.40
 -12  -2  -3    4.00    0.54
 -12   2   3    4.92    0.58
  12  -2   3    4.30    0.48
  12  -2   3    3.90    0.37
  12   2  -3    3.88    0.50
  12  -2  -3    3.02    0.46
 -12  -2   3    3.30    0.50
 -12   2  -3    3.39    0.50
  12   2   3    3.43    0.35
  12   2   3    3.85    0.48
 -13   2   3    0.79    0.27
 -13  -2  -3    1.36    0.36
  13   2  -3    0.86    0.26
  13  -2   3    1.48    0.23
 -13  -2   3    0.78    0.31
 -13   2  -3    0.92    0.31
  13   2   3    1.58    0.22
  13  -2  -3    0.86    0.25
  13   2   3    1.26    0.30
   0  -3   3   -0.18    0.04
   0   3   3   -0.23    0.03
   0  -3  -3   -0.24    0.02
   0   3  -3   -0.25    0.03
   0   3   3   -0.24    0.02
   0  -3   3   -0.22    0.04
   0   3  -3   -0.23    0.03
   0   3   3   -0.35    0.03
   0   3  -3   -0.27    0.03
   0  -3   3   -0.26    0.03
   0  -3  -3   -0.24    0.04
   0  -3   3   -0.27    0.03
  -1  -3  -3    0.42    0.06
   1  -3   3    0.47    0.07
   1  -3   3    0.37    0.07
  -1   3   3    0.44    0.06
   1   3  -3    0.52    0.08
   1   3  -3    0.45    0.07
  -1  -3  -3    0.45    0.08
   1  -3   3    0.45    0.10
   1   3  -3    0.52    0.08
   1  -3   3    0.54    0.06
   1  -3   3    0.56    0.09
  -1   3   3    0.29    0.09
  -1   3   3    0.68    0.07
  -1  -3  -3    0.43    0.07
  -1  -3   3    0.55    0.08
  -1  -3   3    0.36    0.09
   1   3   3    0.34    0.09
  -1   3  -3    0.51    0.08
  -1  -3   3    0.50    0.07
   1  -3  -3    0.44    0.07
   1   3   3    0.52    0.05
   1   3   3    0.54    0.05
  -1   3  -3    0.47    0.08
  -1   3  -3    0.38    0.06
   1  -3  -3    0.32    0.09
   1  -3  -3    0.44    0.07
   2  -3   3  103.13    5.78
   2   3  -3   97.57    6.67
  -2   3   3   96.58    7.04
   2  -3   3  107.27    6.64
  -2  -3  -3   95.18    5.76
   2   3  -3   99.82    5.76
   2  -3   3   95.89    5.75
  -2   3   3   95.23    6.68
   2  -3   3   96.75    7.07
  -2   3   3  102.74    5.75
  -2  -3  -3  102.43    7.06
  -2  -3  -3   94.77    6.03
   2   3  -3  101.95    5.78
   2   3   3   93.07    6.03
   2   3   3  110.09    5.73
  -2  -3   3   99.84    7.08
  -2  -3   3  104.99    5.78
   2  -3  -3  100.82    5.77
   2   3   3  102.82    6.69
   2   3   3  105.28    5.73
   2  -3  -3  100.15    6.01
  -2  -3   3  109.13    6.02
  -2  -3   3   96.85    5.76
   2  -3  -3   92.78    6.68
  -2   3  -3  107.06    5.76
  -2   3  -3   99.75    7.07
  -3  -3  -3   35.65    2.08
   3   3  -3   33.71    2.08
   3  -3   3   32.81    2.19
   3  -3   3   36.89    2.09
  -3  -3  -3   35.83    2.56
   3   3  -3   35.28    2.09
  -3  -3  -3   34.28    2.20
   3   3  -3   36.93    2.43
   3  -3   3   37.66    2.39
  -3   3   3   33.16    2.07
   3  -3   3   35.93    2.08
  -3   3   3   34.37    2.55
   3  -3  -3   33.72    2.42
   3   3   3   34.39    2.19
  -3  -3   3   37.05    2.57
   3   3   3   38.18    2.06
   3  -3  -3   36.45    2.08
   3   3   3   36.61    2.06
  -3  -3   3   39.79    2.10
   3   3   3   35.61    2.43
   3  -3  -3   36.30    2.16
  -3  -3   3   34.81    2.09
  -3   3  -3   35.27    2.09
  -3   3  -3   36.45    2.09
  -3   3  -3   33.76    2.56
  -3  -3   3   33.67    2.16
   3  -3  -3   36.35    2.09
  -4  -3  -3   69.56    4.08
   4  -3   3   63.14    4.47
  -4  -3  -3   67.64    4.77
   4   3  -3   69.97    3.90
   4   3  -3   64.67    4.51
   4  -3   3   66.78    3.87
  -4   3   3   65.58    3.89
   4  -3   3   63.83    3.89
  -4   3   3   68.79    3.87
   4   3  -3   66.97    3.88
  -4  -3  -3   69.17    3.88
   4  -3   3   61.53    4.06
  -4   3   3   65.29    4.75
  -4  -3   3   68.75    3.90
   4   3   3   66.07    4.07
  -4  -3   3   61.72    3.88
   4  -3  -3   66.33    4.03
  -4   3  -3   75.06    3.90
   4   3   3   71.41    3.85
  -4   3  -3   68.11    4.78
  -4   3  -3   67.04    3.88
   4   3   3   71.13    4.53
   4  -3  -3   65.75    3.89
   4  -3  -3   68.54    3.88
   4  -3  -3   66.98    4.51
   4   3   3   70.72    3.85
  -4  -3   3   59.39    4.77
  -5   3   3   34.07    2.34
   5  -3   3   34.87    2.19
  -5  -3  -3   31.74    2.01
   5   3  -3   30.60    2.22
  -5   3   3   30.02    1.89
   5  -3   3   32.66    1.89
  -5  -3  -3   32.69    1.90
   5   3  -3   31.76    1.91
  -5  -3  -3   29.86    2.34
  -5   3   3   35.42    1.91
   5  -3   3   28.68    1.99
   5  -3   3   35.15    1.90
   5   3  -3   31.39    1.90
   5  -3  -3   33.96    1.91
   5  -3  -3   32.59    1.90
  -5  -3   3   28.84    1.89
  -5   3  -3   31.20    1.90
  -5  -3   3   29.48    2.34
   5   3   3   33.85    1.87
  -5   3  -3   33.66    1.91
   5  -3  -3   31.26    1.95
  -5   3  -3   33.68    2.36
   5   3   3   32.95    2.23
  -5  -3   3   29.69    1.96
   5  -3  -3   32.13    2.22
   5   3   3   29.79    1.87
   5   3   3   29.43    1.99
   6   3  -3   16.29    0.96
  -6   3   3   15.08    1.17
  -6  -3  -3   14.66    1.18
   6  -3   3   13.94    0.93
   6  -3   3   15.95    1.09
   6   3  -3   14.22    1.12
  -6  -3  -3   15.12    0.95
   6   3  -3   13.95    0.94
  -6  -3  -3   14.97    1.01
   6  -3   3   14.18    1.00
  -6   3   3   15.00    0.94
  -6   3  -3   14.94    0.95
  -6  -3   3   15.01    0.95
  -6  -3   3   16.04    0.96
   6  -3  -3   15.02    0.95
  -6  -3   3   14.71    1.19
   6   3   3   14.57    1.00
  -6   3  -3   12.82    1.17
   6   3   3   17.20    1.15
   6   3   3   13.60    0.91
   6  -3  -3   15.35    1.12
   6  -3  -3   14.79    0.95
   6  -3  -3   15.21    0.96
  -6   3  -3   15.48    0.95
   7  -3   3    0.03    0.07
  -7  -3  -3    0.18    0.08
  -7   3   3    0.02    0.09
   7   3  -3    0.01    0.09
  -7  -3  -3   -0.08    0.08
   7  -3   3   -0.02    0.05
  -7   3   3    0.04    0.07
  -7  -3  -3    0.12    0.08
   7   3  -3    0.01    0.06
   7  -3   3    0.04    0.06
   7  -3  -3    0.11    0.08
   7   3   3    0.08    0.08
   7   3   3    0.05    0.10
  -7   3  -3    0.05    0.10
   7  -3  -3    0.14    0.09
  -7   3  -3    0.10    0.08
  -7  -3   3    0.27    0.13
   7  -3  -3    0.16    0.08
  -7  -3   3    0.16    0.08
  -7  -3   3    0.05    0.05
  -7  -3   3    0.08    0.07
   7   3   3    0.02    0.06
  -8   3   3    0.63    0.15
  -8  -3  -3    0.60    0.20
  -8  -3  -3    0.42    0.12
   8  -3   3    0.37    0.12
   8  -3   3    0.55    0.15
   8   3  -3    0.27    0.14
  -8  -3  -3    0.12    0.10
  -8   3   3    0.32    0.15
   8   3  -3    0.39    0.12
   8  -3   3    0.44    0.12
   8   3   3    0.50    0.11
  -8  -3   3    0.43    0.13
  -8   3  -3    0.18    0.15
   8   3   3    0.56    0.14
   8  -3  -3    0.35    0.14
  -8  -3   3    0.20    0.14
  -8   3  -3    0.39    0.12
   8   3   3    0.51    0.16
   9   3  -3   -0.01    0.09
  -9  -3  -3    0.05    0.08
  -9   3   3   -0.09    0.08
   9  -3   3   -0.11    0.06
  -9  -3  -3   -0.01    0.08
   9  -3   3    0.03    0.08
   9   3  -3    0.00    0.08
   9  -3   3    0.02    0.09
  -9   3   3   -0.07    0.08
  -9  -3  -3    0.01    0.12
  -9  -3   3   -0.17    0.10
  -9   3  -3    0.01    0.08
   9  -3  -3   -0.11    0.08
   9   3   3    0.05    0.07
   9   3   3    0.00    0.09
   9   3   3   -0.03    0.09
  -9   3  -3    0.08    0.12
 -10  -3  -3   14.28    1.33
  10   3  -3   16.20    1.28
 -10   3   3   16.68    1.06
  10  -3   3   14.91    1.03
 -10  -3  -3   15.34    1.05
  10  -3   3   17.31    1.24
 -10   3   3   13.76    1.30
  10  -3   3   16.05    1.10
 -10  -3  -3   16.15    1.12
  10   3  -3   16.78    1.06
  10   3   3   14.93    1.01
  10  -3  -3   15.25    1.25
 -10  -3   3   16.71    1.36
 -10   3  -3   14.48    1.33
  10   3   3   14.70    1.25
  10   3   3   16.03    1.11
 -11   3   3    0.07    0.15
 -11  -3  -3    0.00    0.10
 -11  -3  -3    0.12    0.11
  11   3  -3    0.19    0.14
 -11  -3  -3    0.04    0.15
  11   3  -3    0.02    0.10
  11  -3   3    0.23    0.13
  11  -3   3    0.09    0.10
 -11  -3   3    0.15    0.14
  11   3   3    0.07    0.08
 -11   3  -3    0.04    0.12
  11  -3  -3    0.16    0.14
  11   3   3   -0.01    0.10
  11   3   3    0.14    0.13
 -12  -3  -3    0.70    0.27
  12   3  -3    1.02    0.28
  12   3  -3    0.83    0.18
  12  -3   3    0.61    0.17
 -12   3   3    0.73    0.26
  12   3   3    0.89    0.18
 -12   3  -3    0.77    0.26
 -12  -3   3    0.95    0.30
  12  -3  -3    1.08    0.27
  12   3   3    0.90    0.27
 -13   3   3    1.01    0.30
 -13  -3  -3    1.66    0.40
  13   3  -3    1.35    0.33
  13   3  -3    1.12    0.25
  13  -3   3    1.22    0.24
  13   3   3    0.91    0.27
  13  -3  -3    0.79    0.25
  13   3   3    1.12    0.21
 -13   3  -3    0.87    0.30
 -13  -3   3    0.95    0.29
   0   4  -3   59.53    3.50
   0  -4   3   63.95    4.27
   0   4   3   60.29    4.05
   0  -4   3   58.55    3.48
   0   4   3   58.27    3.46
   0   4   3   61.13    3.46
   0  -4   3   61.72    3.49
   0  -4   3   60.02    3.65
   0   4  -3   68.46    3.49
   0  -4  -3   51.81    3.48
   1   4  -3   51.08    3.50
   1  -4   3   50.95    3.18
   1  -4   3   51.70    3.03
   1  -4   3   53.72    3.04
  -1   4   3   51.60    3.01
  -1  -4  -3   52.49    3.67
  -1   4   3   51.91    3.52
   1   4  -3   51.53    3.04
   1  -4   3   53.41    3.71
  -1  -4  -3   54.22    3.03
  -1  -4  -3   50.32    3.18
  -1  -4   3   51.85    3.03
  -1   4  -3   57.90    3.04
   1  -4  -3   48.06    3.02
   1   4   3   53.03    3.00
  -1  -4   3   56.32    3.04
  -1   4  -3   50.82    3.04
  -1   4  -3   50.97    3.48
   1   4   3   49.22    3.00
  -1  -4   3   51.73    3.17
  -1  -4   3   53.06    3.71
   1   4   3   51.53    3.53
   1  -4  -3   54.85    3.52
  -2  -4  -3  105.60    6.17
   2   4  -3  100.97    6.82
  -2   4   3   85.74    6.82
  -2   4   3  100.31    5.87
  -2  -4  -3   99.87    5.89
  -2   4   3  105.47    7.18
   2  -4   3  107.08    5.91
   2  -4   3  112.86    7.22
   2  -4   3  102.13    5.88
   2   4  -3   98.01    5.88
  -2  -4  -3   99.04    7.19
   2  -4   3  101.65    6.78
   2  -4   3   99.69    6.16
   2   4  -3  106.08    5.91
   2   4   3  111.67    5.85
  -2  -4   3  100.94    7.22
   2  -4  -3  100.09    6.83
   2  -4  -3   90.02    6.14
   2  -4  -3  104.86    5.90
  -2   4  -3  105.31    7.22
   2   4   3  101.35    5.85
  -2  -4   3  116.55    5.91
  -2  -4   3   88.88    6.14
   2   4   3  111.19    6.85
  -2  -4   3  105.71    5.89
  -2   4  -3   99.21    5.91
  -2   4  -3  108.96    5.89
   3  -4   3    4.42    0.31
   3  -4   3    3.35    0.31
   3  -4   3    3.81    0.29
   3  -4   3    3.40    0.28
  -3  -4  -3    4.32    0.29
  -3  -4  -3    3.96    0.35
  -3  -4  -3    4.53    0.34
   3   4  -3    3.69    0.34
  -3   4   3    3.66    0.28
  -3   4   3    4.43    0.34
   3  -4  -3    3.96    0.29
   3   4   3    4.14    0.27
  -3   4  -3    3.88    0.29
   3   4   3    3.21    0.31
   3  -4  -3    3.59    0.34
   3   4   3    4.22    0.27
  -3   4  -3    4.30    0.37
  -3  -4   3    3.71    0.29
  -3  -4   3    4.34    0.31
   3  -4  -3    3.67    0.29
  -3   4  -3    3.95    0.30
  -3  -4   3    3.71    0.36
   3   4   3    3.55    0.35
   3  -4  -3    3.90    0.29
  -3  -4   3    4.79    0.31
   4   4  -3   17.23    1.10
  -4  -4  -3   17.72    1.35
  -4  -4  -3   18.28    1.17
  -4   4   3   16.92    1.32
  -4   4   3   16.44    1.08
  -4   4   3   17.59    1.09
   4  -4   3   16.99    1.15
   4  -4   3   17.75    1.09
   4  -4   3   17.71    1.09
   4   4  -3   17.84    1.10
   4  -4   3   16.28    1.23
  -4  -4  -3   18.45    1.09
   4   4  -3   17.08    1.28
   4  -4  -3   18.51    1.10
   4   4   3   19.16    1.07
  -4   4  -3   17.84    1.35
   4  -4  -3   18.83    1.29
  -4  -4   3   19.06    1.14
  -4   4  -3   20.10    1.11
   4   4   3   18.37    1.30
  -4   4  -3   19.16    1.11
  -4  -4   3   15.80    1.35
  -4  -4   3   16.79    1.10
   4   4   3   18.92    1.07
   4  -4  -3   18.36    1.13
   4  -4  -3   18.09    1.10
   4   4   3   15.96    1.15
  -4  -4   3   18.80    1.10
   5  -4   3    5.88    0.42
  -5  -4  -3    6.17    0.54
   5   4  -3    5.51    0.43
   5  -4   3    5.89    0.46
  -5  -4  -3    6.35    0.43
   5   4  -3    5.51    0.43
  -5   4   3    5.64    0.42
   5  -4   3    6.82    0.49
   5   4  -3    5.23    0.51
  -5  -4  -3    6.08    0.47
  -5   4   3    6.58    0.53
  -5   4  -3    5.85    0.43
  -5  -4   3    5.41    0.54
   5  -4  -3    6.80    0.52
   5   4   3    5.76    0.40
  -5  -4   3    6.90    0.45
  -5  -4   3    5.70    0.43
   5  -4  -3    5.30    0.42
   5   4   3    6.67    0.54
   5   4   3    5.81    0.46
  -5   4  -3    4.46    0.51
   5  -4  -3    5.63    0.42
   5  -4  -3    5.87    0.43
  -5  -4   3    6.98    0.45
  -5   4  -3    7.48    0.45
  -6  -4  -3   33.24    1.92
  -6  -4  -3   27.24    2.36
  -6  -4  -3   32.85    2.03
  -6   4   3   30.27    1.91
   6  -4   3   30.93    2.02
   6  -4   3   32.03    2.20
   6  -4   3   32.14    1.91
   6   4  -3   31.26    2.25
   6   4  -3   30.99    1.92
  -6  -4   3   32.20    1.93
   6   4   3   32.72    2.27
   6   4   3   30.44    1.88
  -6   4  -3   35.08    1.94
  -6   4  -3   32.63    2.38
   6  -4  -3   32.71    2.25
  -6   4  -3   31.81    1.92
  -6  -4   3   31.28    1.92
  -6  -4   3   33.42    1.99
   6   4   3   31.11    2.02
  -6  -4   3   31.41    2.38
   6  -4  -3   34.06    1.93
   6  -4  -3   33.04    1.92
   6  -4  -3   31.31    1.98
   7  -4   3   23.41    1.55
  -7  -4  -3   23.52    1.84
  -7  -4  -3   22.22    1.56
  -7   4   3   24.48    1.47
  -7  -4  -3   23.73    1.48
   7  -4   3   22.75    1.46
   7   4  -3   23.12    1.48
   7   4  -3   24.51    1.75
   7  -4   3   29.22    1.73
  -7   4   3   23.34    1.82
   7  -4  -3   23.24    1.73
   7   4   3   22.46    1.74
   7   4   3   23.97    1.56
  -7  -4   3   25.77    1.86
   7  -4  -3   26.30    1.50
  -7   4  -3   25.58    1.50
   7   4   3   23.04    1.44
  -7   4  -3   21.07    1.83
  -7  -4   3   22.99    1.48
  -7  -4   3   22.29    1.52
  -7  -4   3   24.20    1.48
   8  -4   3   33.60    2.55
  -8   4   3   36.21    2.73
   8  -4   3   36.61    2.33
  -8   4   3   38.98    2.22
   8   4  -3   37.77    2.62
   8   4  -3   39.59    2.23
  -8  -4  -3   37.66    2.34
  -8  -4  -3   36.04    2.76
   8  -4   3   38.05    2.21
  -8  -4  -3   36.55    2.22
   8   4   3   33.98    2.17
   8   4   3   36.23    2.61
   8  -4  -3   37.79    2.60
  -8  -4   3   33.37    2.74
  -8   4  -3   33.24    2.22
  -8   4  -3   38.48    2.78
   8   4   3   38.45    2.34
   9  -4   3    0.21    0.10
   9  -4   3    0.25    0.11
   9  -4   3    0.10    0.10
   9   4  -3    0.15    0.10
  -9   4   3    0.03    0.08
  -9  -4  -3    0.23    0.17
   9   4  -3    0.35    0.15
  -9  -4  -3   -0.06    0.07
  -9  -4  -3    0.11    0.10
  -9   4   3   -0.05    0.10
  -9   4  -3    0.03    0.13
   9   4   3    0.00    0.09
  -9  -4   3   -0.01    0.12
   9   4   3    0.16    0.11
   9   4   3    0.01    0.07
   9  -4  -3    0.09    0.11
 -10  -4  -3    2.95    0.44
 -10   4   3    3.15    0.33
 -10   4   3    3.47    0.44
  10  -4   3    3.61    0.37
 -10  -4  -3    3.74    0.35
  10  -4   3    3.29    0.33
 -10  -4  -3    2.76    0.34
  10   4  -3    3.28    0.34
  10   4  -3    2.87    0.41
  10   4   3    3.62    0.37
 -10  -4   3    3.18    0.44
  10   4   3    3.18    0.30
  10  -4  -3    2.93    0.40
  10   4   3    2.80    0.40
  11   4  -3    0.50    0.16
  11   4  -3    0.52    0.20
  11  -4   3    0.57    0.16
 -11   4   3    0.42    0.15
 -11   4   3    0.32    0.20
 -11  -4  -3    0.57    0.17
 -11  -4  -3    0.45    0.21
 -11  -4  -3    0.61    0.18
  11  -4  -3    0.23    0.16
  11   4   3    0.74    0.19
 -11   4  -3    0.45    0.21
 -11  -4   3    0.36    0.20
  11   4   3    0.36    0.12
  11   4   3    0.43    0.18
 -12   4   3    0.03    0.14
  12  -4   3    0.00    0.10
  12   4  -3   -0.11    0.09
 -12  -4  -3   -0.12    0.13
  12   4  -3   -0.15    0.14
  12   4   3    0.06    0.09
  12  -4  -3    0.07    0.15
 -12   4  -3    0.01    0.13
 -12  -4   3    0.15    0.17
  12   4   3   -0.14    0.11
  13  -4   3    2.90    0.34
 -13   4   3    1.98    0.40
 -13  -4  -3    2.55    0.47
  13   4  -3    3.10    0.34
 -13   4  -3    3.16    0.48
  13  -4  -3    3.04    0.43
   0   5   3    0.03    0.03
   0  -5   3   -0.02    0.05
   0   5  -3    0.04    0.05
   0   5  -3   -0.01    0.04
   0   5   3   -0.04    0.03
   0  -5   3   -0.06    0.04
   0  -5   3   -0.05    0.04
   0  -5   3   -0.09    0.03
   0  -5  -3   -0.06    0.04
   0   5  -3   -0.10    0.03
   0  -5  -3    0.00    0.04
   0   5   3    0.03    0.06
  -1   5   3   26.25    1.61
   1   5  -3   28.70    1.64
  -1   5   3   24.88    1.89
   1  -5   3   28.88    1.63
  -1  -5  -3   26.40    1.72
   1   5  -3   27.22    1.63
   1  -5   3   25.87    1.71
  -1  -5  -3   27.41    1.62
   1  -5   3   28.17    1.63
   1  -5   3   26.35    1.98
   1   5  -3   27.01    1.87
   1  -5  -3   27.92    1.71
   1   5   3   29.37    1.60
  -1   5  -3   29.90    1.64
   1   5   3   25.10    1.90
  -1  -5   3   29.63    1.64
  -1  -5   3   26.71    1.63
  -1   5  -3   27.08    1.85
  -1  -5   3   27.44    1.71
   1   5   3   27.77    1.60
  -1  -5   3   27.40    1.98
   2  -5   3   11.78    0.69
   2   5  -3   10.31    0.68
  -2  -5  -3   11.46    0.67
  -2   5   3   11.17    0.78
   2  -5   3   10.49    0.68
  -2  -5  -3   11.29    0.80
   2   5  -3   10.16    0.78
  -2   5   3   10.36    0.67
   2  -5   3    9.86    0.73
  -2   5   3    9.85    0.80
   2  -5   3   11.35    0.76
   2  -5   3   10.10    0.82
   2  -5  -3   11.67    0.68
   2   5   3   10.64    0.65
   2   5   3   11.47    0.66
  -2  -5   3    9.97    0.83
  -2  -5   3   10.85    0.72
  -2  -5   3   10.35    0.68
  -2   5  -3   10.90    0.83
   2   5   3    9.85    0.81
   2  -5  -3    9.36    0.71
  -2  -5   3   10.85    0.68
   2  -5  -3   11.10    0.68
   2  -5  -3   11.05    0.81
  -2   5  -3   10.13    0.68
   3   5  -3   43.99    2.59
   3  -5   3   45.87    2.95
   3  -5   3   41.40    2.71
   3   5  -3   42.75    2.58
  -3   5   3   47.88    3.13
  -3   5   3   41.96    2.56
  -3  -5  -3   42.99    2.57
  -3  -5  -3   42.73    2.72
  -3  -5  -3   46.45    3.14
   3   5  -3   43.62    2.99
   3  -5   3   47.67    2.59
   3  -5   3   42.57    2.58
  -3  -5   3   40.04    3.16
   3  -5  -3   43.65    2.58
   3  -5  -3   51.17    3.02
   3   5   3   48.71    2.55
   3   5   3   42.22    2.55
  -3  -5   3   46.09    2.59
   3   5   3   41.47    3.01
  -3  -5   3   45.98    2.59
   3  -5  -3   42.46    2.57
  -3  -5   3   41.18    2.69
   3  -5  -3   39.98    2.68
  -3   5  -3   42.12    3.15
   4   5  -3   33.31    2.01
  -4   5   3   33.62    2.00
  -4  -5  -3   34.49    2.13
   4  -5   3   32.49    2.11
  -4  -5  -3   33.73    2.00
   4  -5   3   35.55    2.01
   4  -5   3   33.59    2.00
  -4  -5  -3   39.50    2.47
   4   5  -3   31.29    2.33
   4   5  -3   33.98    2.01
  -4   5   3   34.93    2.43
   4  -5   3   33.08    2.29
   4   5   3   32.42    2.35
  -4  -5   3   30.69    2.08
   4   5   3   31.42    1.97
  -4   5  -3   34.14    2.46
   4  -5  -3   35.25    2.34
  -4  -5   3   31.45    2.01
  -4   5  -3   31.66    2.01
  -4  -5   3   36.43    2.47
  -4  -5   3   35.66    2.02
   4  -5  -3   33.85    2.09
   4  -5  -3   32.68    2.01
  -4   5  -3   33.75    2.02
   5  -5   3   21.74    1.52
   5   5  -3   25.82    1.46
   5   5  -3   22.22    1.69
   5  -5   3   22.55    1.44
  -5  -5  -3   23.79    1.44
  -5  -5  -3   21.11    1.76
   5  -5   3   23.30    1.64
   5   5  -3   23.20    1.45
  -5   5   3   23.41    1.44
  -5  -5  -3   25.04    1.55
  -5   5   3   25.78    1.76
   5   5   3   23.75    1.41
   5  -5  -3   25.82    1.46
   5  -5  -3   24.10    1.50
   5   5   3   23.08    1.70
   5  -5  -3   23.86    1.69
  -5  -5   3   21.17    1.78
  -5  -5   3   25.60    1.51
  -5   5  -3   23.84    1.46
  -5  -5   3   25.21    1.46
  -5   5  -3   22.58    1.45
  -6  -5  -3    4.59    0.37
   6  -5   3    4.21    0.36
  -6  -5  -3    4.79    0.41
  -6   5   3    4.79    0.45
   6   5  -3    4.25    0.37
   6   5  -3    5.44    0.48
   6  -5   3    5.06    0.42
  -6   5   3    4.60    0.37
  -6  -5  -3    4.80    0.47
   6  -5   3    4.05    0.39
  -6  -5   3    3.94    0.46
   6   5   3    4.91    0.35
  -6  -5   3    4.61    0.38
  -6   5  -3    5.67    0.49
   6  -5  -3    4.44    0.37
   6  -5  -3    4.35    0.44
   6  -5  -3    4.18    0.37
  -6  -5   3    4.76    0.38
  -6  -5   3    4.64    0.37
   6   5   3    5.01    0.47
  -6   5  -3    4.58    0.38
   6   5   3    4.69    0.41
  -6   5  -3    4.99    0.39
   7   5  -3    2.75    0.34
  -7   5   3    3.88    0.38
  -7   5   3    2.99    0.28
   7  -5   3    2.58    0.29
   7   5  -3    2.70    0.28
  -7  -5  -3    2.57    0.26
   7  -5   3    3.07    0.28
  -7  -5  -3    3.05    0.31
  -7  -5  -3    3.09    0.37
   7  -5   3    2.48    0.29
   7   5   3    3.76    0.33
   7  -5  -3    2.84    0.33
   7   5   3    3.06    0.37
  -7  -5   3    3.14    0.28
  -7   5  -3    2.65    0.28
   7   5   3    2.88    0.25
   7  -5  -3    2.60    0.27
  -7  -5   3    2.48    0.35
  -7   5  -3    2.39    0.35
   8   5  -3    2.91    0.38
  -8  -5  -3    2.81    0.32
   8  -5   3    2.74    0.31
  -8   5   3    2.96    0.37
   8  -5   3    3.33    0.31
   8   5  -3    3.25    0.31
  -8  -5  -3    3.05    0.30
  -8  -5  -3    3.47    0.42
  -8   5   3    3.68    0.31
   8   5   3    3.08    0.39
  -8  -5   3    2.70    0.38
   8   5   3    3.48    0.28
  -8   5  -3    3.17    0.40
   8   5   3    2.96    0.33
   8  -5  -3    2.70    0.35
   9  -5   3    1.65    0.23
   9  -5   3    1.17    0.19
  -9  -5  -3    1.04    0.20
   9   5  -3    1.15    0.21
  -9  -5  -3    1.22    0.29
   9   5  -3    1.14    0.27
  -9   5   3    0.80    0.18
  -9   5   3    1.45    0.26
  -9  -5  -3    0.59    0.17
   9  -5  -3    1.06    0.26
   9   5   3    1.13    0.16
  -9   5  -3    1.07    0.27
  -9  -5   3    0.99    0.26
   9   5   3    1.20    0.23
   9   5   3    1.33    0.28
  10  -5   3    1.09    0.22
 -10   5   3    0.81    0.24
  10   5  -3    0.84    0.25
 -10   5   3    0.84    0.20
  10   5  -3    0.81    0.18
 -10  -5  -3    0.76    0.18
 -10  -5  -3    0.62    0.24
 -10  -5  -3    0.69    0.18
  10  -5   3    0.65    0.16
  10   5   3    0.64    0.22
  10   5   3    0.53    0.18
 -10  -5   3    0.65    0.24
 -10   5  -3    0.64    0.24
  10  -5  -3    0.86    0.23
  10   5   3    0.74    0.15
  11   5  -3    5.23    0.45
  11  -5   3    4.39    0.42
  11   5  -3    4.36    0.54
 -11  -5  -3    4.40    0.43
 -11  -5  -3    5.97    0.63
 -11   5   3    4.79    0.44
 -11   5   3    4.24    0.54
 -11  -5  -3    4.04    0.44
  11   5   3    4.55    0.39
  11   5   3    4.83    0.56
  11  -5  -3    4.25    0.52
  11   5   3    5.25    0.49
 -11  -5   3    4.52    0.58
  12  -5   3    0.39    0.15
 -12  -5  -3    0.31    0.23
  12   5  -3    0.43    0.20
 -12   5   3    0.09    0.17
  12   5  -3    0.57    0.17
  12   5   3    0.45    0.14
 -12   5  -3    0.35    0.21
 -12  -5   3    0.08    0.16
  12   5   3    0.28    0.17
  12  -5  -3    0.42    0.19
 -13   5   3    6.29    0.68
  13   5  -3    5.69    0.52
  13  -5  -3    4.75    0.61
   0   6   3   82.79    4.97
   0  -6  -3   86.86    5.25
   0   6   3   86.32    5.82
   0  -6   3   88.90    5.01
   0  -6   3   83.67    5.25
   0   6  -3   86.03    5.77
   0  -6  -3   89.17    5.01
   0  -6   3   88.19    5.02
   0   6  -3   83.18    5.01
   0   6   3   91.16    4.98
   0   6  -3   86.81    5.03
   0  -6   3   87.13    6.11
   1  -6   3   11.48    0.90
   1  -6   3   12.45    0.76
   1  -6   3   12.45    0.76
   1   6  -3   11.77    0.76
  -1  -6  -3   10.64    0.80
  -1  -6  -3   13.14    0.75
  -1   6   3   12.39    0.90
   1   6  -3   11.90    0.76
  -1   6   3   10.55    0.73
   1  -6   3   11.68    0.81
   1   6   3   11.24    0.73
   1  -6  -3   13.29    0.75
  -1   6  -3   11.53    0.76
  -1  -6   3   11.13    0.90
  -1  -6   3   11.65    0.80
  -1  -6   3   11.98    0.76
  -1   6  -3   11.17    0.84
   1  -6  -3   12.32    0.81
   1   6   3   13.41    0.74
   1   6   3   10.70    0.89
  -1  -6   3   12.32    0.76
   2  -6   3   44.33    2.83
  -2  -6  -3   39.82    2.61
  -2  -6  -3   43.70    2.98
   2  -6   3   42.75    2.48
   2  -6   3   38.26    2.60
  -2  -6  -3   43.16    2.47
   2   6  -3   43.32    2.49
   2  -6   3   44.49    2.49
   2  -6   3   40.35    3.01
  -2   6   3   39.72    2.88
  -2   6   3   38.44    2.45
   2   6  -3   42.18    2.48
   2  -6  -3   43.26    2.88
  -2   6  -3   41.33    2.48
  -2  -6   3   42.42    2.60
  -2   6  -3   43.93    3.02
  -2   6  -3   40.88    2.83
   2   6   3   44.16    2.45
  -2  -6   3   45.03    2.49
   2  -6  -3   41.84    2.48
   2  -6  -3   38.96    2.59
   2   6   3   41.03    2.89
  -2  -6   3   43.29    3.02
  -3   6   3   12.86    0.83
  -3   6   3   10.66    0.97
   3   6  -3   12.71    0.98
   3  -6   3   13.02    0.91
  -3  -6  -3   14.29    1.01
  -3  -6  -3   13.38    0.92
   3   6  -3   13.16    0.85
   3  -6   3   14.21    0.95
   3   6  -3   13.37    0.85
  -3  -6  -3   13.62    0.84
   3  -6   3   14.51    0.86
  -3   6  -3   13.74    0.86
  -3  -6   3   13.75    0.90
  -3   6  -3   13.24    0.86
  -3  -6   3   12.38    1.03
   3  -6  -3   13.12    0.89
  -3  -6   3   12.37    0.85
   3  -6  -3   14.07    0.85
  -3   6  -3   13.98    1.03
  -3  -6   3   13.74    0.86
   3   6   3   12.69    1.01
   3  -6  -3   13.36    1.00
   3   6   3   14.04    0.82
  -4   6   3    0.74    0.12
   4   6  -3    0.68    0.13
  -4  -6  -3    0.64    0.15
   4   6  -3    0.89    0.16
   4  -6   3    0.76    0.13
   4  -6   3    0.52    0.13
   4  -6   3    0.95    0.14
  -4  -6  -3    0.74    0.12
  -4  -6  -3    0.80    0.16
  -4  -6   3    1.12    0.15
  -4  -6   3    0.98    0.15
   4  -6  -3    1.00    0.14
  -4   6  -3    1.01    0.14
   4   6   3    0.71    0.10
   4  -6  -3    0.99    0.17
  -4  -6   3    0.81    0.15
  -4  -6   3    0.74    0.17
   4   6   3    0.79    0.18
  -4   6  -3    0.94    0.14
  -4   6  -3    0.60    0.15
   4  -6  -3    0.54    0.12
  -5   6   3   46.30    3.04
   5  -6   3   41.54    2.50
  -5   6   3   36.75    2.48
   5   6  -3   43.54    2.51
  -5  -6  -3   42.81    2.50
   5   6  -3   41.22    2.92
  -5  -6  -3   41.39    3.05
   5  -6   3   39.63    2.63
  -5  -6  -3   42.07    2.64
   5  -6   3   48.94    2.87
  -5  -6   3   43.64    2.51
   5  -6  -3   38.86    2.50
  -5  -6   3   40.88    2.50
   5  -6  -3   44.08    2.91
  -5  -6   3   40.55    3.06
   5  -6  -3   40.27    2.60
  -5   6  -3   41.28    2.51
  -5  -6   3   48.62    2.63
  -5   6  -3   36.01    3.05
   5   6   3   43.70    2.94
   5   6   3   36.95    2.45
  -5   6  -3   46.65    2.52
   6  -6   3   36.01    2.35
  -6   6   3   38.81    2.72
  -6  -6  -3   36.16    2.36
   6   6  -3   36.80    2.23
  -6  -6  -3   36.63    2.74
  -6   6   3   34.30    2.22
  -6  -6  -3   36.50    2.23
   6  -6   3   35.57    2.23
   6   6  -3   38.02    2.62
  -6   6  -3   36.50    2.75
  -6  -6   3   34.85    2.75
   6  -6  -3   38.36    2.25
   6   6   3   36.14    2.19
  -6  -6   3   35.93    2.32
  -6   6  -3   41.12    2.26
  -6  -6   3   40.06    2.25
   6  -6  -3   37.89    2.32
   6   6   3   36.02    2.62
   6  -6  -3   39.70    2.61
  -7   6   3    0.31    0.11
  -7  -6  -3    0.33    0.10
  -7  -6  -3    0.28    0.16
  -7   6   3    0.06    0.12
  -7  -6  -3    0.21    0.10
   7   6  -3    0.25    0.13
   7  -6   3    0.22    0.10
   7  -6   3    0.41    0.13
   7   6  -3    0.23    0.11
  -7   6  -3    0.33    0.14
   7  -6  -3    0.33    0.12
   7  -6  -3    0.20    0.12
  -7  -6   3    0.26    0.10
   7   6   3    0.13    0.08
  -7  -6   3    0.34    0.15
   7   6   3    0.19    0.13
  -8  -6  -3   29.38    1.98
  -8  -6  -3   33.32    2.34
   8   6  -3   31.97    1.88
   8   6  -3   30.74    2.22
  -8   6   3   28.81    1.86
   8  -6   3   31.82    1.98
   8  -6   3   31.83    1.88
  -8  -6  -3   30.61    1.88
  -8  -6   3   29.80    1.94
  -8   6  -3   28.18    2.31
   8  -6  -3   29.44    2.19
   8   6   3   31.29    1.83
   8   6   3   27.21    2.20
  -8  -6   3   28.91    2.32
  -9   6   3    0.05    0.11
  -9  -6  -3    0.16    0.10
   9   6  -3   -0.02    0.12
   9   6  -3    0.02    0.09
   9  -6   3    0.09    0.09
  -9  -6  -3    0.15    0.10
  -9  -6  -3    0.10    0.15
   9  -6   3    0.03    0.09
   9   6   3    0.01    0.08
  -9   6  -3   -0.09    0.11
  -9  -6   3    0.13    0.15
   9  -6  -3    0.05    0.09
   9   6   3   -0.08    0.09
 -10   6   3    3.78    0.39
 -10  -6  -3    4.01    0.40
  10  -6   3    4.04    0.39
 -10  -6  -3    4.22    0.53
 -10  -6  -3    3.82    0.42
  10   6  -3    4.47    0.52
  10  -6   3    4.18    0.43
  10   6  -3    3.95    0.39
  10   6   3    4.18    0.35
  10  -6  -3    3.67    0.46
 -10  -6   3    4.10    0.51
 -10   6  -3    4.41    0.53
  10   6   3    3.57    0.48
  11  -6   3    1.56    0.24
 -11   6   3    1.69    0.25
  11   6  -3    1.09    0.21
  11   6  -3    1.68    0.36
 -11  -6  -3    1.25    0.33
 -11  -6  -3    1.49    0.23
 -11  -6  -3    1.66    0.26
  11   6   3    1.22    0.31
 -11  -6   3    1.56    0.35
  11  -6  -3    1.17    0.28
 -11   6  -3    1.35    0.32
  11   6   3    1.73    0.21
 -12  -6  -3    0.12    0.20
  12   6  -3    0.40    0.22
  12   6  -3    0.18    0.14
  12  -6   3    0.18    0.15
  12  -6  -3    0.72    0.23
 -12   6  -3    0.26    0.19
  12   6   3    0.55    0.22
  12   6   3    0.44    0.13
 -12  -6   3    0.31    0.21
   0  -7   3    0.00    0.05
   0  -7  -3   -0.02    0.04
   0   7  -3   -0.01    0.05
   0  -7   3   -0.01    0.05
   0   7   3    0.02    0.06
   0  -7   3    0.00    0.05
   0   7   3    0.02    0.04
   0  -7  -3    0.03    0.05
   0  -7   3    0.03    0.05
   0   7  -3   -0.04    0.05
   0   7  -3   -0.03    0.04
   1   7  -3   11.48    0.78
   1   7  -3   11.39    0.88
  -1   7   3   11.38    0.91
   1  -7   3   11.83    0.83
  -1  -7  -3   10.37    0.82
   1   7  -3   12.23    0.78
  -1   7   3   11.51    0.75
   1  -7   3   11.67    0.91
   1  -7   3   12.67    0.78
  -1  -7  -3   12.69    0.77
   1  -7  -3   12.85    0.77
  -1  -7   3   11.91    0.78
  -1   7  -3   11.66    0.86
   1   7   3   11.96    0.92
   1  -7  -3   10.95    0.81
  -1  -7   3   12.60    0.92
  -1  -7   3   12.69    0.84
  -1  -7   3   13.07    0.78
  -1   7  -3   11.79    0.78
   1   7   3   11.34    0.74
  -1   7  -3   12.54    0.78
  -2   7   3    3.50    0.28
   2  -7   3    3.40    0.30
  -2  -7  -3    3.61    0.29
  -2  -7  -3    3.69    0.34
   2   7  -3    3.63    0.34
   2   7  -3    3.58    0.30
   2  -7   3    3.50    0.34
  -2   7   3    2.50    0.33
   2  -7   3    3.08    0.32
   2  -7   3    4.36    0.32
   2  -7   3    4.14    0.32
   2   7   3    3.78    0.37
  -2   7  -3    3.36    0.31
  -2  -7   3    3.58    0.31
  -2   7  -3    3.90    0.35
   2  -7  -3    3.87    0.36
  -2   7  -3    3.51    0.31
  -2  -7   3    3.93    0.35
   2   7   3    3.73    0.28
   2  -7  -3    3.65    0.32
   2  -7  -3    4.24    0.31
  -2  -7   3    4.13    0.31
  -2  -7   3    4.06    0.34
   3  -7   3   20.84    1.35
   3  -7   3   20.19    1.43
   3   7  -3   20.81    1.35
   3   7  -3   21.96    1.57
  -3   7   3   20.91    1.57
   3  -7   3   23.74    1.53
  -3  -7  -3   21.04    1.44
  -3  -7  -3   20.84    1.34
  -3   7   3   21.02    1.33
  -3   7  -3   26.22    1.38
   3  -7  -3   23.78    1.36
   3   7   3   21.03    1.31
  -3  -7   3   21.80    1.36
   3  -7  -3   22.32    1.58
  -3   7  -3   22.99    1.37
  -3  -7   3   21.92    1.64
   3  -7  -3   19.33    1.41
  -3  -7   3   21.43    1.42
   3   7   3   20.66    1.59
  -3   7  -3   24.20    1.64
  -3  -7   3   23.09    1.36
   4  -7   3    4.56    0.38
  -4   7   3    4.73    0.37
  -4  -7  -3    4.60    0.37
   4   7  -3    4.23    0.44
  -4  -7  -3    5.07    0.43
   4   7  -3    4.32    0.38
  -4   7  -3    4.43    0.38
   4  -7  -3    4.62    0.39
   4  -7  -3    5.12    0.46
   4   7   3    5.60    0.36
  -4  -7   3    4.59    0.38
  -4  -7   3    4.21    0.44
  -4   7  -3    5.00    0.45
  -4  -7   3    5.87    0.40
   4  -7  -3    4.98    0.39
   4   7   3    5.68    0.49
  -4   7  -3    4.45    0.38
  -4  -7   3    5.33    0.41
   5   7  -3    6.71    0.60
  -5  -7  -3    6.83    0.55
  -5   7   3    7.28    0.49
   5   7  -3    6.08    0.49
   5  -7   3    6.20    0.49
   5  -7   3    6.07    0.53
  -5  -7  -3    6.39    0.48
   5  -7  -3    6.31    0.49
  -5   7  -3    7.54    0.61
  -5  -7   3    6.37    0.52
   5   7   3    6.84    0.61
   5  -7  -3    5.86    0.50
  -5  -7   3    6.68    0.50
  -5   7  -3    7.24    0.51
  -5  -7   3    5.74    0.59
   5  -7  -3    6.87    0.59
   5   7   3    7.17    0.46
  -6  -7  -3    1.06    0.16
   6   7  -3    1.00    0.23
  -6   7   3    1.56    0.19
   6   7  -3    1.11    0.17
   6  -7   3    1.41    0.19
   6  -7   3    1.36    0.21
  -6  -7  -3    1.32    0.21
   6  -7  -3    1.41    0.19
  -6  -7   3    1.03    0.23
  -6   7  -3    1.13    0.22
   6   7   3    1.30    0.15
   6   7   3    1.10    0.24
   6  -7  -3    1.23    0.22
   6  -7  -3    0.94    0.16
  -6  -7   3    0.95    0.19
   7   7  -3    0.92    0.18
   7  -7   3    0.72    0.17
   7  -7   3    0.94    0.18
  -7  -7  -3    0.86    0.17
  -7   7   3    0.90    0.18
  -7  -7  -3    0.77    0.18
   7   7  -3    0.71    0.20
   7  -7  -3    0.93    0.21
   7  -7  -3    0.78    0.18
   7   7   3    0.81    0.21
  -7  -7   3    1.00    0.18
  -7   7  -3    0.90    0.21
  -7  -7   3    0.76    0.21
   7   7   3    0.84    0.14
   8  -7   3    1.41    0.24
   8   7  -3    1.98    0.25
   8   7  -3    2.11    0.32
   8  -7   3    1.69    0.23
  -8   7   3    2.27    0.25
  -8  -7  -3    1.75    0.24
   8   7   3    1.77    0.21
  -8   7  -3    2.06    0.31
   8   7   3    2.12    0.32
   8  -7  -3    2.00    0.30
  -8  -7   3    1.75    0.23
  -8  -7   3    1.80    0.31
  -9  -7  -3    0.08    0.10
   9  -7   3    0.02    0.10
   9  -7   3   -0.02    0.09
  -9   7   3    0.23    0.13
   9   7  -3    0.03    0.10
   9   7  -3    0.10    0.12
  -9  -7  -3    0.02    0.09
   9  -7  -3   -0.13    0.10
   9   7   3    0.19    0.15
   9   7   3    0.03    0.08
  -9  -7   3    0.30    0.18
  -9   7  -3    0.08    0.13
  10   7  -3    1.28    0.30
  10   7  -3    0.83    0.19
  10  -7   3    0.91    0.21
  10  -7   3    0.98    0.21
 -10  -7  -3    0.79    0.20
 -10  -7  -3    0.85    0.20
 -10   7   3    0.85    0.19
  10   7   3    0.99    0.27
  10  -7  -3    0.77    0.24
  10   7   3    1.14    0.16
 -10  -7   3    0.68    0.25
  11  -7   3   18.21    1.17
  11   7  -3   17.23    1.41
 -11   7   3   18.97    1.18
  11   7  -3   16.47    1.15
  11  -7  -3   15.70    1.36
  11   7   3   15.06    1.08
 -11  -7   3   17.59    1.48
  11   7   3   15.49    1.38
 -12   7   3    1.65    0.25
  12   7  -3    1.49    0.28
  12  -7   3    1.96    0.29
 -12  -7   3    1.63    0.38
  12  -7  -3    2.38    0.35
   0  -8   3    2.04    0.24
   0   8   3    1.94    0.19
   0   8   3    2.06    0.25
   0  -8  -3    2.18    0.21
   0   8  -3    1.62    0.21
   0  -8  -3    2.25    0.24
   0   8  -3    1.89    0.21
   0  -8   3    1.73    0.20
   1   8  -3    0.00    0.06
  -1  -8  -3    0.07    0.07
  -1   8   3   -0.05    0.04
   1  -8   3    0.06    0.07
   1   8  -3   -0.02    0.06
   1  -8   3    0.02    0.07
   1  -8   3   -0.07    0.05
  -1   8   3   -0.02    0.06
  -1  -8  -3    0.04    0.07
  -1   8  -3    0.08    0.07
  -1  -8   3    0.03    0.06
   1   8   3   -0.02    0.04
   1  -8  -3   -0.07    0.05
   1  -8  -3   -0.01    0.06
  -1   8  -3   -0.03    0.06
  -1  -8   3   -0.08    0.06
  -1  -8   3    0.11    0.07
   1   8   3   -0.05    0.07
  -2   8   3    6.38    0.44
   2  -8   3    5.60    0.46
   2   8  -3    5.83    0.52
  -2  -8  -3    6.15    0.45
   2  -8   3    7.17    0.52
   2   8  -3    6.01    0.46
  -2   8   3    4.75    0.52
  -2  -8  -3    7.17    0.53
  -2   8  -3    6.25    0.47
   2   8   3    6.59    0.44
  -2  -8   3    6.38    0.50
   2  -8  -3    6.63    0.55
   2   8   3    6.29    0.56
  -2  -8   3    6.38    0.46
  -2  -8   3    6.10    0.46
   2  -8  -3    6.45    0.46
   2  -8  -3    5.48    0.49
   3  -8   3   -0.02    0.07
  -3   8   3    0.20    0.08
  -3   8   3    0.03    0.09
   3   8  -3    0.01    0.07
   3  -8   3    0.21    0.11
   3   8  -3    0.08    0.07
  -3  -8  -3    0.13    0.09
  -3  -8  -3    0.10    0.07
  -3   8  -3    0.08    0.07
   3   8   3    0.10    0.06
  -3  -8   3    0.14    0.09
   3   8   3   -0.04    0.08
   3  -8  -3   -0.03    0.08
   3  -8  -3    0.08    0.08
  -3  -8   3   -0.04    0.06
   3  -8  -3    0.15    0.10
  -4  -8  -3   15.39    0.98
   4  -8   3   14.71    0.99
   4   8  -3   15.96    0.99
   4   8  -3   15.69    1.15
   4  -8   3   15.22    1.06
  -4  -8  -3   13.79    1.05
  -4   8   3   14.35    0.97
   4  -8  -3   14.80    1.15
   4   8   3   13.79    0.94
   4  -8  -3   15.40    0.99
   4   8   3   15.80    1.18
  -4   8  -3   13.93    0.98
  -4  -8   3   16.52    1.00
  -4  -8   3   15.05    1.04
   4  -8  -3   16.57    1.05
  -5  -8  -3    5.14    0.40
  -5   8   3    5.22    0.40
  -5  -8  -3    4.94    0.46
   5   8  -3    5.49    0.50
   5   8  -3    5.62    0.42
   5  -8   3    4.92    0.45
   5  -8   3    5.71    0.43
   5  -8  -3    4.04    0.46
   5   8   3    4.72    0.50
  -5  -8   3    4.12    0.47
  -5   8  -3    3.85    0.39
   5  -8  -3    4.76    0.41
   5   8   3    4.92    0.37
  -5  -8   3    5.12    0.43
   5  -8  -3    5.74    0.45
  -6  -8  -3   16.30    1.11
   6  -8   3   17.73    1.13
   6  -8   3   17.15    1.20
  -6   8   3   19.51    1.13
   6   8  -3   17.66    1.12
  -6  -8  -3   15.91    1.19
   6   8  -3   17.44    1.33
   6   8   3   16.23    1.07
  -6  -8   3   16.22    1.17
   6  -8  -3   16.66    1.30
   6  -8  -3   17.20    1.13
   6  -8  -3   17.93    1.17
   6   8   3   16.03    1.32
  -6  -8   3   17.50    1.37
  -7  -8  -3   13.06    0.96
  -7  -8  -3   14.02    1.06
   7   8  -3   13.56    0.97
   7  -8   3   15.02    0.99
   7  -8   3   15.50    1.06
   7   8  -3   15.21    1.18
  -7   8   3   14.18    0.97
   7   8   3   14.49    1.18
   7   8   3   15.30    0.94
   7  -8  -3   14.88    1.15
  -7  -8   3   14.03    1.02
  -7  -8   3   14.57    1.20
   8  -8   3    0.75    0.20
  -8  -8  -3    1.36    0.26
   8   8  -3    0.61    0.16
   8   8  -3    0.73    0.24
  -8   8   3    0.84    0.18
  -8  -8  -3    0.61    0.16
   8  -8   3    0.94    0.20
  -8  -8   3    0.73    0.17
   8   8   3    0.87    0.15
  -8  -8   3    0.74    0.23
   8   8   3    0.48    0.19
   8  -8  -3    0.57    0.19
   9  -8   3    2.80    0.31
   9  -8   3    3.27    0.35
   9   8  -3    3.05    0.32
  -9  -8  -3    1.99    0.31
  -9   8   3    2.25    0.28
   9   8  -3    2.65    0.38
  -9  -8  -3    2.28    0.29
   9  -8  -3    2.29    0.34
   9   8   3    2.48    0.25
  -9  -8   3    2.32    0.37
   9   8   3    2.13    0.35
 -10   8   3    1.65    0.25
  10   8  -3    2.52    0.27
  10  -8   3    1.88    0.27
 -10  -8  -3    1.82    0.26
  10   8  -3    1.46    0.34
  10  -8   3    1.51    0.24
 -10  -8  -3    1.28    0.26
 -10  -8   3    1.40    0.31
  10  -8  -3    1.75    0.30
  10   8   3    1.30    0.32
  10   8   3    1.28    0.19
  11   8  -3    0.09    0.17
  11  -8   3   -0.02    0.12
  11   8  -3    0.17    0.12
 -11  -8  -3    0.15    0.12
 -11   8   3   -0.06    0.11
  11   8   3   -0.05    0.12
  11   8   3    0.13    0.09
   0  -9   3   -0.09    0.06
   0   9   3    0.10    0.07
   0  -9  -3   -0.10    0.06
   0  -9  -3    0.02    0.08
   0   9   3   -0.08    0.07
   0   9  -3   -0.09    0.07
  -1   9   3    8.29    0.67
   1   9  -3    7.38    0.62
  -1   9   3    7.93    0.54
  -1  -9  -3    7.22    0.60
  -1  -9  -3    7.29    0.54
   1  -9   3    7.36    0.60
   1  -9   3    7.22    0.56
   1   9  -3    8.50    0.57
   1  -9  -3    8.56    0.62
  -1   9  -3    7.72    0.56
   1  -9  -3    7.17    0.64
  -1  -9   3    7.22    0.60
   1  -9  -3    7.67    0.55
   1   9   3    7.91    0.53
   1   9   3    7.71    0.67
   2  -9   3   24.09    1.65
   2  -9   3   23.94    1.56
  -2   9   3   29.60    1.84
  -2  -9  -3   26.17    1.67
   2   9  -3   25.02    1.56
  -2  -9  -3   24.79    1.55
   2   9  -3   23.60    1.78
  -2   9   3   24.37    1.52
   2   9   3   24.73    1.82
   2  -9  -3   24.00    1.55
  -2   9  -3   24.70    1.56
   2  -9  -3   27.12    1.66
   2   9   3   24.09    1.51
  -2  -9   3   24.70    1.65
   2  -9  -3   25.62    1.81
   3   9  -3   12.73    0.81
   3   9  -3   11.89    0.93
  -3  -9  -3   11.59    0.87
   3  -9   3   11.72    0.87
  -3  -9  -3   11.53    0.79
  -3   9   3   11.97    0.94
   3  -9   3   10.97    0.80
  -3   9   3   11.99    0.78
   3  -9  -3   10.45    0.92
   3   9   3   11.59    0.76
   3   9   3   11.79    0.95
  -3   9  -3   12.93    0.82
   3  -9  -3   11.51    0.85
   3  -9  -3   11.11    0.80
  -3  -9   3   12.12    0.86
   4  -9   3    2.65    0.29
  -4  -9  -3    2.32    0.25
   4   9  -3    2.55    0.31
   4  -9   3    2.50    0.30
   4   9  -3    3.02    0.28
  -4   9   3    2.79    0.26
  -4  -9  -3    2.91    0.31
   4  -9  -3    2.22    0.26
   4  -9  -3    2.77    0.30
   4   9   3    2.42    0.33
   4   9   3    2.35    0.23
   4  -9  -3    2.37    0.31
  -4   9  -3    2.65    0.29
  -4  -9   3    2.44    0.28
  -5   9   3   17.87    1.16
   5  -9   3   18.73    1.19
  -5  -9  -3   16.58    1.16
   5  -9   3   17.73    1.26
  -5  -9  -3   17.96    1.27
   5   9  -3   17.08    1.37
   5   9  -3   18.30    1.18
   5   9   3   18.23    1.40
   5  -9  -3   18.11    1.37
  -5  -9   3   16.70    1.23
  -5   9  -3   20.04    1.20
   5   9   3   17.91    1.13
   5  -9  -3   18.39    1.19
   5  -9  -3   19.57    1.26
   6  -9   3   -0.08    0.08
   6  -9   3    0.13    0.11
   6   9  -3   -0.02    0.10
  -6  -9  -3    0.00    0.08
  -6   9   3    0.04    0.09
   6   9  -3   -0.03    0.07
  -6  -9  -3    0.05    0.08
   6   9   3    0.00    0.11
   6   9   3    0.00    0.07
   6  -9  -3    0.02    0.09
   6  -9  -3    0.10    0.11
  -6  -9   3   -0.05    0.07
   7   9  -3    5.36    0.44
   7  -9   3    5.27    0.48
  -7   9   3    4.47    0.41
  -7  -9  -3    4.18    0.46
   7   9  -3    4.47    0.51
  -7  -9  -3    4.71    0.42
  -7  -9   3    5.29    0.47
   7   9   3    4.48    0.38
   7  -9  -3    4.93    0.51
   7   9   3    5.00    0.54
  -8   9   3    1.04    0.21
  -8  -9  -3    1.79    0.24
   8   9  -3    1.30    0.30
   8  -9   3    1.48    0.24
   8   9  -3    1.28    0.20
  -8  -9  -3    1.50    0.29
   8   9   3    1.85    0.32
   8   9   3    1.10    0.16
   8  -9  -3    0.92    0.25
  -8  -9   3    1.29    0.25
  -9  -9  -3    7.18    0.61
   9   9  -3    7.75    0.61
  -9  -9  -3    8.00    0.69
   9   9  -3    7.73    0.76
   9  -9   3    7.76    0.67
  -9   9   3    8.38    0.62
   9  -9  -3    7.71    0.73
   9   9   3    7.30    0.76
   9   9   3    6.94    0.55
  10   9  -3    0.88    0.20
 -10  -9  -3    0.61    0.17
 -10   9   3    0.82    0.20
 -10  -9  -3    0.72    0.21
  10   9  -3    0.76    0.27
  10   9   3    0.64    0.25
  10   9   3    0.71    0.15
 -11  -9  -3    1.51    0.25
   0 -10  -3    9.19    0.68
   0  10   3   10.63    0.84
   0 -10   3    9.49    0.76
   0  10   3   10.21    0.68
   0  10  -3   11.11    0.72
   0 -10  -3    9.21    0.75
   1 -10   3    1.32    0.22
  -1  10   3    1.18    0.16
   1  10  -3    0.88    0.18
  -1  10   3    1.05    0.22
  -1 -10  -3    1.42    0.18
  -1 -10  -3    1.28    0.24
   1 -10  -3    1.02    0.22
  -1  10  -3    1.17    0.20
   1  10   3    1.10    0.15
  -1 -10   3    1.16    0.22
   1  10   3    1.31    0.23
   1 -10  -3    0.85    0.17
   1 -10  -3    1.07    0.22
  -2 -10  -3   28.54    1.71
   2  10  -3   29.02    1.73
  -2  10   3   28.92    2.01
  -2 -10  -3   27.40    1.83
  -2  10   3   27.34    1.69
   2 -10   3   27.02    1.83
   2  10   3   27.50    2.02
   2 -10  -3   28.29    1.83
   2 -10  -3   27.52    1.72
  -2  10  -3   29.12    1.73
  -2 -10   3   26.37    1.82
   2 -10  -3   25.39    1.99
   2  10   3   27.16    1.67
  -3 -10  -3    0.17    0.11
  -3 -10  -3    0.13    0.10
  -3  10   3    0.16    0.09
   3  10  -3    0.17    0.12
   3  10  -3    0.20    0.10
   3 -10   3    0.12    0.11
  -3  10   3    0.08    0.11
   3  10   3    0.13    0.08
   3 -10  -3   -0.01    0.09
  -3 -10   3    0.09    0.09
  -3  10  -3    0.04    0.10
   3 -10  -3    0.16    0.10
   3  10   3    0.04    0.12
   3 -10  -3    0.12    0.11
   4  10  -3   21.91    1.34
  -4 -10  -3   18.88    1.42
  -4  10   3   21.01    1.31
   4  10  -3   21.15    1.55
   4 -10   3   21.35    1.44
  -4 -10  -3   18.14    1.31
   4 -10  -3   22.92    1.36
   4 -10  -3   21.99    1.57
  -4  10  -3   22.97    1.36
   4  10   3   20.86    1.58
  -4 -10   3   19.47    1.40
   4 -10  -3   17.43    1.38
   4  10   3   21.02    1.28
  -5 -10  -3    0.22    0.11
  -5 -10  -3    0.20    0.13
   5  10  -3    0.22    0.12
   5 -10   3    0.09    0.11
  -5  10   3    0.11    0.09
   5  10  -3    0.29    0.14
   5 -10  -3    0.50    0.15
   5 -10  -3    0.39    0.16
   5 -10  -3    0.45    0.15
   5  10   3    0.05    0.11
   5  10   3    0.52    0.12
  -5 -10   3   -0.01    0.08
   6  10  -3   -0.05    0.09
   6 -10   3   -0.08    0.09
  -6 -10  -3    0.01    0.10
  -6 -10  -3    0.12    0.10
   6  10  -3   -0.04    0.11
  -6  10   3    0.04    0.08
   6 -10  -3   -0.05    0.10
  -6 -10   3   -0.09    0.09
   6  10   3    0.01    0.11
   6 -10  -3    0.14    0.12
   6  10   3    0.05    0.07
   7  10  -3    8.03    0.62
   7  10  -3    7.58    0.74
  -7  10   3    8.16    0.62
   7 -10   3    8.43    0.69
  -7 -10  -3    8.58    0.64
  -7 -10  -3    7.60    0.68
   7  10   3    7.67    0.57
   7 -10  -3    7.92    0.74
  -7 -10   3    8.60    0.67
   7  10   3    7.04    0.74
  -8 -10  -3    1.15    0.22
   8  10  -3    1.30    0.21
   8 -10   3    1.11    0.25
  -8  10   3    1.39    0.21
  -8 -10  -3    1.21    0.26
   8  10  -3    1.15    0.26
  -8 -10   3    0.96    0.21
   8  10   3    1.61    0.34
   8  10   3    1.19    0.17
   9  10  -3    2.02    0.33
  -9  10   3    1.58    0.23
  -9 -10  -3    1.68    0.31
   9  10  -3    0.96    0.21
   9 -10   3    1.26    0.28
  -9 -10  -3    1.56    0.24
   9  10   3    1.52    0.34
   9  10   3    1.10    0.17
 -10 -10  -3    0.18    0.12
 -10  10   3    0.47    0.17
   0  11  -3    0.10    0.09
   0 -11   3    0.09    0.10
   0  11   3   -0.06    0.08
   0 -11  -3    0.16    0.11
   0 -11  -3    0.04    0.08
   0  11   3    0.11    0.08
   1  11  -3   10.58    0.71
  -1  11   3    9.57    0.66
   1 -11   3    9.40    0.76
  -1  11   3    9.79    0.82
  -1 -11  -3    8.22    0.73
  -1 -11  -3    8.63    0.67
   1 -11  -3    8.74    0.74
  -1 -11   3   10.37    0.78
   1 -11  -3    9.12    0.69
   1  11   3   10.21    0.66
   1 -11  -3    9.17    0.81
  -1  11  -3    9.71    0.70
   1  11   3    9.45    0.81
   2  11  -3    6.12    0.51
  -2 -11  -3    6.25    0.51
  -2 -11  -3    6.67    0.59
  -2  11   3    6.39    0.62
  -2  11   3    6.75    0.50
   2 -11   3    7.28    0.60
   2 -11  -3    7.16    0.60
   2  11   3    6.45    0.63
  -2 -11   3    6.32    0.58
   2 -11  -3    7.07    0.63
   2 -11  -3    5.96    0.52
  -2  11  -3    7.02    0.54
   2  11   3    6.48    0.49
  -3  11   3   33.12    2.31
   3  11  -3   31.01    1.98
  -3 -11  -3   33.12    2.12
  -3 -11  -3   30.24    1.97
  -3  11   3   31.87    1.95
   3 -11   3   28.33    2.10
   3 -11  -3   34.55    2.01
  -3 -11   3   30.06    2.10
   3  11   3   33.35    2.33
   3 -11  -3   33.20    2.11
   3  11   3   31.10    1.93
   3 -11  -3   32.51    2.31
  -3  11  -3   32.66    1.99
   4 -11   3    4.96    0.50
   4  11  -3    4.94    0.44
  -4  11   3    5.63    0.43
  -4 -11  -3    4.60    0.43
  -4 -11  -3    4.93    0.50
   4  11   3    4.90    0.40
   4  11   3    5.55    0.56
  -4  11  -3    5.38    0.46
   4 -11  -3    5.58    0.54
   4 -11  -3    4.51    0.44
  -4 -11   3    4.46    0.47
   4 -11  -3    5.88    0.51
  -5 -11  -3    8.27    0.64
  -5 -11  -3    8.20    0.71
   5 -11   3    7.81    0.70
   5  11  -3    8.74    0.65
  -5  11   3    7.61    0.61
  -5 -11   3    9.05    0.71
   5 -11  -3    8.37    0.75
   5  11   3    7.65    0.58
   5  11   3    8.01    0.77
   5 -11  -3   10.19    0.74
   6 -11   3    1.47    0.28
  -6 -11  -3    0.83    0.22
   6  11  -3    0.88    0.19
  -6  11   3    0.97    0.20
  -6 -11  -3    0.72    0.19
   6  11  -3    1.04    0.25
   6  11   3    1.49    0.27
   6  11   3    1.02    0.16
   6 -11  -3    1.33    0.25
  -6 -11   3    0.98    0.22
  -7 -11  -3    6.38    0.59
  -7 -11  -3    6.06    0.52
   7  11  -3    6.17    0.63
   7  11  -3    6.78    0.54
  -7  11   3    5.74    0.51
   7 -11   3    7.14    0.61
  -7 -11   3    5.54    0.55
   7  11   3    6.54    0.66
   7  11   3    5.34    0.45
   8 -11   3    1.29    0.27
  -8  11   3    0.88    0.20
   8  11  -3    1.72    0.35
  -8 -11  -3    1.67    0.26
   8  11  -3    1.20    0.23
  -8 -11  -3    1.74    0.25
   8  11   3    1.08    0.29
   8  11   3    1.37    0.18
   9 -11   3    7.32    0.66
   9  11  -3    5.90    0.68
   0 -12   3    6.48    0.60
   0  12   3    6.34    0.63
   0 -12  -3    7.38    0.62
   0  12  -3    6.24    0.54
   0 -12  -3    6.50    0.54
   0  12   3    7.02    0.51
  -1 -12  -3    0.68    0.17
  -1 -12  -3    1.02    0.24
  -1  12   3    1.05    0.17
  -1  12   3    0.82    0.22
   1 -12   3    0.77    0.20
   1  12  -3    1.27    0.22
   1 -12  -3    1.11    0.21
  -1 -12   3    0.93    0.22
  -1  12  -3    1.06    0.22
   1  12   3    0.85    0.23
   1 -12  -3    0.60    0.20
   1  12   3    1.08    0.16
   1 -12  -3    0.68    0.19
   2  12  -3    6.24    0.51
   2 -12   3    6.24    0.58
  -2 -12  -3    6.62    0.58
  -2 -12  -3    5.80    0.50
  -2  12   3    6.17    0.48
  -2  12   3    5.92    0.60
   2 -12  -3    6.58    0.53
   2 -12  -3    5.35    0.55
  -2 -12   3    6.31    0.58
   2 -12  -3    6.37    0.61
  -2  12  -3    6.72    0.53
   2  12   3    5.64    0.46
   2  12   3    6.17    0.61
  -3 -12  -3    0.47    0.16
   3 -12   3    0.84    0.23
   3  12  -3    1.05    0.20
  -3  12   3    0.95    0.18
  -3  12   3    1.58    0.27
  -3 -12  -3    0.94    0.23
   3 -12  -3    1.17    0.26
  -3 -12   3    0.85    0.22
   3  12   3    1.53    0.26
   3 -12  -3    0.83    0.21
   3  12   3    0.99    0.16
  -3  12  -3    1.01    0.21
  -4  12   3    3.69    0.37
   4  12  -3    4.64    0.41
  -4 -12  -3    3.91    0.44
   4 -12   3    3.76    0.44
  -4 -12  -3    4.45    0.41
  -4 -12   3    3.64    0.42
   4  12   3    4.53    0.36
  -4  12  -3    4.24    0.41
   4 -12  -3    4.11    0.44
   4  12   3    4.52    0.49
   5  12  -3    1.01    0.20
  -5 -12  -3    0.77    0.22
  -5 -12  -3    0.81    0.19
   5 -12   3    0.70    0.21
  -5  12   3    1.05    0.20
  -5 -12   3    0.94    0.23
   5  12   3    1.19    0.27
   5 -12  -3    0.79    0.21
   5  12   3    1.07    0.16
  -6 -12  -3    0.14    0.14
   6  12  -3    0.24    0.13
  -6  12   3    0.14    0.12
  -6 -12  -3    0.12    0.12
   6 -12   3    0.25    0.15
   6  12   3    0.26    0.17
  -6 -12   3    0.33    0.15
   6  12   3    0.06    0.08
  -7  12   3    0.17    0.12
  -7 -12  -3    0.25    0.14
  -7 -12  -3    0.05    0.11
   7 -12   3    0.17    0.13
   7  12  -3    0.10    0.12
   7  12   3    0.11    0.08
  -7 -12   3    0.08    0.10
   7  12   3    0.13    0.14
   0  13   3   -0.08    0.07
   0 -13   3   -0.05    0.12
   0 -13  -3    0.08    0.12
   0 -13  -3    0.07    0.10
   0  13   3    0.01    0.12
   0  13  -3   -0.06    0.09
   0 -13  -3   -0.04    0.09
  -1 -13  -3   18.98    1.33
  -1  13   3   18.00    1.16
  -1 -13  -3   16.51    1.19
   1 -13   3   16.92    1.30
   1  13  -3   18.82    1.21
   1 -13  -3   18.24    1.41
  -1 -13   3   17.88    1.32
  -1  13  -3   19.81    1.23
   1 -13  -3   16.81    1.21
   1  13   3   19.08    1.43
   1  13   3   17.20    1.15
   1 -13  -3   16.35    1.30
  -2 -13  -3    1.35    0.27
   2 -13   3    0.57    0.19
  -2  13   3    0.96    0.19
   2  13  -3    0.79    0.20
  -2 -13  -3    1.34    0.23
  -2  13  -3    1.29    0.23
   2  13   3    1.29    0.29
  -2 -13   3    1.08    0.25
   2  13   3    1.29    0.18
   2 -13  -3    1.33    0.28
  -3 -13  -3    1.98    0.30
  -3  13   3    1.49    0.22
  -3 -13  -3    1.69    0.24
   3  13  -3    1.71    0.25
   3 -13   3    1.53    0.31
   3  13   3    2.08    0.23
   3  13   3    1.74    0.32
   3 -13  -3    1.79    0.30
  -3  13  -3    2.10    0.28
  -3 -13   3    2.21    0.31
  -4  13   3    1.98    0.25
   4  13  -3    2.32    0.28
  -4 -13  -3    1.84    0.35
   4 -13   3    2.03    0.31
  -4 -13  -3    2.12    0.28
   4  13   3    1.41    0.20
   4 -13  -3    1.61    0.31
   4  13   3    2.10    0.33
  -4 -13   3    2.24    0.32
  -4  13  -3    2.43    0.29
  -5 -13  -3    6.56    0.56
  -5 -13  -3    6.96    0.64
  -5  13   3    6.02    0.52
   5 -13   3    6.35    0.63
   5  13  -3    6.94    0.56
   5  13   3    6.47    0.67
   5 -13  -3    7.47    0.64
  -5 -13   3    6.62    0.62
   5  13   3    5.57    0.48
   6  13  -3    1.10    0.22
  -6 -13   3    0.91    0.23
   6  13   3    0.44    0.21
   0 -14   3    5.49    0.59
   0  14  -3    6.18    0.54
   0  14   3    5.99    0.49
   0 -14  -3    7.19    0.65
  -1  14   3   -0.05    0.09
   1 -14   3   -0.04    0.11
  -1 -14  -3   -0.03    0.13
   1  14  -3    0.17    0.12
   1 -14  -3    0.05    0.14
  -1  14  -3    0.09    0.11
   1  14   3   -0.14    0.07
  -1 -14   3   -0.02    0.11
   2  14  -3    0.57    0.17
   2 -14   3    0.79    0.23
  -2 -14  -3    0.46    0.19
  -2  14   3    0.74    0.17
   2 -14  -3    0.95    0.25
  -2 -14   3    0.54    0.19
   2  14   3    0.55    0.13
  -2  14  -3    0.65    0.19
   3  14  -3    7.55    0.64
   3 -14  -3    8.47    0.73
   3  14   3    7.76    0.76
  -3  14  -3    8.03    0.66
  -4  14  -3    0.15    0.13
   4  14   3   -0.03    0.15
   4 -14  -3   -0.09    0.12
   0   0   4  772.72   49.17
   0   0   4  755.33   44.33
   0   0  -4  830.88   49.17
   0   0  -4  630.92   42.57
   1   0  -4  153.35    8.84
  -1   0  -4  147.45    8.82
   1   0   4  166.48   10.21
  -1   0  -4  148.08    8.82
   1   0   4  162.13    9.22
  -1   0   4  158.48    9.19
   1   0   4  156.94   10.83
  -1   0   4  164.79    8.79
  -1   0   4  158.62    8.79
   1   0  -4  145.13   10.22
  -1   0   4  140.79   10.83
   2   0  -4  953.99   52.23
  -2   0  -4  883.26   52.21
  -2   0   4  791.82   51.98
  -2   0   4 1000.00   63.87
   2   0   4  983.35   63.87
   2   0  -4  929.98   60.30
  -2   0  -4  836.77   52.21
   2   0   4  949.57   60.29
   3   0   4   29.31    1.91
   3   0  -4   28.97    2.11
   3   0   4   28.13    2.10
  -3   0   4   34.06    2.25
   3   0  -4   31.31    1.82
   3   0   4   35.13    1.79
  -3   0  -4   32.97    1.81
   3   0   4   30.47    1.79
  -3   0  -4   28.52    2.24
  -4   0  -4   21.60    1.34
  -4   0  -4   23.16    1.68
   4   0  -4   23.28    1.36
   4   0   4   23.00    1.33
  -4   0   4   22.86    1.36
   4   0   4   22.38    1.56
   4   0  -4   24.02    1.59
  -4   0   4   22.18    1.67
   4   0  -4   22.56    1.35
   4   0   4   21.46    1.42
   4   0   4   22.62    1.33
   4   0  -4   21.48    1.36
  -4   0   4   25.42    1.36
  -4   0   4   20.94    1.34
   5   0   4   10.20    0.73
   5   0  -4   10.98    0.70
   5   0  -4   11.62    0.70
  -5   0  -4   10.84    0.69
   5   0   4   10.17    0.67
  -5   0   4   11.88    0.68
  -5   0  -4    9.14    0.86
   5   0  -4   10.78    0.83
   5   0  -4   11.16    0.67
  -5   0   4    9.91    0.69
   5   0   4   11.13    0.81
  -5   0   4   11.30    0.70
  -6   0  -4    7.16    0.69
   6   0   4    7.30    0.63
   6   0   4    7.75    0.52
   6   0  -4    6.84    0.64
  -6   0   4    7.71    0.70
  -6   0  -4    8.56    0.55
   6   0  -4    8.34    0.55
  -6   0   4    7.28    0.54
   6   0  -4    9.14    0.52
   6   0  -4    8.10    0.55
  -6   0   4    9.02    0.55
   6   0   4    7.61    0.58
  -7   0  -4    6.98    0.73
   7   0   4    8.66    0.62
  -7   0  -4    8.65    0.59
   7   0   4    9.63    0.70
  -7   0   4    8.41    0.58
   7   0  -4    8.91    0.60
   7   0  -4    8.87    0.71
   7   0  -4    7.75    0.58
   7   0   4    7.81    0.56
  -7   0   4    8.45    0.75
  -8   0   4    4.06    0.34
   8   0  -4    3.51    0.41
   8   0   4    3.48    0.35
   8   0  -4    3.57    0.33
   8   0   4    4.78    0.42
  -8   0  -4    4.11    0.47
   8   0   4    3.99    0.32
  -8   0  -4    3.98    0.34
   8   0  -4    4.18    0.35
  -8   0   4    3.13    0.42
  -9   0  -4   52.04    3.51
   9   0   4   49.54    2.94
   9   0   4   47.17    2.76
   9   0  -4   42.02    3.26
   9   0   4   45.48    3.25
  -9   0  -4   45.32    2.80
  -9   0   4   43.91    3.46
  -9   0   4   46.98    2.79
 -10   0   4    2.11    0.26
 -10   0  -4    2.24    0.27
  10   0   4    2.37    0.25
  10   0  -4    2.46    0.35
 -10   0   4    2.48    0.37
  10   0   4    2.80    0.31
 -10   0  -4    2.56    0.38
  10   0   4    2.05    0.31
 -11   0  -4   31.73    2.07
  11   0   4   35.55    2.19
  11   0   4   32.32    2.03
  11   0  -4   35.24    2.47
  11   0   4   32.88    2.42
 -11   0  -4   31.86    2.62
 -11   0   4   33.56    2.61
  12   0   4    6.64    0.51
 -12   0  -4    6.39    0.72
  12   0  -4    5.18    0.63
  12   0   4    6.38    0.64
 -12   0   4    5.53    0.68
  13   0   4   -0.02    0.12
 -13   0  -4    0.02    0.19
  13   0   4    0.02    0.10
  13   0  -4   -0.03    0.13
 -13   0   4    0.23    0.17
   0  -1   4   -0.02    0.03
   0   1   4   -0.01    0.04
   0  -1   4    0.00    0.05
   0  -1   4   -0.01    0.02
   0  -1   4    0.00    0.02
   0   1   4    0.06    0.03
   0   1   4   -0.04    0.04
   0   1  -4    0.00    0.02
   0   1  -4   -0.02    0.02
   1   1  -4  250.27   13.87
  -1   1   4  231.88   16.02
   1  -1   4  257.93   14.45
   1  -1   4  249.61   13.80
  -1   1   4  242.69   13.78
  -1   1   4  232.31   16.96
   1  -1   4  233.34   16.97
  -1   1   4  228.63   13.79
  -1   1   4  268.08   14.43
   1   1  -4  260.89   16.02
  -1   1  -4  240.57   13.86
   1  -1  -4  223.73   16.02
   1   1   4  259.65   16.03
   1  -1  -4  245.00   13.86
   1   1   4  236.53   16.96
  -1  -1   4  232.98   16.98
   1  -1  -4  217.53   13.86
  -1  -1   4  266.29   13.81
   1   1   4  244.53   14.45
  -1  -1   4  272.59   14.43
   1  -1  -4  207.11   14.42
   2  -1   4  130.92    7.72
   2   1  -4  132.09    7.40
  -2  -1  -4  112.95    7.37
   2  -1   4  136.70    7.35
  -2  -1  -4  116.75    9.05
   2  -1   4  133.17    8.52
  -2   1   4  148.85    9.06
   2   1  -4  123.59    8.55
  -2   1   4  133.70    7.36
  -2  -1  -4  124.65    7.37
  -2  -1   4  148.84    7.68
   2   1   4  129.96    7.72
   2  -1  -4  111.77    7.39
  -2   1  -4  132.69    9.07
   2   1   4  116.66    8.54
  -2   1  -4  130.28    7.39
  -2  -1   4  124.03    9.06
  -2  -1   4  133.98    7.37
   2  -1  -4  132.70    8.56
   3  -1   4    3.90    0.32
   3   1  -4    3.84    0.34
   3  -1   4    5.21    0.33
   3   1  -4    4.01    0.29
  -3  -1  -4    3.64    0.27
  -3   1   4    4.46    0.37
   3   1  -4    3.65    0.29
   3  -1   4    4.08    0.28
  -3   1   4    3.82    0.28
  -3  -1  -4    3.89    0.27
  -3  -1   4    4.25    0.38
  -3  -1   4    3.98    0.29
  -3   1  -4    4.06    0.28
   3   1   4    4.91    0.36
  -3   1  -4    4.00    0.38
   3   1   4    4.58    0.26
  -3  -1   4    4.25    0.27
   3   1   4    4.09    0.32
   3   1   4    4.29    0.26
   3  -1  -4    3.92    0.29
   3  -1  -4    3.19    0.34
   4   1  -4   36.13    2.25
  -4  -1  -4   38.89    2.24
   4   1  -4   38.89    2.62
   4  -1   4   40.57    2.60
   4  -1   4   39.17    2.23
   4  -1   4   36.93    2.36
   4   1  -4   36.49    2.24
  -4   1   4   36.49    2.24
  -4  -1   4   34.12    2.30
   4  -1  -4   38.27    2.25
   4  -1  -4   40.61    2.30
  -4  -1   4   38.79    2.25
   4   1   4   42.77    2.62
  -4   1  -4   37.64    2.25
   4   1   4   35.82    2.21
   4  -1  -4   40.92    2.63
   4   1   4   39.72    2.22
   4   1   4   38.04    2.36
   4  -1  -4   39.86    2.25
  -4  -1   4   41.99    2.26
  -4   1  -4   34.70    2.77
  -5   1   4    3.93    0.36
  -5  -1  -4    3.02    0.34
  -5   1   4    4.73    0.29
   5  -1   4    2.93    0.28
  -5  -1  -4    3.66    0.26
   5  -1   4    2.75    0.24
   5  -1   4    2.96    0.30
  -5   1   4    2.95    0.25
   5   1  -4    3.22    0.27
   5   1  -4    3.15    0.26
   5   1  -4    2.76    0.31
   5  -1  -4    3.14    0.23
  -5  -1   4    3.84    0.24
  -5   1  -4    4.16    0.38
  -5   1  -4    3.15    0.26
  -5  -1   4    3.45    0.35
  -5  -1   4    3.49    0.27
   5   1   4    3.88    0.24
   5   1   4    3.35    0.24
   5   1   4    3.30    0.32
   5   1   4    2.87    0.28
  -5   1  -4    2.89    0.25
  -5  -1   4    3.78    0.27
   5  -1  -4    3.54    0.33
   5  -1  -4    3.12    0.26
   5  -1  -4    3.32    0.27
  -6   1   4   20.05    1.40
   6   1  -4   17.58    1.10
  -6   1   4   17.52    1.10
   6   1  -4   18.19    1.11
   6   1  -4   17.28    1.10
   6  -1   4   17.18    1.16
  -6  -1  -4   14.29    1.36
  -6  -1  -4   19.45    1.10
   6  -1   4   16.50    1.08
   6  -1   4   16.08    1.27
   6   1  -4   18.06    1.31
  -6   1  -4   21.07    1.42
   6  -1  -4   17.89    1.10
  -6  -1   4   18.66    1.11
  -6  -1   4   18.39    1.11
   6   1   4   20.33    1.31
  -6   1  -4   17.28    1.10
   6  -1  -4   18.25    1.11
   6  -1  -4   16.20    1.30
   6   1   4   17.26    1.07
   6  -1  -4   18.03    1.11
  -6  -1   4   16.84    1.10
   6   1   4   16.45    1.16
  -7   1   4   19.32    1.64
   7   1  -4   23.25    1.34
   7  -1   4   20.77    1.30
   7  -1   4   20.01    1.53
  -7  -1  -4   22.40    1.33
  -7   1   4   22.71    1.33
   7   1  -4   20.07    1.56
  -7  -1  -4   16.73    1.63
   7   1  -4   23.95    1.34
   7  -1   4   20.59    1.39
   7  -1  -4   22.61    1.33
   7  -1  -4   23.80    1.34
  -7   1  -4   17.13    1.64
   7  -1  -4   22.05    1.57
  -7   1  -4   24.48    1.34
  -7  -1   4   19.75    1.65
   7   1   4   21.20    1.29
   7   1   4   20.70    1.39
  -7  -1   4   21.00    1.32
   7   1   4   23.30    1.56
   8   1  -4    6.00    0.57
  -8   1   4    4.91    0.58
  -8  -1  -4    5.29    0.45
   8  -1   4    6.95    0.51
   8  -1   4    7.73    0.58
   8  -1   4    5.95    0.44
  -8  -1  -4    6.77    0.63
   8   1  -4    5.50    0.46
   8  -1  -4    5.11    0.54
  -8   1  -4    4.40    0.57
   8   1   4    6.92    0.45
  -8  -1   4    5.86    0.60
   8   1   4    5.90    0.55
  -8  -1   4    6.15    0.47
  -8   1  -4    6.33    0.47
   8  -1  -4    6.62    0.48
   8   1   4    5.84    0.49
  -9  -1  -4   24.25    1.67
   9   1  -4   21.23    1.29
  -9   1   4   21.85    1.28
  -9  -1  -4   19.54    1.27
   9  -1   4   19.05    1.24
   9  -1   4   19.67    1.49
  -9   1   4   15.58    1.56
   9   1  -4   24.23    1.56
   9  -1   4   20.10    1.34
   9   1   4   18.99    1.23
   9  -1  -4   17.22    1.49
   9   1   4   19.09    1.49
   9   1   4   20.94    1.35
  -9   1  -4   19.61    1.62
  -9  -1   4   19.31    1.27
  -9  -1   4   20.50    1.62
  -9   1  -4   18.78    1.27
  10  -1   4    9.21    0.72
  10   1  -4    7.55    0.80
 -10  -1  -4    8.78    0.68
 -10   1   4   10.70    0.92
  10  -1   4   10.17    0.67
 -10  -1  -4    9.53    0.91
 -10   1   4    9.67    0.69
  10  -1   4   10.15    0.83
 -10   1  -4    8.57    0.68
  10   1   4    9.07    0.65
 -10  -1   4    9.65    0.70
  10   1   4    9.46    0.82
 -10  -1   4    8.17    0.87
  10  -1  -4   10.25    0.86
  10   1   4    9.69    0.74
  11  -1   4    6.15    0.52
  11  -1   4    6.02    0.59
  11  -1   4    5.33    0.45
 -11   1   4    6.50    0.50
 -11  -1  -4    6.00    0.67
 -11   1   4    4.71    0.61
 -11  -1  -4    5.79    0.49
  11   1  -4    4.72    0.57
  11   1   4    4.67    0.56
 -11  -1   4    6.54    0.67
  11   1   4    5.08    0.50
  11  -1  -4    4.81    0.57
 -11   1  -4    6.30    0.50
  11   1   4    5.35    0.44
  12  -1   4   10.53    0.90
 -12   1   4    9.16    0.95
  12  -1   4    9.11    0.71
 -12  -1  -4    9.92    1.00
  12   1  -4    9.84    0.92
  12  -1  -4    9.48    0.90
 -12   1  -4    9.79    0.99
 -12  -1   4    9.49    0.97
  12   1   4    9.77    0.70
  12   1   4   10.61    0.91
  13  -1   4    1.27    0.23
  13  -1   4    1.15    0.27
 -13  -1  -4    0.82    0.32
  13   1  -4    0.76    0.26
 -13   1   4    0.41    0.21
  13  -1  -4    0.99    0.28
 -13  -1   4    1.21    0.31
  13   1   4    1.01    0.27
  13   1   4    1.24    0.19
 -13   1  -4    0.67    0.27
   0  -2   4  672.43   44.60
   0   2   4  699.45   44.58
   0   2   4  642.95   37.96
   0   2  -4  604.00   36.47
   0  -2   4  641.61   37.96
   0   2   4  697.83   42.12
   0  -2  -4  620.82   37.96
   0  -2   4  537.93   36.30
   1  -2   4    2.68    0.25
  -1  -2  -4    2.66    0.16
   1   2  -4    2.65    0.20
  -1  -2  -4    2.55    0.23
   1   2  -4    2.66    0.22
  -1   2   4    2.87    0.17
  -1   2   4    2.76    0.24
  -1  -2  -4    2.63    0.16
   1  -2   4    2.57    0.19
   1  -2   4    2.92    0.22
  -1  -2  -4    2.61    0.21
  -1   2   4    3.01    0.23
   1  -2  -4    2.58    0.23
   1   2   4    3.53    0.24
   1   2   4    2.89    0.22
  -1  -2   4    2.70    0.19
  -1   2  -4    3.01    0.20
  -1  -2   4    2.94    0.20
   1  -2  -4    2.35    0.18
  -1  -2   4    2.65    0.25
   1   2   4    2.78    0.24
   1  -2  -4    2.20    0.17
   2  -2   4   63.88    4.56
   2  -2   4   67.59    3.89
  -2  -2  -4   65.49    3.69
  -2  -2  -4   61.08    4.55
   2   2  -4   66.40    4.30
  -2  -2  -4   65.39    3.69
   2   2  -4   66.93    3.71
   2  -2   4   64.78    3.69
   2   2  -4   64.88    3.72
  -2   2   4   65.76    3.69
   2  -2   4   61.26    4.26
  -2   2  -4   53.31    3.71
  -2  -2   4   63.56    3.86
   2   2   4   75.02    4.32
  -2  -2   4   61.36    4.56
   2  -2  -4   67.59    3.71
   2  -2  -4   68.33    3.85
  -2  -2   4   61.22    3.70
  -2   2  -4   67.00    4.57
   2   2   4   64.10    3.89
   2  -2  -4   59.03    4.30
  -3  -2  -4    0.98    0.10
  -3   2   4    1.14    0.11
   3  -2   4    1.00    0.11
   3  -2   4    1.17    0.12
   3   2  -4    1.06    0.12
   3  -2   4    0.99    0.13
  -3  -2  -4    0.85    0.10
   3   2  -4    1.20    0.15
   3   2  -4    0.94    0.11
  -3  -2  -4    1.12    0.16
  -3   2   4    1.05    0.14
   3   2   4    1.14    0.09
   3   2   4    0.93    0.13
   3  -2  -4    1.26    0.10
  -3  -2   4    1.35    0.12
  -3   2  -4    1.21    0.12
  -3  -2   4    1.24    0.11
  -3  -2   4    0.95    0.16
   3   2   4    1.01    0.15
   3  -2  -4    1.15    0.12
   3   2   4    1.28    0.09
   3  -2  -4    0.96    0.14
  -3   2  -4    1.32    0.17
  -3  -2   4    0.80    0.11
   4   2  -4   46.27    2.65
   4   2  -4   46.03    2.66
  -4  -2  -4   48.91    3.27
   4   2  -4   44.68    3.08
  -4   2   4   44.99    2.63
   4  -2   4   44.79    2.78
   4  -2   4   43.58    2.63
   4  -2   4   47.01    3.04
  -4   2   4   39.48    3.24
  -4  -2  -4   46.36    2.64
   4   2   4   48.31    2.61
   4  -2  -4   46.17    3.08
   4  -2  -4   48.26    2.64
   4  -2  -4   48.38    2.65
   4  -2  -4   47.04    2.72
  -4  -2   4   47.08    3.27
  -4   2  -4   39.32    3.25
  -4  -2   4   47.46    2.73
   4   2   4   42.95    2.78
   4   2   4   44.04    2.60
  -4  -2   4   46.00    2.65
   4   2   4   42.08    3.08
  -4  -2   4   45.29    2.64
  -4   2  -4   41.27    2.64
  -5  -2  -4    3.57    0.39
   5   2  -4    4.10    0.30
   5  -2   4    3.56    0.28
   5  -2   4    3.78    0.33
  -5  -2  -4    4.00    0.29
   5   2  -4    3.23    0.29
  -5   2   4    3.51    0.37
   5  -2   4    3.57    0.32
  -5   2   4    3.46    0.29
   5   2  -4    3.37    0.35
  -5   2   4    4.36    0.30
  -5  -2   4    3.45    0.29
  -5   2  -4    4.51    0.40
   5  -2  -4    3.82    0.36
  -5   2  -4    4.67    0.31
  -5   2  -4    3.72    0.29
   5  -2  -4    4.36    0.31
  -5  -2   4    3.59    0.30
  -5  -2   4    4.90    0.41
   5   2   4    3.78    0.27
   5  -2  -4    3.56    0.27
   5   2   4    4.75    0.28
   5   2   4    3.99    0.36
   5  -2  -4    3.35    0.29
   5   2   4    3.20    0.31
  -5  -2   4    3.66    0.28
   6   2  -4   24.24    1.84
  -6   2   4   26.19    1.57
   6  -2   4   28.94    1.82
   6  -2   4   25.71    1.66
   6   2  -4   27.70    1.59
   6   2  -4   26.30    1.58
  -6  -2  -4   25.63    1.57
   6  -2   4   26.50    1.56
  -6  -2  -4   23.01    1.95
   6   2   4   22.29    1.53
   6  -2  -4   28.52    1.59
  -6  -2   4   30.64    1.59
   6   2   4   24.98    1.66
   6   2   4   23.93    1.84
  -6   2  -4   30.50    1.59
  -6  -2   4   21.46    1.94
  -6  -2   4   22.71    1.56
  -6   2  -4   26.59    1.97
   6  -2  -4   27.61    1.60
   6  -2  -4   26.28    1.58
  -7  -2  -4   27.55    1.57
   7   2  -4   25.96    1.57
   7  -2   4   24.67    1.64
  -7   2   4   24.46    1.55
  -7   2   4   27.50    1.96
  -7  -2  -4   24.04    1.95
   7   2  -4   25.77    1.57
   7  -2   4   26.52    1.55
   7  -2   4   22.77    1.79
   7   2  -4   28.09    1.86
  -7  -2   4   24.75    1.56
  -7   2  -4   26.91    1.97
  -7  -2   4   22.89    1.94
   7   2   4   25.57    1.52
   7   2   4   24.81    1.64
  -7   2  -4   29.27    1.58
   7  -2  -4   26.57    1.57
   7   2   4   23.54    1.82
   7  -2  -4   22.24    1.82
   8  -2   4   65.98    4.33
   8   2  -4   61.90    4.36
  -8   2   4   59.08    3.72
  -8  -2  -4   61.72    3.74
  -8   2   4   60.39    4.61
   8   2  -4   65.68    3.74
   8  -2   4   61.96    3.70
   8  -2   4   63.27    3.91
  -8   2  -4   64.91    4.64
  -8   2  -4   69.18    3.76
   8  -2  -4   62.57    4.36
   8  -2  -4   61.13    3.74
   8   2   4   64.97    3.69
   8   2   4   65.37    4.36
   8   2   4   62.31    3.91
  -8  -2   4   63.66    3.73
   9  -2   4   34.45    2.01
   9   2  -4   36.29    2.06
   9   2  -4   29.58    2.38
  -9   2   4   36.79    2.05
  -9  -2  -4   30.40    2.03
   9  -2   4   37.02    2.38
  -9  -2  -4   33.73    2.56
   9  -2   4   32.22    2.13
  -9  -2   4   33.63    2.04
   9   2   4   29.08    2.36
  -9   2  -4   34.45    2.57
  -9   2  -4   30.32    2.03
   9   2   4   32.74    2.14
  -9  -2   4   33.91    2.55
   9  -2  -4   33.23    2.39
   9   2   4   33.55    1.99
 -10  -2  -4   10.48    0.90
  10  -2   4    7.19    0.74
  10   2  -4    8.62    0.80
  10  -2   4    8.84    0.63
  10   2  -4    9.17    0.67
 -10   2   4    8.55    0.65
 -10  -2  -4    8.20    0.65
 -10   2   4    8.73    0.85
  10  -2   4    9.40    0.70
  10  -2  -4    9.28    0.81
  10   2   4    8.36    0.61
 -10   2  -4    8.38    0.65
  10   2   4    8.06    0.69
 -10  -2   4    8.47    0.85
  10   2   4    8.40    0.78
 -10   2  -4   10.18    0.89
 -11  -2  -4    4.76    0.44
  11  -2   4    4.31    0.40
  11   2  -4    4.72    0.55
  11  -2   4    6.13    0.50
  11  -2   4    5.05    0.52
 -11   2   4    4.29    0.56
 -11   2   4    5.03    0.44
 -11  -2  -4    5.50    0.62
  11  -2  -4    4.64    0.54
 -11  -2   4    4.04    0.55
  11   2   4    4.48    0.46
  11   2   4    5.01    0.40
  11   2   4    4.48    0.52
 -11   2  -4    4.31    0.57
 -12   2   4    0.81    0.26
  12   2  -4    0.59    0.21
 -12  -2  -4    1.10    0.31
  12  -2   4    0.80    0.19
  12  -2  -4    0.66    0.22
 -12   2  -4    1.17    0.31
  12   2   4    0.80    0.16
 -12  -2   4    0.98    0.29
  12   2   4    0.62    0.23
  13   2  -4    0.79    0.24
  13  -2   4    0.66    0.17
 -13   2   4    0.61    0.23
 -13  -2  -4    0.80    0.29
  13   2   4    0.55    0.16
  13   2   4    0.42    0.19
  13  -2  -4    0.69    0.23
 -13  -2   4    0.76    0.26
 -13   2  -4    0.36    0.22
   0   3  -4   -0.11    0.03
   0  -3  -4   -0.16    0.02
   0   3   4   -0.14    0.03
   0   3   4   -0.15    0.01
   0   3  -4   -0.12    0.04
   0  -3  -4   -0.11    0.03
   0  -3  -4   -0.15    0.03
   0   3   4   -0.06    0.06
   0   3  -4   -0.14    0.03
   0  -3   4   -0.13    0.04
   0  -3   4   -0.14    0.03
   0  -3   4   -0.17    0.03
  -1  -3  -4  247.23   14.10
   1   3  -4  234.81   15.60
   1  -3   4  241.11   14.09
  -1   3   4  256.23   16.51
  -1   3   4  223.99   13.44
  -1   3   4  243.35   13.44
   1  -3   4  230.77   13.46
   1   3  -4  242.32   13.53
  -1  -3  -4  237.60   16.52
   1  -3   4  215.06   16.54
  -1  -3  -4  250.81   13.50
  -1  -3  -4  232.73   13.50
   1   3   4  243.15   14.10
   1  -3  -4  244.71   15.64
   1   3   4  243.47   15.64
   1  -3  -4  235.33   13.51
  -1  -3   4  230.21   16.55
   1  -3  -4  243.32   14.08
  -1  -3   4  219.29   13.46
  -1  -3   4  215.26   13.52
  -1  -3   4  244.69   14.08
  -1   3  -4  229.43   13.47
  -2   3   4    5.16    0.32
   2   3  -4    5.07    0.35
   2  -3   4    4.64    0.34
  -2   3   4    5.16    0.40
   2  -3   4    4.98    0.37
  -2  -3  -4    4.89    0.41
  -2   3   4    4.99    0.33
  -2  -3  -4    5.29    0.33
  -2   3   4    3.88    0.40
   2   3  -4    4.90    0.40
   2   3  -4    5.77    0.36
  -2  -3  -4    4.35    0.37
  -2  -3  -4    5.05    0.32
   2  -3   4    5.37    0.36
   2  -3   4    4.37    0.42
  -2  -3   4    5.31    0.35
   2  -3  -4    5.53    0.34
  -2  -3   4    5.48    0.36
   2  -3  -4    4.24    0.34
   2   3   4    5.80    0.43
  -2   3  -4    5.08    0.35
   2   3   4    5.67    0.30
   2  -3  -4    5.37    0.42
  -2  -3   4    4.65    0.43
   2   3   4    5.14    0.38
   2   3   4    5.58    0.30
  -2   3  -4    4.18    0.34
  -2   3  -4    5.36    0.44
  -2  -3   4    5.14    0.34
  -3  -3  -4   12.66    0.81
   3   3  -4   13.57    0.84
  -3  -3  -4   11.91    1.01
   3   3  -4   13.74    0.97
   3  -3   4   12.35    1.02
  -3   3   4   13.35    0.81
   3   3  -4   13.22    0.83
  -3   3   4   12.78    1.00
   3  -3   4   13.94    0.92
   3  -3   4   13.23    0.82
   3  -3   4   12.43    0.88
  -3  -3  -4   12.95    0.89
  -3  -3  -4   12.60    0.81
  -3  -3   4   14.53    0.83
  -3   3  -4   14.11    0.83
  -3  -3   4   12.89    0.85
   3   3   4   12.94    0.88
   3   3   4   14.48    0.79
  -3   3  -4   14.16    0.83
  -3  -3   4   13.15    1.03
   3  -3  -4   13.18    0.97
   3  -3  -4   13.58    0.84
   3  -3  -4   14.31    0.83
   3   3   4   14.26    0.79
  -3   3  -4   14.86    1.04
  -3  -3   4   12.68    0.83
   3   3   4   14.38    0.98
   4  -3   4    9.03    0.64
   4   3  -4    8.33    0.58
   4  -3   4    7.89    0.56
  -4  -3  -4    7.80    0.71
  -4   3   4    9.65    0.71
  -4  -3  -4    8.99    0.63
   4   3  -4    8.66    0.68
  -4  -3  -4    9.19    0.57
   4  -3   4    7.79    0.61
   4   3  -4    8.68    0.58
  -4   3   4    8.01    0.56
  -4   3  -4    8.42    0.58
   4  -3  -4    8.08    0.68
   4  -3  -4    8.66    0.57
  -4   3  -4    9.11    0.73
  -4   3  -4   10.32    0.59
   4   3   4   10.33    0.55
   4  -3  -4    9.15    0.57
   4   3   4    8.82    0.54
  -4  -3   4    9.24    0.58
   4  -3  -4    8.45    0.57
  -4  -3   4    9.15    0.58
   4   3   4    8.55    0.68
  -4  -3   4   10.08    0.59
  -4  -3   4    7.82    0.72
   4   3   4    8.33    0.62
  -5   3   4    2.55    0.26
  -5   3   4    1.44    0.16
   5  -3   4    1.80    0.19
   5   3  -4    1.70    0.19
   5  -3   4    1.65    0.19
  -5  -3  -4    1.96    0.22
  -5  -3  -4    1.79    0.17
   5   3  -4    1.68    0.22
   5  -3   4    1.60    0.16
  -5  -3  -4    1.34    0.22
   5   3  -4    2.00    0.19
  -5  -3   4    1.54    0.23
   5   3   4    1.81    0.15
   5  -3  -4    1.84    0.18
   5  -3  -4    1.75    0.18
  -5  -3   4    2.22    0.19
   5  -3  -4    2.18    0.24
  -5  -3   4    1.54    0.17
   5  -3  -4    1.62    0.16
  -5  -3   4    1.81    0.17
   5   3   4    1.63    0.19
   5   3   4    2.11    0.16
  -5   3  -4    1.70    0.18
   5   3   4    1.96    0.24
  -5   3  -4    1.56    0.23
  -5   3  -4    2.26    0.19
  -6  -3  -4   -0.06    0.07
   6  -3   4    0.23    0.08
  -6   3   4   -0.01    0.05
   6   3  -4    0.05    0.06
  -6   3   4    0.16    0.10
   6  -3   4    0.00    0.06
  -6  -3  -4    0.06    0.06
   6  -3   4    0.02    0.06
   6   3  -4    0.02    0.07
   6   3  -4   -0.03    0.05
  -6  -3  -4    0.03    0.07
   6   3   4    0.08    0.09
  -6  -3   4    0.05    0.06
  -6  -3   4    0.02    0.05
  -6   3  -4    0.07    0.07
  -6  -3   4    0.12    0.10
   6   3   4    0.06    0.05
   6  -3  -4   -0.02    0.07
   6   3   4    0.07    0.06
  -6  -3   4    0.00    0.05
  -6   3  -4    0.14    0.10
   6  -3  -4   -0.02    0.04
   6  -3  -4   -0.05    0.05
   7   3  -4    1.08    0.22
   7   3  -4    0.76    0.15
  -7  -3  -4    0.65    0.19
   7  -3   4    1.01    0.16
  -7   3   4    1.06    0.23
  -7  -3  -4    0.93    0.14
   7  -3   4    1.11    0.15
  -7  -3  -4    1.30    0.19
   7  -3   4    0.88    0.16
  -7   3   4    0.98    0.14
  -7   3  -4    1.06    0.24
   7  -3  -4    1.00    0.16
  -7   3  -4    1.24    0.17
   7  -3  -4    0.52    0.16
  -7  -3   4    0.77    0.15
   7   3   4    0.98    0.12
  -7  -3   4    0.77    0.20
   7   3   4    1.50    0.21
   7   3   4    0.99    0.17
   8  -3   4   16.83    1.07
   8  -3   4   17.20    1.15
   8  -3   4   17.23    1.25
  -8   3   4   15.84    1.34
   8   3  -4   15.38    1.28
  -8   3   4   17.87    1.09
  -8  -3  -4   16.94    1.16
   8   3  -4   15.66    1.08
  -8  -3  -4   15.89    1.36
  -8  -3  -4   16.66    1.08
  -8   3  -4   18.67    1.40
  -8  -3   4   16.23    1.08
   8  -3  -4   17.62    1.30
   8   3   4   16.45    1.28
   8   3   4   16.53    1.04
   8  -3  -4   17.62    1.10
  -8  -3   4   16.70    1.37
  -8   3  -4   15.03    1.08
   8   3   4   16.60    1.15
  -9  -3  -4    4.83    0.50
  -9   3   4    3.57    0.34
  -9  -3  -4    3.06    0.32
   9  -3   4    3.53    0.32
   9   3  -4    3.22    0.41
  -9   3   4    3.44    0.43
   9  -3   4    3.45    0.35
   9  -3   4    4.06    0.40
  -9  -3  -4    3.31    0.36
   9   3  -4    3.94    0.35
  -9   3  -4    3.76    0.46
  -9  -3   4    3.08    0.44
  -9   3  -4    3.33    0.34
  -9  -3   4    3.52    0.35
   9   3   4    3.56    0.30
   9   3   4    3.60    0.42
   9   3   4    3.56    0.37
   9  -3  -4    3.22    0.40
 -10  -3  -4   26.29    1.78
  10   3  -4   27.71    1.69
  10  -3   4   28.73    1.96
  10  -3   4   25.98    1.66
 -10  -3  -4   25.54    1.68
 -10   3   4   31.01    1.70
 -10  -3  -4   25.26    2.11
  10  -3   4   28.19    1.78
 -10   3   4   23.82    2.08
  10   3  -4   24.51    1.99
 -10  -3   4   28.86    2.14
  10  -3  -4   24.76    1.98
  10   3   4   26.69    1.63
  10   3   4   26.67    1.77
  10   3   4   27.42    2.00
 -10   3  -4   23.98    2.10
  11  -3   4    3.75    0.38
 -11  -3  -4    3.46    0.35
 -11  -3  -4    2.92    0.36
 -11  -3  -4    3.96    0.50
  11  -3   4    3.66    0.33
 -11   3   4    3.42    0.35
 -11   3   4    2.62    0.43
  11   3  -4    2.80    0.42
  11  -3  -4    2.24    0.37
  11   3   4    2.80    0.39
 -11   3  -4    2.44    0.42
 -11  -3   4    3.06    0.44
  11   3   4    3.15    0.30
  11   3   4    3.41    0.38
 -12   3   4   20.82    1.69
  12   3  -4   19.56    1.60
  12  -3   4   20.01    1.29
 -12  -3  -4   21.30    1.72
  12   3   4   18.30    1.25
  12  -3  -4   19.23    1.58
 -12  -3   4   18.62    1.67
 -13   3   4    6.27    0.74
 -13  -3  -4    7.30    0.81
  13  -3   4    6.03    0.54
  13  -3  -4    6.95    0.73
 -13   3  -4    6.19    0.76
  13   3   4    7.01    0.71
   0  -4   4    4.42    0.39
   0  -4   4    4.39    0.32
   0   4   4    3.91    0.37
   0  -4  -4    4.06    0.30
   0   4  -4    4.80    0.32
   0  -4  -4    4.08    0.30
   0  -4   4    4.68    0.34
   0   4   4    4.61    0.29
   0  -4  -4    4.77    0.35
   0  -4   4    4.74    0.32
   0   4  -4    4.54    0.32
   0   4   4    4.48    0.34
   0   4   4    4.62    0.29
  -1   4   4    5.76    0.40
  -1   4   4    5.35    0.44
  -1   4   4    5.86    0.34
  -1  -4  -4    5.48    0.41
  -1  -4  -4    4.88    0.34
   1  -4   4    5.56    0.38
   1  -4   4    4.98    0.36
   1  -4   4    5.76    0.37
  -1  -4  -4    5.58    0.35
   1  -4   4    5.30    0.45
  -1   4   4    5.32    0.34
  -1  -4  -4    5.57    0.40
   1  -4   4    5.43    0.40
   1   4  -4    5.53    0.37
   1   4  -4    5.34    0.37
  -1  -4   4    4.70    0.45
   1  -4  -4    5.43    0.35
  -1   4  -4    5.86    0.38
   1  -4  -4    5.28    0.44
  -1  -4   4    4.92    0.36
   1   4   4    5.53    0.33
   1   4   4    5.53    0.33
  -1  -4   4    5.54    0.39
   1  -4  -4    4.53    0.38
  -1   4  -4    5.42    0.37
  -1   4  -4    4.97    0.38
  -1  -4   4    5.54    0.37
   1   4   4    4.57    0.43
  -2   4   4    0.65    0.14
  -2   4   4    0.73    0.09
  -2  -4  -4    0.59    0.12
   2   4  -4    0.73    0.12
   2  -4   4    0.70    0.13
   2  -4   4    0.86    0.10
   2   4  -4    0.66    0.10
  -2   4   4    0.74    0.10
  -2  -4  -4    0.77    0.09
   2  -4   4    0.76    0.12
  -2  -4  -4    0.70    0.08
  -2  -4  -4    0.86    0.11
   2  -4   4    0.59    0.10
   2   4  -4    0.97    0.12
   2  -4   4    0.98    0.09
  -2   4   4    0.91    0.09
   2  -4  -4    0.94    0.11
  -2   4  -4    0.78    0.13
  -2   4  -4    0.82    0.11
  -2  -4   4    0.80    0.11
   2  -4  -4    1.08    0.11
   2  -4  -4    0.76    0.13
  -2  -4   4    0.71    0.10
   2   4   4    0.92    0.08
   2   4   4    0.86    0.08
  -2   4  -4    1.39    0.13
  -2  -4   4    0.89    0.11
   2   4   4    0.77    0.14
  -2  -4   4    0.89    0.14
   3   4  -4    2.84    0.25
   3  -4   4    3.75    0.26
   3  -4   4    3.06    0.25
   3  -4   4    3.28    0.25
   3   4  -4    3.26    0.30
  -3   4   4    3.23    0.24
   3  -4   4    3.45    0.32
  -3  -4  -4    3.42    0.24
  -3  -4  -4    2.70    0.30
  -3  -4  -4    2.75    0.28
   3   4  -4    3.66    0.27
  -3   4   4    3.99    0.30
  -3  -4   4    2.92    0.25
  -3  -4   4    3.23    0.26
   3   4   4    3.40    0.22
  -3  -4   4    3.27    0.26
   3  -4  -4    3.61    0.32
   3  -4  -4    2.87    0.25
   3   4   4    3.25    0.32
  -3  -4   4    2.55    0.31
  -3   4  -4    3.45    0.32
   3   4   4    3.00    0.28
  -3   4  -4    3.30    0.26
  -3   4  -4    3.22    0.26
   3  -4  -4    3.66    0.26
   3   4   4    3.60    0.22
  -4  -4  -4   14.94    1.19
   4  -4   4   16.69    1.10
   4  -4   4   14.76    1.03
   4   4  -4   14.44    1.14
   4   4  -4   15.48    0.98
  -4   4   4   16.50    1.19
   4   4  -4   15.01    0.98
   4  -4   4   14.68    0.97
  -4   4   4   13.06    0.95
  -4  -4  -4   15.34    1.05
  -4  -4  -4   16.04    0.96
   4  -4   4   16.69    0.98
   4  -4  -4   16.68    1.16
  -4   4  -4   16.67    0.99
  -4   4  -4   13.91    1.20
   4   4   4   13.71    1.03
  -4  -4   4   16.30    1.01
  -4  -4   4   14.49    0.98
   4   4   4   17.51    1.17
   4  -4  -4   15.94    0.98
   4   4   4   16.35    0.94
   4  -4  -4   16.41    0.98
  -4   4  -4   16.67    0.98
   4   4   4   17.26    0.94
  -4  -4   4   18.05    0.99
   4  -4  -4   14.94    1.00
   5  -4   4    1.57    0.17
  -5   4   4    1.63    0.21
   5  -4   4    1.46    0.19
   5   4  -4    1.56    0.18
  -5  -4  -4    2.08    0.25
  -5  -4  -4    1.57    0.20
  -5   4   4    1.39    0.16
   5   4  -4    1.67    0.18
   5  -4   4    1.81    0.19
   5   4  -4    1.56    0.22
  -5  -4  -4    1.82    0.17
   5   4   4    2.04    0.16
  -5  -4   4    1.88    0.17
  -5  -4   4    1.38    0.22
  -5   4  -4    1.56    0.18
  -5   4  -4    1.48    0.23
   5  -4  -4    1.78    0.23
   5  -4  -4    1.50    0.17
  -5   4  -4    1.39    0.17
   5  -4  -4    1.82    0.17
  -5  -4   4    1.67    0.18
  -5  -4   4    1.63    0.18
   5   4   4    1.75    0.23
   5   4   4    1.63    0.20
  -6  -4  -4   97.82    5.52
   6   4  -4   90.80    6.41
  -6  -4  -4   94.81    6.78
   6  -4   4   92.84    5.49
  -6   4   4   99.28    5.50
  -6   4   4   95.83    6.76
  -6  -4  -4   97.45    5.79
   6  -4   4  107.01    6.37
   6   4  -4   96.08    5.51
   6   4  -4   94.54    5.53
   6  -4   4   87.83    5.76
   6   4   4   93.73    5.78
  -6  -4   4   83.11    6.76
  -6  -4   4   84.71    5.51
   6  -4  -4   98.82    5.53
   6   4   4   94.10    6.41
  -6  -4   4   97.71    5.51
   6   4   4   92.71    5.46
  -6   4  -4  102.76    5.54
   6  -4  -4   98.81    5.72
   6  -4  -4   87.15    6.39
  -6  -4   4  101.80    5.73
  -7   4   4    5.78    0.46
  -7  -4  -4    6.79    0.62
   7  -4   4    6.89    0.53
  -7   4   4    6.04    0.58
   7  -4   4    6.14    0.50
   7   4  -4    5.55    0.46
   7   4  -4    5.43    0.56
  -7  -4  -4    5.99    0.46
   7  -4   4    6.08    0.46
  -7  -4  -4    6.20    0.51
  -7  -4   4    7.89    0.64
   7  -4  -4    5.97    0.56
  -7  -4   4    5.88    0.47
  -7   4  -4    6.13    0.47
  -7   4  -4    5.97    0.60
   7   4   4    5.23    0.55
  -7  -4   4    7.06    0.47
   7  -4  -4    6.05    0.47
   7   4   4    5.88    0.50
   7   4   4    5.85    0.42
  -8   4   4   71.17    4.03
   8  -4   4   69.04    4.02
   8   4  -4   67.83    4.72
  -8   4   4   69.29    4.97
   8  -4   4   76.20    4.67
   8  -4   4   69.06    4.24
  -8  -4  -4   68.31    4.25
  -8  -4  -4   72.44    5.00
  -8  -4  -4   65.83    4.04
   8   4  -4   72.18    4.04
  -8   4  -4   63.66    4.98
  -8   4  -4   68.16    4.06
   8  -4  -4   73.13    4.06
  -8  -4   4   70.14    4.04
   8   4   4   64.16    4.71
   8  -4  -4   67.54    4.70
   8   4   4   65.78    3.98
  -8  -4   4   59.10    4.96
   8   4   4   68.84    4.24
  -9  -4  -4    3.53    0.43
  -9   4   4    3.00    0.30
   9  -4   4    3.06    0.30
  -9  -4  -4    3.66    0.35
  -9  -4  -4    2.79    0.29
   9   4  -4    2.54    0.37
  -9   4   4    2.56    0.37
   9  -4   4    3.31    0.33
   9   4  -4    3.04    0.31
  -9   4  -4    2.87    0.30
   9   4   4    2.20    0.35
   9  -4  -4    2.25    0.34
   9   4   4    2.88    0.33
  -9   4  -4    2.07    0.36
   9   4   4    2.97    0.26
  -9  -4   4    3.02    0.41
 -10   4   4   31.64    1.92
  10  -4   4   32.39    2.02
 -10  -4  -4   30.15    2.41
  10   4  -4   29.47    2.27
  10  -4   4   29.48    1.89
 -10  -4  -4   28.74    1.91
 -10   4   4   38.11    2.45
 -10  -4  -4   28.28    2.01
  10   4  -4   30.37    1.92
  10   4   4   31.33    2.03
 -10  -4   4   33.38    2.43
  10  -4  -4   33.09    2.28
  10   4   4   28.89    1.85
  10   4   4   27.87    2.25
 -10   4  -4   28.41    2.39
  11  -4   4    0.74    0.20
 -11  -4  -4    0.65    0.26
  11  -4   4    0.70    0.17
  11   4  -4    0.65    0.23
 -11   4   4    0.78    0.19
 -11  -4  -4    0.55    0.18
 -11   4   4    0.81    0.25
  11   4  -4    0.80    0.19
 -11  -4  -4    0.68    0.18
  11   4   4    0.92    0.25
  11   4   4    0.76    0.15
 -11  -4   4    0.73    0.24
  11   4   4    0.69    0.19
  11  -4  -4    0.82    0.24
 -11   4  -4    0.36    0.18
 -12  -4  -4    6.42    0.61
  12  -4   4    6.34    0.55
 -12  -4  -4    6.54    0.58
 -12   4   4    6.17    0.73
  12   4  -4    6.51    0.72
 -12   4   4    7.46    0.59
  12   4   4    6.63    0.71
  12  -4  -4    6.76    0.71
 -12   4  -4    6.56    0.77
  12   4   4    6.73    0.52
 -12  -4   4    8.59    0.82
 -13   4   4    0.61    0.23
  13  -4  -4    0.38    0.20
   0  -5   4    0.00    0.05
   0   5   4    0.04    0.04
   0   5   4    0.02    0.03
   0  -5  -4   -0.03    0.04
   0   5  -4   -0.02    0.04
   0  -5   4    0.01    0.04
   0   5  -4   -0.01    0.04
   0  -5   4    0.03    0.05
   0  -5   4    0.01    0.05
   0   5   4    0.03    0.06
   0   5  -4   -0.08    0.04
   0  -5  -4   -0.03    0.04
   1  -5   4   23.71    1.48
   1  -5   4   23.29    1.80
  -1   5   4   24.79    1.45
  -1  -5  -4   25.62    1.76
   1  -5   4   25.01    1.57
   1  -5   4   24.85    1.48
  -1   5   4   23.09    1.73
  -1  -5  -4   24.99    1.47
   1   5  -4   23.78    1.48
  -1   5   4   25.98    1.45
  -1  -5   4   25.35    1.81
  -1   5  -4   25.33    1.49
  -1  -5   4   24.92    1.48
  -1   5  -4   27.48    1.50
  -1  -5   4   23.90    1.48
   1   5   4   26.13    1.44
   1  -5  -4   23.38    1.46
  -1  -5   4   25.27    1.56
   1   5   4   26.18    1.44
   1  -5  -4   22.54    1.72
   1   5   4   23.86    1.73
  -1   5  -4   24.57    1.67
  -2  -5  -4    0.18    0.08
   2  -5   4    0.17    0.08
  -2  -5  -4    0.26    0.06
   2  -5   4    0.24    0.07
   2  -5   4    0.23    0.05
  -2  -5  -4    0.20    0.06
   2  -5   4    0.21    0.07
   2  -5   4    0.18    0.08
   2   5  -4    0.26    0.08
  -2   5   4    0.28    0.09
  -2   5   4    0.25    0.05
  -2   5   4    0.11    0.05
   2   5  -4    0.25    0.07
   2   5  -4    0.17    0.06
  -2   5   4    0.17    0.05
   2  -5  -4    0.05    0.05
  -2   5  -4    0.15    0.06
  -2   5  -4    0.37    0.11
   2  -5  -4    0.21    0.07
   2   5   4    0.24    0.05
  -2  -5   4    0.21    0.08
   2   5   4    0.26    0.09
  -2  -5   4    0.17    0.08
   2  -5  -4    0.18    0.09
  -2   5  -4    0.28    0.08
  -2  -5   4    0.20    0.07
   2   5   4    0.24    0.05
  -2  -5   4    0.12    0.06
  -3  -5  -4  100.38    5.82
   3  -5   4  107.68    6.70
   3  -5   4  103.62    5.84
  -3  -5  -4   96.85    6.11
  -3   5   4  101.78    7.10
   3   5  -4  100.36    6.75
  -3  -5  -4  102.70    7.12
   3   5  -4  102.30    5.85
   3  -5   4   98.72    5.82
   3  -5   4   98.62    7.14
  -3   5   4   99.42    5.80
   3   5  -4  101.42    5.82
   3   5   4  101.99    5.77
  -3   5  -4  101.93    5.83
  -3   5  -4   99.94    7.14
   3  -5  -4  105.19    6.77
   3  -5  -4   90.42    6.07
   3   5   4   95.07    6.77
  -3  -5   4  100.59    5.84
  -3  -5   4   99.91    5.82
  -3  -5   4  108.87    6.09
   3   5   4  104.64    5.78
  -3   5  -4   99.82    5.85
  -3  -5   4   98.84    7.15
   3  -5  -4  104.61    5.84
   4  -5   4    1.53    0.19
   4   5  -4    1.26    0.17
  -4  -5  -4    1.59    0.16
  -4  -5  -4    1.58    0.21
   4  -5   4    1.79    0.17
   4   5  -4    1.77    0.18
   4   5  -4    1.63    0.21
  -4   5   4    1.48    0.16
   4  -5   4    1.58    0.17
  -4   5   4    1.50    0.19
  -4  -5  -4    1.46    0.19
   4  -5  -4    1.44    0.20
   4   5   4    1.66    0.14
  -4  -5   4    1.60    0.18
  -4   5  -4    1.51    0.18
  -4  -5   4    1.28    0.21
  -4   5  -4    1.56    0.18
  -4   5  -4    1.61    0.22
   4   5   4    1.89    0.23
   4  -5  -4    1.85    0.18
  -4  -5   4    1.29    0.16
  -4  -5   4    1.88    0.18
   4  -5  -4    1.64    0.17
   5  -5   4    0.56    0.12
   5  -5   4    0.40    0.11
   5  -5   4    0.74    0.12
   5   5  -4    0.59    0.12
   5   5  -4    0.63    0.15
   5   5  -4    0.65    0.13
  -5  -5  -4    0.67    0.14
  -5   5   4    0.61    0.12
  -5  -5  -4    0.57    0.11
  -5  -5  -4    0.77    0.17
  -5   5   4    0.78    0.15
   5  -5  -4    0.34    0.10
  -5  -5   4    0.72    0.13
   5   5   4    0.39    0.12
  -5   5  -4    0.59    0.12
   5  -5  -4    0.47    0.14
   5   5   4    0.50    0.15
  -5   5  -4    0.32    0.10
   5  -5  -4    0.46    0.11
   5   5   4    0.74    0.10
  -5  -5   4    0.32    0.10
  -5  -5   4    0.43    0.14
  -5   5  -4    0.78    0.17
  -5  -5   4    0.79    0.12
  -6   5   4    1.00    0.18
  -6  -5  -4    1.28    0.22
  -6  -5  -4    1.52    0.20
   6  -5   4    1.14    0.16
   6   5  -4    1.01    0.21
   6  -5   4    1.45    0.19
  -6   5   4    1.04    0.15
  -6  -5  -4    1.16    0.15
   6   5  -4    1.30    0.17
   6  -5  -4    1.16    0.20
   6  -5  -4    1.28    0.15
  -6  -5   4    1.09    0.23
  -6  -5   4    1.32    0.17
  -6   5  -4    1.59    0.19
   6   5   4    0.88    0.18
  -6   5  -4    1.12    0.21
   6   5   4    1.04    0.13
  -6  -5   4    0.97    0.14
   6  -5  -4    1.38    0.18
   6   5   4    1.10    0.20
  -7   5   4    3.15    0.29
  -7  -5  -4    2.84    0.37
   7   5  -4    3.12    0.37
  -7   5   4    3.07    0.36
   7  -5   4    3.42    0.29
  -7  -5  -4    2.76    0.28
   7  -5   4    3.06    0.32
  -7  -5  -4    2.34    0.30
   7   5  -4    3.06    0.29
  -7   5  -4    2.55    0.36
   7  -5  -4    2.51    0.28
  -7  -5   4    3.31    0.39
   7   5   4    3.23    0.37
   7   5   4    3.12    0.26
   7   5   4    3.06    0.32
  -7  -5   4    3.36    0.29
   7  -5  -4    3.33    0.37
  -7  -5   4    2.90    0.29
  -7   5  -4    3.35    0.31
   8  -5   4    0.06    0.09
  -8   5   4   -0.01    0.09
   8   5  -4   -0.04    0.09
  -8  -5  -4   -0.09    0.12
  -8  -5  -4   -0.03    0.07
   8  -5   4    0.12    0.09
  -8  -5  -4    0.05    0.07
   8   5  -4   -0.18    0.06
  -8   5   4   -0.09    0.09
   8  -5  -4   -0.07    0.07
   8   5   4    0.00    0.09
  -8   5  -4    0.03    0.10
   8   5   4   -0.02    0.05
  -8   5  -4   -0.11    0.07
   8   5   4    0.10    0.11
  -8  -5   4   -0.17    0.09
   8  -5  -4   -0.02    0.09
  -9  -5  -4    2.49    0.31
  -9   5   4    2.72    0.29
   9  -5   4    2.72    0.31
   9   5  -4    2.82    0.29
   9   5  -4    2.55    0.36
  -9  -5  -4    2.61    0.28
   9  -5   4    2.56    0.28
  -9   5   4    2.42    0.35
  -9  -5  -4    2.62    0.39
   9   5   4    2.35    0.30
   9   5   4    2.50    0.36
   9   5   4    2.10    0.23
  -9  -5   4    2.86    0.40
   9  -5  -4    2.53    0.35
  -9   5  -4    2.24    0.37
  10  -5   4   37.60    2.39
  10   5  -4   35.09    2.66
  10  -5   4   35.26    2.25
 -10  -5  -4   35.23    2.26
  10   5  -4   38.17    2.27
 -10   5   4   36.88    2.26
 -10   5   4   39.21    2.82
 -10  -5  -4   37.90    2.40
  10   5   4   34.48    2.19
 -10  -5   4   34.41    2.81
  10   5   4   38.80    2.40
  10   5   4   33.07    2.66
  10  -5  -4   35.98    2.66
 -10   5  -4   41.23    2.86
  11  -5   4    5.88    0.53
 -11   5   4    5.24    0.49
  11   5  -4    5.91    0.51
 -11   5   4    6.86    0.66
  11  -5   4    6.15    0.50
  11   5  -4    5.95    0.63
 -11  -5  -4    5.69    0.50
 -11  -5  -4    5.93    0.66
 -11  -5  -4    5.83    0.54
 -11   5  -4    5.43    0.64
 -11  -5   4    4.86    0.62
  11   5   4    5.69    0.53
  11   5   4    5.01    0.43
  11   5   4    3.95    0.56
  11  -5  -4    5.08    0.59
  12   5  -4    9.14    0.91
  12   5  -4    9.92    0.75
 -12   5   4    9.27    0.93
 -12  -5  -4   11.32    1.00
 -12   5   4   10.38    0.75
  12  -5   4   10.04    0.73
 -12  -5  -4    9.28    0.78
  12  -5  -4    7.85    0.86
 -12  -5   4   11.01    1.00
  12   5   4    7.73    0.65
  12   5   4    9.28    0.91
   0   6   4    8.55    0.70
   0  -6   4    8.29    0.60
   0   6  -4    8.66    0.60
   0  -6  -4    9.12    0.58
   0  -6   4    9.14    0.65
   0  -6   4    9.22    0.60
   0  -6   4    9.86    0.73
   0   6  -4    9.27    0.61
   0   6   4    9.28    0.57
   0   6  -4    8.78    0.66
   0  -6  -4    7.40    0.62
   0   6   4   10.47    0.57
   1  -6   4    0.01    0.05
  -1  -6  -4   -0.03    0.04
   1  -6   4    0.06    0.06
  -1   6   4    0.03    0.06
   1  -6   4    0.03    0.05
   1   6  -4   -0.02    0.05
  -1   6   4    0.00    0.04
   1   6  -4   -0.02    0.04
   1  -6   4   -0.01    0.05
  -1  -6  -4   -0.02    0.04
   1   6  -4   -0.06    0.05
  -1  -6   4    0.06    0.06
  -1  -6   4   -0.04    0.04
  -1   6  -4   -0.05    0.04
   1   6   4   -0.03    0.03
  -1   6  -4    0.01    0.05
   1  -6  -4   -0.04    0.04
  -1  -6   4   -0.02    0.04
  -1  -6   4    0.04    0.05
   1   6   4    0.01    0.06
  -1   6  -4    0.02    0.04
   1  -6  -4    0.05    0.06
   1   6   4    0.01    0.04
   2  -6   4   54.94    4.12
   2   6  -4   58.69    3.40
   2   6  -4   57.85    3.38
   2  -6   4   61.56    3.39
  -2  -6  -4   56.29    3.55
   2  -6   4   56.43    3.55
   2  -6   4   57.97    3.38
  -2   6   4   57.30    3.93
  -2   6   4   55.75    3.35
  -2  -6  -4   60.28    3.37
   2  -6   4   58.29    3.86
  -2   6  -4   57.51    4.13
   2  -6  -4   62.75    3.54
   2   6   4   60.19    3.33
   2  -6  -4   52.19    3.92
  -2  -6   4   56.54    4.13
   2  -6  -4   57.77    3.38
  -2  -6   4   60.52    3.39
  -2  -6   4   60.46    3.54
  -2  -6   4   58.01    3.38
   2   6   4   58.52    3.33
  -2   6  -4   55.47    3.38
  -2   6  -4   57.96    3.40
   2   6   4   54.82    3.93
  -3  -6  -4    0.48    0.10
   3  -6   4    0.29    0.10
  -3   6   4    0.24    0.07
   3  -6   4    0.44    0.09
   3   6  -4    0.43    0.12
  -3   6   4    0.46    0.13
   3  -6   4    0.44    0.12
   3   6  -4    0.08    0.07
   3   6  -4    0.52    0.11
   3  -6   4    0.29    0.08
  -3  -6  -4    0.40    0.09
  -3  -6  -4    0.31    0.11
  -3  -6   4    0.42    0.10
   3   6   4    0.50    0.08
  -3   6  -4    0.48    0.11
   3  -6  -4    0.30    0.09
   3   6   4    0.27    0.11
  -3  -6   4    0.32    0.09
  -3  -6   4    0.47    0.12
   3  -6  -4    0.45    0.10
  -3  -6   4    0.49    0.11
  -3   6  -4    0.58    0.12
  -3   6  -4    0.43    0.12
   3  -6  -4    0.47    0.13
   4   6  -4   13.95    0.87
   4  -6   4   13.08    0.92
   4  -6   4   13.04    0.85
  -4  -6  -4   12.65    0.92
  -4  -6  -4   12.81    1.03
   4   6  -4   13.51    1.01
   4   6  -4   13.32    0.86
  -4  -6  -4   13.13    0.84
  -4   6   4   12.26    0.84
  -4  -6   4   12.24    0.86
   4  -6  -4   12.12    1.00
  -4   6  -4   14.07    0.87
  -4   6  -4   14.08    1.06
   4   6   4   12.54    1.02
  -4  -6   4   12.38    1.05
   4  -6  -4   14.68    0.87
  -4  -6   4   14.32    0.87
   4  -6  -4   13.03    0.88
  -4   6  -4   13.40    0.87
  -4  -6   4   13.66    0.90
   4   6   4   14.36    0.82
   5   6  -4    0.47    0.12
   5   6  -4    0.41    0.13
   5  -6   4    0.15    0.09
  -5  -6  -4    0.42    0.10
  -5   6   4    0.60    0.12
   5  -6   4    0.52    0.12
  -5  -6  -4    0.34    0.12
  -5  -6  -4    0.35    0.13
   5   6   4    0.38    0.14
  -5  -6   4    0.34    0.10
   5  -6  -4    0.52    0.12
  -5   6  -4    0.37    0.11
  -5  -6   4    0.51    0.12
  -5  -6   4    0.49    0.12
   5  -6  -4    0.65    0.16
   5   6   4    0.31    0.08
  -5   6  -4    0.32    0.13
   5  -6  -4    0.58    0.13
  -5  -6   4    0.46    0.14
  -6  -6  -4   32.13    2.11
  -6  -6  -4   32.20    1.98
   6   6  -4   32.17    1.99
   6  -6   4   32.44    1.98
   6   6  -4   33.13    2.33
  -6  -6  -4   35.07    2.45
  -6   6   4   32.96    1.97
   6  -6   4   32.56    2.10
  -6  -6   4   34.58    2.46
  -6   6  -4   30.65    1.99
   6   6   4   29.00    2.32
   6  -6  -4   32.22    2.05
  -6  -6   4   32.75    2.00
   6  -6  -4   31.76    1.99
   6  -6  -4   34.32    2.33
   6   6   4   36.48    1.94
  -6   6  -4   30.01    2.44
  -6  -6   4   33.59    2.07
   7   6  -4    0.05    0.11
   7  -6   4   -0.01    0.07
   7  -6   4    0.00    0.08
  -7   6   4   -0.07    0.07
  -7  -6  -4   -0.04    0.06
   7   6  -4    0.06    0.08
  -7  -6  -4   -0.04    0.07
  -7  -6  -4    0.05    0.11
  -7   6  -4   -0.06    0.08
  -7  -6   4   -0.10    0.10
   7   6   4   -0.02    0.05
   7  -6  -4    0.02    0.09
  -7  -6   4    0.00    0.07
   7   6   4    0.03    0.11
   7  -6  -4    0.00    0.07
  -8  -6  -4   12.76    0.98
  -8  -6  -4   14.81    1.16
  -8  -6  -4   13.28    0.91
   8  -6   4   12.51    0.90
  -8   6   4   16.01    0.92
   8  -6   4   13.92    0.98
   8   6  -4   13.42    1.10
   8   6  -4   13.62    0.92
   8  -6  -4   13.09    1.08
  -8  -6   4   13.58    1.16
   8   6   4   12.48    0.85
  -8   6  -4   12.46    1.14
   8   6   4   12.01    1.08
   9   6  -4    0.83    0.24
   9  -6   4    0.89    0.18
   9  -6   4    0.55    0.17
  -9  -6  -4    0.69    0.23
   9   6  -4    0.66    0.18
  -9  -6  -4    0.50    0.17
  -9   6   4    0.64    0.17
  -9  -6  -4    0.74    0.17
  -9  -6   4    0.69    0.24
   9   6   4    1.04    0.25
  -9   6  -4    0.65    0.21
   9   6   4    0.58    0.13
   9  -6  -4    0.58    0.19
 -10  -6  -4   12.52    1.00
  10   6  -4   14.41    0.95
 -10  -6  -4   14.33    1.20
  10   6  -4   13.90    1.15
 -10  -6  -4   13.38    0.94
 -10   6   4   14.66    0.94
  10  -6   4   15.07    1.03
  10  -6   4   13.22    0.93
 -10   6  -4   11.64    1.16
  10  -6  -4   11.15    1.09
 -10  -6   4   14.24    1.21
  10   6   4   12.89    1.13
  10   6   4   12.02    0.86
 -11  -6  -4    0.66    0.19
 -11  -6  -4    0.49    0.16
  11   6  -4    0.56    0.17
 -11  -6  -4    0.84    0.25
 -11   6   4    0.65    0.17
  11  -6   4    0.66    0.19
  11   6  -4    0.38    0.19
  11   6   4    0.55    0.23
 -11  -6   4    0.49    0.23
  11   6   4    0.78    0.15
 -11   6  -4    0.44    0.22
  11  -6  -4    0.47    0.19
  12  -6   4    1.60    0.23
 -12  -6  -4    1.05    0.24
  12   6  -4    1.39    0.33
 -12  -6  -4    0.70    0.29
 -12   6   4    1.05    0.25
  12   6  -4    1.26    0.26
 -12  -6   4    1.41    0.35
 -12   6  -4    0.61    0.26
  12  -6  -4    1.07    0.28
  12   6   4    1.26    0.31
   0   7   4    0.04    0.04
   0  -7  -4   -0.02    0.05
   0   7  -4    0.05    0.05
   0  -7  -4   -0.01    0.05
   0   7  -4   -0.01    0.06
   0  -7   4   -0.05    0.05
   0  -7   4   -0.04    0.05
   0  -7   4   -0.03    0.05
   0   7  -4    0.02    0.06
   0  -7   4    0.04    0.07
   0   7   4   -0.04    0.06
   1  -7   4    0.41    0.10
   1   7  -4    0.16    0.08
   1  -7   4    0.39    0.11
   1   7  -4    0.23    0.09
  -1   7   4    0.31    0.07
   1  -7   4    0.36    0.10
  -1   7   4    0.22    0.10
   1  -7   4    0.46    0.12
  -1  -7  -4    0.27    0.09
  -1  -7  -4    0.40    0.09
   1   7  -4    0.51    0.11
  -1   7  -4    0.47    0.09
  -1   7  -4    0.35    0.10
  -1  -7   4    0.39    0.10
  -1  -7   4    0.34    0.10
   1  -7  -4    0.37    0.11
   1   7   4    0.33    0.12
   1  -7  -4    0.38    0.09
  -1  -7   4    0.37    0.10
  -1   7  -4    0.22    0.08
   1   7   4    0.27    0.07
  -1  -7   4    0.60    0.13
   2   7  -4   37.45    2.63
   2  -7   4   39.35    2.78
  -2  -7  -4   35.57    2.41
   2  -7   4   37.39    2.29
  -2   7   4   45.39    2.69
  -2  -7  -4   37.93    2.27
   2   7  -4   36.42    2.29
   2   7  -4   39.98    2.30
   2  -7   4   37.76    2.42
  -2   7   4   35.77    2.25
   2  -7  -4   38.06    2.66
   2  -7  -4   39.35    2.29
  -2  -7   4   38.67    2.79
   2  -7  -4   36.50    2.40
  -2   7  -4   40.16    2.78
  -2   7  -4   37.70    2.29
  -2  -7   4   37.63    2.29
  -2   7  -4   38.01    2.30
  -2  -7   4   39.63    2.30
   2   7   4   37.10    2.67
  -2  -7   4   40.42    2.41
   2   7   4   40.05    2.25
   3  -7   4    7.55    0.58
  -3  -7  -4    7.98    0.59
   3   7  -4    6.92    0.60
  -3   7   4    8.18    0.52
  -3  -7  -4    7.06    0.51
  -3   7   4    6.87    0.62
   3  -7   4    6.21    0.52
   3   7  -4    6.84    0.53
   3  -7  -4    8.13    0.57
  -3  -7   4    8.16    0.57
  -3  -7   4    8.07    0.54
   3   7   4    7.00    0.64
  -3   7  -4    7.44    0.63
   3   7   4    7.67    0.49
  -3  -7   4    7.01    0.63
  -3   7  -4    6.98    0.53
   3  -7  -4    8.96    0.65
   3  -7  -4    8.26    0.54
  -3   7  -4    6.97    0.53
   4   7  -4    5.50    0.45
  -4  -7  -4    5.26    0.42
   4   7  -4    5.52    0.52
   4  -7   4    6.31    0.45
  -4   7   4    6.53    0.44
  -4  -7  -4    5.78    0.49
  -4   7  -4    5.11    0.44
   4   7   4    6.32    0.40
  -4  -7   4    6.64    0.49
  -4   7  -4    5.54    0.45
  -4   7  -4    6.15    0.54
   4  -7  -4    5.99    0.45
   4   7   4    6.85    0.57
  -4  -7   4    5.31    0.44
  -4  -7   4    5.89    0.54
   4  -7  -4    6.10    0.54
   4  -7  -4    5.53    0.46
   5  -7   4   38.90    2.40
  -5  -7  -4   37.17    2.25
   5   7  -4   36.63    2.27
   5   7  -4   39.36    2.65
  -5  -7  -4   36.00    2.40
   5  -7   4   38.83    2.26
  -5   7   4   39.44    2.25
   5  -7  -4   35.65    2.35
  -5   7  -4   38.62    2.28
   5  -7  -4   36.18    2.64
  -5  -7   4   38.82    2.78
  -5  -7   4   36.83    2.36
   5  -7  -4   39.64    2.28
  -5  -7   4   37.19    2.27
  -5   7  -4   38.89    2.77
   5   7   4   34.34    2.64
   5   7   4   36.29    2.20
   6  -7   4   -0.01    0.08
   6   7  -4    0.10    0.09
  -6  -7  -4    0.14    0.10
   6  -7   4   -0.02    0.07
   6   7  -4    0.06    0.10
  -6  -7  -4    0.09    0.08
  -6   7   4    0.04    0.07
   6  -7  -4    0.08    0.08
  -6  -7   4   -0.08    0.10
  -6  -7   4    0.03    0.08
  -6   7  -4   -0.08    0.09
   6   7   4    0.11    0.06
   6  -7  -4   -0.06    0.07
   6   7   4   -0.05    0.10
  -7   7   4    6.45    0.48
   7   7  -4    7.09    0.61
   7  -7   4    6.38    0.49
  -7  -7  -4    5.82    0.47
   7   7  -4    6.80    0.51
   7  -7   4    5.60    0.52
   7   7   4    6.51    0.61
   7   7   4    5.76    0.43
  -7  -7   4    5.67    0.60
  -7   7  -4    6.02    0.60
  -7  -7   4    5.59    0.49
   7  -7  -4    5.87    0.49
   7  -7  -4    5.65    0.57
  -8   7   4    4.23    0.36
   8  -7   4    3.60    0.39
   8  -7   4    3.40    0.35
  -8  -7  -4    3.49    0.35
  -8  -7  -4    4.01    0.41
   8   7  -4    3.83    0.36
   8   7  -4    3.72    0.44
   8   7   4    3.86    0.46
   8  -7  -4    4.40    0.45
  -8   7  -4    3.55    0.45
  -8  -7   4    4.42    0.48
   8   7   4    3.14    0.30
   9  -7   4    0.45    0.16
   9  -7   4    0.70    0.16
  -9  -7  -4    0.77    0.21
   9   7  -4    0.73    0.18
  -9   7   4    1.03    0.19
   9   7  -4    0.78    0.23
  -9  -7  -4    0.65    0.18
  -9  -7   4    0.64    0.23
  -9   7  -4    0.65    0.22
   9   7   4    0.57    0.12
   9   7   4    0.67    0.20
   9  -7  -4    0.63    0.21
  10  -7   4    1.70    0.27
 -10  -7  -4    1.61    0.24
 -10  -7  -4    1.25    0.28
  10   7  -4    1.98    0.33
  10  -7   4    2.10    0.27
  10   7  -4    1.86    0.26
 -10   7   4    2.50    0.28
 -10  -7   4    1.79    0.33
  10   7   4    1.78    0.32
 -10   7  -4    1.82    0.34
  10   7   4    1.65    0.20
  10  -7  -4    1.44    0.32
  11   7  -4    4.17    0.53
  11  -7   4    4.61    0.43
 -11  -7  -4    3.71    0.41
  11   7  -4    4.43    0.42
 -11   7   4    4.84    0.43
  11   7   4    3.59    0.49
  11  -7  -4    4.71    0.53
 -11  -7   4    4.65    0.57
  11   7   4    3.61    0.35
  12   7  -4    4.74    0.46
 -12   7   4    4.20    0.44
  12  -7   4    4.59    0.45
  12  -7  -4    4.37    0.54
 -12  -7   4    4.58    0.59
   0   8   4   61.55    4.28
   0  -8   4   61.12    3.87
   0   8  -4   63.45    3.69
   0  -8  -4   63.03    3.68
   0  -8  -4   64.57    3.87
   0  -8   4   63.57    3.68
   0   8   4   62.01    3.64
   1  -8   4    5.50    0.47
  -1  -8  -4    5.66    0.43
  -1  -8  -4    5.72    0.49
   1   8  -4    5.47    0.48
  -1   8   4    6.05    0.53
  -1   8   4    5.64    0.41
   1  -8   4    5.68    0.45
   1   8  -4    5.70    0.44
   1  -8  -4    6.19    0.53
   1  -8  -4    6.32    0.48
  -1   8  -4    6.06    0.45
   1   8   4    5.79    0.40
   1  -8  -4    6.18    0.44
  -1  -8   4    6.02    0.45
   1   8   4    5.78    0.53
  -1  -8   4    6.46    0.50
   2   8  -4   16.52    1.07
   2  -8   4   16.76    1.07
  -2  -8  -4   17.08    1.05
   2   8  -4   16.16    1.21
  -2   8   4   15.96    1.03
  -2  -8  -4   17.45    1.15
  -2   8   4   18.57    1.27
   2  -8   4   16.56    1.14
   2  -8  -4   18.11    1.26
  -2  -8   4   16.32    1.07
   2  -8  -4   17.89    1.07
  -2   8  -4   15.89    1.07
   2   8   4   16.45    1.02
  -2  -8   4   16.00    1.13
   2   8   4   15.82    1.25
   2  -8  -4   15.28    1.12
   3  -8   4    6.01    0.48
   3   8  -4    6.33    0.49
   3  -8   4    6.70    0.54
  -3  -8  -4    6.49    0.47
  -3  -8  -4    7.09    0.55
  -3   8   4    6.56    0.47
   3   8  -4    6.47    0.56
  -3   8   4    6.31    0.57
  -3   8  -4    6.31    0.49
  -3  -8   4    6.64    0.58
   3  -8  -4    6.58    0.49
  -3  -8   4    5.92    0.48
   3  -8  -4    6.27    0.57
   3  -8  -4    6.75    0.53
   3   8   4    6.21    0.44
  -3  -8   4    7.29    0.54
   3   8   4    7.13    0.60
  -4  -8  -4   25.76    1.68
   4  -8   4   26.57    1.80
   4  -8   4   27.70    1.71
  -4   8   4   28.48    1.68
   4   8  -4   27.66    1.97
  -4  -8  -4   26.86    1.82
   4   8  -4   29.82    1.72
  -4  -8   4   26.00    1.78
   4  -8  -4   28.50    2.00
  -4   8  -4   28.17    1.71
  -4  -8   4   29.00    2.08
   4  -8  -4   28.82    1.79
   4   8   4   27.18    2.01
   4   8   4   26.79    1.65
   4  -8  -4   27.79    1.71
  -5  -8  -4    1.81    0.26
   5   8  -4    1.90    0.26
   5  -8   4    1.47    0.23
  -5  -8  -4    1.59    0.20
   5  -8   4    1.74    0.21
   5   8  -4    1.84    0.22
  -5   8   4    1.94    0.21
   5  -8  -4    2.19    0.25
   5   8   4    1.54    0.27
  -5  -8   4    1.54    0.21
  -5  -8   4    1.37    0.24
   5   8   4    1.57    0.17
   5  -8  -4    1.71    0.22
   5  -8  -4    1.61    0.25
   6   8  -4    0.03    0.08
  -6  -8  -4    0.05    0.10
  -6  -8  -4   -0.03    0.07
  -6   8   4   -0.02    0.07
   6   8  -4    0.13    0.11
   6  -8   4    0.13    0.10
   6  -8   4    0.08    0.09
   6   8   4    0.15    0.13
   6  -8  -4    0.00    0.09
   6   8   4    0.00    0.05
  -6  -8   4    0.01    0.07
   6  -8  -4   -0.04    0.07
  -6  -8   4    0.06    0.10
   7   8  -4    0.00    0.10
  -7  -8  -4    0.01    0.10
  -7  -8  -4    0.00    0.07
   7   8  -4    0.15    0.10
  -7   8   4    0.12    0.09
   7  -8   4    0.03    0.10
   7  -8   4    0.11    0.10
   7   8   4    0.05    0.07
   7  -8  -4   -0.04    0.09
  -7  -8   4    0.09    0.09
   7   8   4    0.09    0.13
  -7  -8   4    0.07    0.12
   7  -8  -4    0.18    0.10
   8   8  -4   10.26    0.90
   8   8  -4    9.36    0.72
  -8  -8  -4    9.51    0.72
  -8  -8  -4   10.35    0.81
   8  -8   4   10.20    0.79
  -8   8   4    9.36    0.71
   8  -8   4    9.93    0.73
   8   8   4    9.77    0.88
  -8  -8   4    9.79    0.90
   8  -8  -4   10.23    0.88
   8   8   4    9.74    0.66
   9   8  -4    0.30    0.13
   9  -8   4    0.24    0.13
  -9  -8  -4    0.08    0.12
  -9   8   4    0.39    0.14
   9  -8   4    0.30    0.14
   9   8  -4    0.36    0.18
  -9  -8  -4    0.10    0.11
   9   8   4    0.38    0.11
   9  -8  -4    0.41    0.17
  -9  -8   4    0.53    0.21
   9   8   4    0.64    0.21
 -10  -8  -4    4.65    0.44
  10  -8   4    5.43    0.51
 -10  -8  -4    4.90    0.50
  10   8  -4    4.55    0.55
  10   8  -4    4.61    0.44
  10  -8   4    4.85    0.45
 -10   8   4    4.93    0.44
  10  -8  -4    4.33    0.52
  10   8   4    3.95    0.36
 -10  -8   4    4.11    0.54
  10   8   4    4.45    0.54
  11  -8   4    0.66    0.18
 -11   8   4    1.64    0.25
 -11  -8  -4    1.19    0.25
 -11  -8  -4    1.12    0.25
  11   8  -4    1.33    0.25
  11   8  -4    1.05    0.30
  11  -8  -4    1.42    0.32
 -11  -8   4    1.28    0.33
   0   9   4   -0.09    0.08
   0   9  -4   -0.12    0.07
   0  -9  -4    0.00    0.07
   0  -9   4   -0.06    0.06
   0  -9  -4   -0.03    0.07
   0   9   4    0.02    0.05
   0  -9   4   -0.04    0.06
   1  -9   4    2.49    0.28
  -1   9   4    2.56    0.31
  -1  -9  -4    2.76    0.25
  -1   9   4    2.68    0.23
   1   9  -4    2.31    0.25
   1  -9   4    2.42    0.26
  -1  -9  -4    2.70    0.30
   1   9   4    2.32    0.31
  -1  -9   4    2.28    0.28
   1  -9  -4    2.27    0.24
   1   9   4    2.47    0.22
   1  -9  -4    2.69    0.31
   1  -9  -4    2.40    0.28
  -1   9  -4    2.13    0.25
  -1  -9   4    2.38    0.25
  -2   9   4   21.49    1.79
  -2  -9  -4   25.31    1.66
   2  -9   4   26.09    1.66
   2  -9   4   25.88    1.56
   2   9  -4   26.94    1.57
  -2   9   4   24.78    1.52
  -2  -9  -4   27.04    1.55
   2   9   4   24.30    1.82
   2   9   4   24.44    1.50
   2  -9  -4   25.04    1.81
  -2  -9   4   23.24    1.63
  -2   9  -4   25.02    1.56
   2  -9  -4   25.41    1.55
   2  -9  -4   24.05    1.64
   3  -9   4   15.49    1.15
   3   9  -4   15.46    1.23
  -3   9   4   16.93    1.05
   3   9  -4   16.94    1.08
   3  -9   4   17.79    1.09
  -3  -9  -4   16.08    1.06
  -3   9   4   17.16    1.27
  -3  -9  -4   17.12    1.17
  -3   9  -4   17.56    1.10
   3  -9  -4   16.02    1.26
   3  -9  -4   18.01    1.16
   3   9   4   17.05    1.28
   3  -9  -4   16.38    1.08
  -3  -9   4   14.87    1.13
   3   9   4   15.77    1.02
   4   9  -4   22.71    1.62
   4   9  -4   24.17    1.41
  -4  -9  -4   22.06    1.50
   4  -9   4   21.82    1.49
  -4  -9  -4   21.59    1.38
   4  -9   4   23.20    1.41
  -4   9   4   21.66    1.36
   4  -9  -4   23.10    1.47
   4  -9  -4   22.44    1.40
   4   9   4   21.33    1.33
  -4  -9   4   21.10    1.46
   4  -9  -4   19.56    1.61
   4   9   4   21.21    1.64
  -5  -9  -4   27.92    1.96
   5   9  -4   30.05    2.15
   5  -9   4   31.01    1.98
   5  -9   4   32.37    1.86
  -5   9   4   29.17    1.82
   5   9  -4   29.48    1.85
  -5  -9  -4   27.74    1.83
  -5  -9   4   30.68    1.94
   5  -9  -4   32.42    1.95
   5   9   4   28.31    2.17
   5  -9  -4   29.65    1.86
   5   9   4   28.49    1.78
   5  -9  -4   30.56    2.16
  -6   9   4    9.02    0.66
   6   9  -4   10.01    0.70
  -6  -9  -4    9.38    0.67
   6  -9   4    9.42    0.69
  -6  -9  -4    9.78    0.76
   6  -9   4    8.25    0.72
   6   9  -4    9.02    0.79
   6   9   4    7.93    0.60
  -6  -9   4   10.53    0.74
   6  -9  -4    9.69    0.81
   6  -9  -4    9.08    0.69
   6   9   4    9.06    0.83
   7  -9   4    2.65    0.34
  -7  -9  -4    2.46    0.30
   7  -9   4    2.99    0.33
   7   9  -4    3.72    0.34
   7   9  -4    3.44    0.40
  -7  -9  -4    3.10    0.36
  -7   9   4    2.53    0.29
  -7  -9   4    2.68    0.31
   7   9   4    2.81    0.39
   7   9   4    2.60    0.25
   7  -9  -4    3.14    0.39
  -8  -9  -4    4.28    0.47
   8   9  -4    4.84    0.54
   8   9  -4    5.14    0.45
  -8   9   4    4.71    0.42
   8  -9   4    5.34    0.50
   8  -9   4    5.15    0.45
  -8  -9  -4    4.60    0.43
   8  -9  -4    4.49    0.51
   8   9   4    4.55    0.37
   8   9   4    4.55    0.53
   9   9  -4    0.11    0.11
   9  -9   4    0.19    0.12
   9  -9   4    0.13    0.13
  -9  -9  -4    0.18    0.13
   9   9  -4    0.17    0.14
  -9   9   4    0.18    0.12
  -9  -9  -4    0.08    0.11
   9  -9  -4    0.19    0.14
   9   9   4    0.00    0.13
   9   9   4    0.13    0.08
 -10  -9  -4    1.39    0.26
 -10   9   4    1.36    0.26
 -10  -9  -4    1.25    0.27
  10   9  -4    1.03    0.23
  10  -9   4    1.28    0.24
  10  -9   4    1.44    0.28
  10   9  -4    1.57    0.35
  10   9   4    1.39    0.18
  10   9   4    1.40    0.34
  10  -9  -4    1.62    0.33
   0  10  -4    2.89    0.29
   0  10   4    2.95    0.34
   0  10   4    2.62    0.24
   0 -10  -4    2.64    0.31
   0 -10  -4    2.06    0.24
   0 -10   4    2.63    0.31
  -1  10   4    3.56    0.40
  -1 -10  -4    4.41    0.40
   1 -10   4    3.41    0.37
  -1 -10  -4    3.14    0.31
   1  10  -4    4.08    0.35
  -1  10   4    3.74    0.31
  -1 -10   4    3.81    0.39
   1  10   4    3.56    0.30
   1 -10  -4    3.95    0.41
   1 -10  -4    3.23    0.32
   1 -10  -4    4.07    0.39
  -1  10  -4    3.64    0.35
   1  10   4    3.96    0.42
  -2  10   4    9.93    0.87
  -2  10   4    9.68    0.70
   2 -10   4   10.64    0.81
  -2 -10  -4   10.23    0.81
  -2 -10  -4    9.68    0.72
   2  10  -4   11.47    0.76
  -2 -10   4    9.63    0.78
   2  10   4   10.33    0.68
   2 -10  -4   11.35    0.88
  -2  10  -4   13.02    0.78
   2 -10  -4    9.79    0.79
   2 -10  -4   10.63    0.74
   2  10   4   10.16    0.88
  -3  10   4    0.43    0.16
   3 -10   4    0.61    0.17
  -3 -10  -4    0.33    0.11
  -3  10   4    0.73    0.14
   3  10  -4    0.77    0.16
  -3 -10  -4    0.22    0.12
   3  10   4    0.52    0.11
   3 -10  -4    0.62    0.17
  -3  10  -4    0.27    0.13
   3  10   4    0.42    0.18
   3 -10  -4    0.53    0.14
  -3 -10   4    0.41    0.14
   3 -10  -4    0.49    0.17
   4  10  -4    0.70    0.16
   4 -10   4    0.72    0.19
  -4  10   4    0.81    0.16
  -4 -10  -4    0.44    0.17
  -4 -10  -4    0.75    0.16
   4 -10  -4    0.73    0.18
   4  10   4    0.80    0.13
   4 -10  -4    1.03    0.23
  -4 -10   4    0.73    0.18
   4  10   4    0.67    0.20
   4 -10  -4    0.65    0.17
  -5  10   4    8.11    0.58
   5  10  -4    8.02    0.61
  -5 -10  -4    7.00    0.58
   5 -10   4    7.50    0.66
  -5 -10  -4    7.28    0.66
   5  10  -4    8.00    0.71
   5  10   4    7.41    0.54
   5 -10  -4    9.74    0.68
   5 -10  -4    7.78    0.61
  -5 -10   4    7.58    0.64
   5 -10  -4    8.18    0.71
   5  10   4    7.32    0.72
   6  10  -4    8.07    0.62
  -6  10   4    8.27    0.60
  -6 -10  -4    7.12    0.60
   6  10  -4    9.25    0.76
   6 -10   4    8.31    0.69
  -6 -10  -4    7.23    0.67
  -6 -10   4    7.79    0.65
   6 -10  -4    9.14    0.76
   6  10   4    8.48    0.77
   6  10   4    7.14    0.54
   7  10  -4    0.30    0.12
   7 -10   4    0.60    0.18
   7  10  -4    0.33    0.15
  -7 -10  -4   -0.06    0.10
  -7  10   4    0.21    0.11
  -7 -10  -4    0.43    0.14
   7  10   4    0.33    0.18
  -7 -10   4    0.39    0.15
   7 -10  -4    0.35    0.17
   7  10   4    0.38    0.10
   8  10  -4    8.49    0.64
  -8  10   4    7.08    0.60
  -8 -10  -4    8.13    0.70
  -8 -10  -4    8.38    0.63
   8 -10   4    7.85    0.69
   8  10  -4    7.49    0.74
   8 -10  -4    8.44    0.76
   8  10   4    7.42    0.77
   8  10   4    7.00    0.54
   9  10  -4    0.47    0.17
  -9 -10  -4    0.63    0.18
   9  10  -4    0.55    0.21
  -9  10   4    0.73    0.18
  -9 -10  -4    0.43    0.18
   9 -10   4    0.45    0.18
   9  10   4    0.81    0.25
   9  10   4    0.43    0.12
  10 -10   4    9.86    0.81
 -10 -10  -4    8.22    0.70
   0  11   4   -0.09    0.09
   0 -11  -4    0.04    0.10
   0  11   4    0.05    0.07
   0 -11  -4    0.06    0.08
   0 -11   4    0.01    0.10
   0  11  -4    0.04    0.10
  -1 -11  -4    0.58    0.17
  -1 -11  -4    0.40    0.12
  -1  11   4    0.57    0.18
   1 -11   4    0.60    0.17
  -1  11   4    0.61    0.13
   1  11  -4    0.32    0.13
   1  11   4    0.46    0.17
  -1  11  -4    0.38    0.13
  -1 -11   4    0.59    0.18
   1 -11  -4    0.71    0.15
   1 -11  -4    0.47    0.17
   1  11   4    0.32    0.11
   1 -11  -4    0.36    0.15
  -2  11   4   -0.06    0.07
  -2  11   4    0.09    0.12
  -2 -11  -4   -0.04    0.10
  -2 -11  -4   -0.06    0.08
   2 -11   4    0.00    0.09
   2  11  -4    0.05    0.10
   2  11   4    0.00    0.11
   2 -11  -4    0.05    0.09
  -2  11  -4    0.00    0.10
   2 -11  -4   -0.05    0.10
   2 -11  -4   -0.13    0.07
   2  11   4   -0.03    0.06
  -2 -11   4   -0.07    0.09
   3 -11   4   10.37    0.83
  -3  11   4   10.56    0.72
  -3 -11  -4   11.63    0.85
  -3  11   4   10.59    0.89
   3  11  -4   10.28    0.76
  -3 -11  -4   10.29    0.74
  -3 -11   4    9.69    0.80
   3  11   4   10.30    0.69
   3 -11  -4   10.47    0.82
   3  11   4   10.00    0.90
   3 -11  -4   10.32    0.76
   3 -11  -4   10.15    0.88
  -4  11   4    0.80    0.15
  -4 -11  -4    0.72    0.16
  -4 -11  -4    0.59    0.18
   4  11  -4    0.71    0.17
   4 -11   4    0.84    0.21
   4 -11  -4    0.76    0.19
   4  11   4    0.85    0.22
  -4 -11   4    0.86    0.21
   4 -11  -4    0.99    0.20
   4 -11  -4    0.38    0.16
   4  11   4    0.75    0.13
  -5 -11  -4    6.84    0.63
  -5 -11  -4    7.07    0.56
  -5  11   4    6.84    0.54
   5 -11   4    6.88    0.63
   5  11  -4    7.30    0.58
   5 -11  -4    7.21    0.58
   5 -11  -4    7.78    0.64
   5 -11  -4    7.54    0.68
   5  11   4    6.38    0.49
   5  11   4    6.68    0.68
  -5 -11   4    6.98    0.61
   6  11  -4    1.52    0.22
  -6  11   4    0.95    0.19
  -6 -11  -4    0.96    0.24
   6 -11   4    1.26    0.26
  -6 -11  -4    1.25    0.22
   6  11   4    1.58    0.28
   6 -11  -4    1.18    0.27
  -6 -11   4    0.80    0.19
   6  11   4    0.94    0.15
  -7 -11  -4    0.77    0.22
   7 -11   4    1.37    0.28
   7  11  -4    1.57    0.23
  -7 -11  -4    0.87    0.20
  -7  11   4    1.01    0.19
   7  11   4    1.15    0.16
   7  11   4    1.40    0.31
  -7 -11   4    1.24    0.25
  -8  11   4   -0.12    0.09
   8  11  -4    0.43    0.16
   8  11  -4   -0.02    0.15
  -8 -11  -4    0.23    0.15
   8 -11   4   -0.02    0.12
  -8 -11  -4    0.08    0.11
   8  11   4    0.03    0.17
   8  11   4    0.19    0.09
   9  11  -4   -0.02    0.16
   9 -11   4   -0.09    0.12
  -9 -11  -4    0.24    0.13
   0 -12  -4   16.05    1.33
   0 -12  -4   18.15    1.25
   0 -12  -4   18.31    1.15
   0  12   4   18.36    1.36
   0  12   4   15.57    1.08
   0 -12   4   17.30    1.24
   0  12  -4   16.30    1.14
   1 -12   4    2.05    0.30
  -1 -12  -4    2.01    0.26
  -1  12   4    1.99    0.23
  -1  12   4    2.09    0.33
   1  12  -4    2.94    0.31
  -1 -12  -4    2.22    0.31
   1 -12  -4    2.45    0.34
   1  12   4    2.64    0.36
  -1  12  -4    3.22    0.32
   1  12   4    2.40    0.24
  -1 -12   4    2.84    0.34
   1 -12  -4    2.21    0.27
   1 -12  -4    1.92    0.30
   2  12  -4    3.17    0.32
  -2 -12  -4    2.74    0.35
  -2  12   4    3.13    0.39
  -2  12   4    2.44    0.26
   2 -12   4    2.89    0.36
  -2 -12  -4    2.58    0.30
   2 -12  -4    2.68    0.32
   2 -12  -4    2.50    0.34
  -2  12  -4    2.71    0.32
   2  12   4    2.33    0.35
   2 -12  -4    2.76    0.37
  -2 -12   4    2.71    0.34
   2  12   4    2.84    0.26
  -3  12   4    4.98    0.52
   3  12  -4    4.84    0.43
  -3 -12  -4    4.31    0.41
  -3 -12  -4    4.85    0.49
  -3  12   4    4.66    0.40
   3 -12   4    3.97    0.46
  -3 -12   4    4.43    0.47
   3 -12  -4    5.14    0.52
   3  12   4    5.12    0.53
   3 -12  -4    5.01    0.49
   3  12   4    4.20    0.36
   3 -12  -4    4.82    0.44
  -4  12   4    1.35    0.20
   4 -12   4    1.30    0.27
   4  12  -4    1.41    0.22
  -4 -12  -4    1.54    0.30
  -4 -12  -4    1.33    0.23
   4  12   4    1.12    0.17
   4 -12  -4    1.71    0.26
  -4 -12   4    1.38    0.28
   4  12   4    1.58    0.32
   4 -12  -4    1.53    0.27
   5  12  -4    6.61    0.56
  -5  12   4    6.96    0.53
   5 -12   4    7.10    0.64
  -5 -12  -4    6.67    0.54
  -5 -12  -4    6.30    0.62
   5  12   4    6.02    0.66
  -5 -12   4    6.02    0.59
   5  12   4    6.54    0.48
   5 -12  -4    7.12    0.62
   6 -12   4   11.44    0.95
  -6  12   4   10.55    0.82
   6  12  -4   13.40    0.88
  -6 -12  -4   11.54    0.85
  -6 -12  -4   12.70    0.97
  -6 -12   4   11.56    0.92
   6  12   4   11.12    0.77
   6  12   4   11.72    1.04
  -7  12   4    8.75    0.68
   7 -12   4    9.63    0.81
  -7 -12  -4    9.50    0.72
   7  12  -4    9.09    0.72
  -7 -12  -4    9.63    0.81
  -7 -12   4    9.28    0.77
   7  12   4    8.56    0.62
   7  12   4    8.61    0.87
   0 -13  -4    0.09    0.10
   0  13   4    0.00    0.12
   0 -13   4    0.05    0.11
   0  13   4   -0.01    0.08
   0 -13  -4   -0.02    0.11
   0 -13  -4   -0.04    0.09
   0  13  -4   -0.04    0.08
   1  13  -4    0.72    0.19
   1 -13   4    1.04    0.24
  -1 -13  -4    1.00    0.25
  -1 -13  -4    0.97    0.21
  -1  13   4    0.91    0.24
  -1  13   4    0.85    0.17
   1 -13  -4    1.00    0.21
  -1  13  -4    0.78    0.19
  -1 -13   4    0.43    0.19
   1 -13  -4    0.83    0.21
   1  13   4    1.04    0.25
   1  13   4    0.78    0.15
   1 -13  -4    0.89    0.23
  -2 -13  -4    2.08    0.26
   2 -13   4    1.86    0.31
  -2 -13  -4    1.93    0.30
  -2  13   4    2.47    0.34
   2  13  -4    2.20    0.27
  -2  13   4    1.94    0.23
   2  13   4    1.80    0.22
   2 -13  -4    2.48    0.33
   2  13   4    1.62    0.30
   2 -13  -4    2.88    0.31
  -2 -13   4    1.85    0.30
   2 -13  -4    1.71    0.30
  -2  13  -4    2.20    0.28
  -3 -13  -4    2.36    0.29
  -3  13   4    2.40    0.27
   3 -13   4    2.31    0.34
  -3 -13  -4    2.41    0.35
   3  13  -4    2.61    0.31
  -3 -13   4    2.69    0.35
   3  13   4    2.40    0.37
   3  13   4    2.14    0.24
   3 -13  -4    2.66    0.34
  -4 -13  -4    0.19    0.13
   4 -13   4    0.36    0.17
  -4 -13  -4    0.09    0.12
   4  13  -4    0.31    0.14
  -4  13   4    0.22    0.11
   4  13   4    0.08    0.08
  -4 -13   4    0.02    0.11
   4  13   4    0.15    0.15
   4 -13  -4    0.13    0.13
  -5 -13  -4    2.00    0.28
  -5  13   4    2.31    0.26
  -5 -13  -4    1.13    0.27
   5  13  -4    2.19    0.29
   5 -13   4    1.78    0.34
   5  13   4    2.22    0.35
   5  13   4    1.45    0.19
  -5 -13   4    1.58    0.26
  -6 -13  -4    1.08    0.22
   6  13  -4    0.68    0.20
  -6 -13   4    1.13    0.26
   0  14  -4   13.59    0.94
   0 -14   4   11.52    0.99
   0  14   4   11.64    0.84
   0 -14  -4   13.95    1.11
   0 -14  -4   13.01    1.02
   1 -14   4    0.07    0.11
  -1 -14  -4    0.17    0.14
  -1 -14  -4    0.07    0.12
   1  14  -4    0.29    0.15
  -1  14   4    0.29    0.10
  -1 -14   4    0.10    0.13
  -1  14  -4    0.22    0.14
   1  14   4    0.14    0.09
   1  14   4    0.52    0.21
   1 -14  -4    0.11    0.14
  -2 -14  -4    3.30    0.34
   2  14  -4    2.56    0.31
   2  14   4    2.38    0.37
  -2 -14   4    2.01    0.33
   2 -14  -4    3.06    0.39
   3  14  -4    1.58    0.25
  -3 -14  -4    1.66    0.26
   3 -14  -4    2.17    0.33
   3  14   4    1.71    0.31
  -4 -14  -4    1.67    0.25
   4 -14  -4    1.75    0.34
   0   0   5    0.02    0.04
   0   0   5   -0.01    0.03
   0   0  -5   -0.02    0.01
   0   0  -5   -0.01    0.01
   0   0  -5   -0.02    0.03
   0   0   5    0.01    0.05
  -1   0   5    0.00    0.02
   1   0   5   -0.06    0.03
   1   0  -5   -0.04    0.02
  -1   0   5   -0.03    0.05
  -1   0   5   -0.03    0.02
   1   0  -5   -0.04    0.03
  -1   0   5    0.00    0.03
  -1   0  -5   -0.03    0.01
   1   0   5    0.01    0.06
   1   0  -5   -0.04    0.02
   1   0   5   -0.03    0.04
   2   0   5   -0.02    0.05
  -2   0   5   -0.02    0.03
   2   0  -5   -0.01    0.04
   2   0   5   -0.05    0.04
  -2   0  -5   -0.05    0.02
   2   0   5   -0.04    0.04
  -2   0  -5   -0.04    0.02
  -2   0  -5    0.08    0.07
   2   0  -5    0.00    0.04
  -2   0   5   -0.03    0.05
   3   0  -5   -0.10    0.04
  -3   0  -5   -0.07    0.06
  -3   0   5   -0.03    0.07
  -3   0  -5   -0.09    0.03
   3   0  -5   -0.08    0.05
   3   0   5   -0.10    0.02
  -3   0  -5   -0.04    0.03
  -3   0   5   -0.08    0.03
   3   0   5   -0.10    0.04
   3   0   5   -0.02    0.05
   3   0   5   -0.09    0.02
  -4   0   5   -0.03    0.06
   4   0  -5   -0.13    0.03
   4   0  -5   -0.03    0.05
   4   0   5   -0.01    0.03
   4   0   5   -0.04    0.03
   4   0   5   -0.04    0.04
  -4   0   5   -0.04    0.04
   4   0   5   -0.07    0.04
   4   0  -5   -0.03    0.04
  -4   0  -5    0.01    0.04
  -4   0  -5    0.01    0.07
  -5   0   5    0.09    0.09
  -5   0   5   -0.03    0.02
   5   0   5    0.01    0.06
   5   0  -5   -0.05    0.05
  -5   0   5   -0.05    0.04
   5   0   5   -0.05    0.04
   5   0   5   -0.06    0.03
  -5   0   5   -0.09    0.03
  -5   0  -5    0.01    0.05
  -5   0  -5   -0.11    0.06
   5   0   5   -0.09    0.04
   5   0  -5    0.01    0.07
   5   0  -5   -0.14    0.04
  -6   0  -5   -0.01    0.08
  -6   0  -5   -0.01    0.05
   6   0  -5   -0.07    0.05
   6   0  -5    0.05    0.07
   6   0   5   -0.02    0.05
  -6   0   5    0.04    0.08
  -6   0   5    0.01    0.04
   6   0   5   -0.02    0.04
   6   0   5   -0.06    0.05
   6   0  -5   -0.03    0.05
  -7   0  -5    0.01    0.06
  -7   0  -5    0.03    0.10
   7   0   5    0.02    0.05
   7   0  -5    0.04    0.08
  -7   0   5    0.07    0.06
   7   0   5    0.15    0.08
   7   0  -5    0.03    0.06
   7   0   5    0.02    0.07
  -7   0   5   -0.06    0.08
  -8   0  -5    0.12    0.12
   8   0   5   -0.06    0.05
  -8   0  -5    0.03    0.07
  -8   0   5   -0.05    0.08
   8   0   5   -0.08    0.06
   8   0   5    0.07    0.09
   8   0  -5   -0.01    0.07
   8   0  -5   -0.07    0.07
  -8   0   5    0.06    0.08
  -9   0  -5   -0.01    0.11
  -9   0   5    0.06    0.08
  -9   0   5    0.04    0.13
   9   0  -5   -0.03    0.08
  -9   0  -5    0.10    0.09
   9   0   5    0.14    0.08
   9   0   5   -0.06    0.07
   9   0   5   -0.09    0.07
  10   0   5    0.04    0.11
 -10   0  -5   -0.06    0.07
 -10   0   5    0.02    0.08
  10   0   5    0.10    0.11
 -10   0  -5    0.06    0.15
  10   0  -5    0.07    0.13
  10   0   5   -0.01    0.07
 -10   0   5    0.05    0.12
  11   0   5    0.01    0.08
  11   0   5    0.02    0.10
  11   0  -5    0.00    0.11
 -11   0   5   -0.01    0.10
 -11   0  -5   -0.05    0.09
 -11   0   5   -0.11    0.12
 -11   0  -5    0.15    0.14
  11   0   5    0.02    0.11
 -12   0   5   -0.18    0.12
  12   0   5   -0.06    0.08
  12   0   5    0.08    0.12
 -12   0  -5    0.01    0.16
  12   0  -5   -0.06    0.12
  12   0   5    0.15    0.10
  13   0   5   -0.11    0.08
  13   0   5    0.05    0.13
 -13   0   5   -0.17    0.16
  13   0  -5   -0.11    0.12
 -13   0  -5    0.08    0.17
   0  -1   5   -0.05    0.03
   0   1  -5    0.00    0.03
   0   1  -5   -0.04    0.02
   0   1  -5   -0.01    0.03
   0  -1   5   -0.04    0.02
   0  -1   5   -0.07    0.02
   0   1   5   -0.03    0.04
   0   1   5   -0.01    0.04
   0   1   5   -0.04    0.05
   0  -1   5    0.06    0.06
  -1   1   5    5.93    0.46
   1  -1   5    5.98    0.34
  -1   1   5    5.86    0.37
   1   1  -5    6.18    0.36
   1  -1   5    5.83    0.47
   1  -1   5    6.14    0.40
  -1   1   5    4.81    0.43
   1  -1   5    5.93    0.40
   1   1  -5    5.12    0.42
   1  -1   5    5.69    0.34
   1   1   5    6.35    0.43
  -1   1  -5    5.06    0.35
  -1  -1   5    5.87    0.35
  -1  -1   5    6.23    0.35
  -1  -1   5    6.11    0.37
   1   1   5    5.72    0.46
   1  -1  -5    5.45    0.35
   1  -1  -5    5.55    0.37
   1  -1  -5    5.54    0.35
  -1  -1   5    5.99    0.47
  -1   1  -5    5.53    0.35
   1   1   5    5.86    0.40
   1  -1  -5    5.61    0.43
   2  -1   5    1.62    0.12
   2  -1   5    1.22    0.17
  -2   1   5    1.81    0.19
  -2   1   5    1.77    0.12
  -2  -1  -5    1.07    0.17
  -2   1   5    1.63    0.12
   2   1  -5    1.48    0.16
   2  -1   5    1.38    0.14
   2  -1   5    1.68    0.16
   2   1  -5    1.57    0.14
  -2  -1  -5    1.51    0.11
   2  -1   5    1.90    0.12
  -2  -1  -5    1.34    0.11
  -2   1  -5    1.45    0.12
  -2   1  -5    1.30    0.18
  -2  -1   5    1.66    0.19
   2  -1  -5    1.58    0.13
   2  -1  -5    1.50    0.17
   2   1   5    1.31    0.16
   2   1   5    1.65    0.18
  -2  -1   5    1.74    0.12
  -2  -1   5    1.45    0.13
   2   1   5    1.32    0.15
   3  -1   5    0.00    0.03
  -3   1   5    0.06    0.05
   3  -1   5   -0.18    0.05
  -3  -1  -5   -0.14    0.06
  -3  -1  -5   -0.04    0.03
  -3  -1  -5   -0.04    0.03
   3  -1   5   -0.04    0.05
   3  -1   5   -0.02    0.04
   3   1  -5   -0.02    0.04
   3  -1   5   -0.08    0.03
  -3   1   5   -0.02    0.06
   3   1  -5   -0.09    0.04
   3   1  -5   -0.06    0.05
   3  -1  -5   -0.04    0.05
  -3  -1   5   -0.07    0.04
  -3   1  -5   -0.04    0.04
  -3   1  -5   -0.14    0.06
   3   1   5   -0.12    0.04
   3   1   5    0.02    0.06
  -3  -1   5   -0.03    0.02
   3  -1  -5   -0.05    0.04
  -3  -1   5   -0.07    0.06
   4  -1   5    1.25    0.16
  -4   1   5    1.33    0.14
   4  -1   5    1.49    0.17
  -4  -1  -5    1.50    0.14
   4   1  -5    1.15    0.17
  -4   1   5    1.56    0.20
   4   1  -5    1.35    0.15
   4  -1   5    1.76    0.14
   4  -1   5    1.78    0.14
   4   1  -5    1.76    0.16
  -4  -1  -5    1.67    0.21
  -4   1  -5    1.44    0.14
   4  -1  -5    1.17    0.14
   4   1   5    1.58    0.12
   4   1   5    1.67    0.12
   4  -1  -5    1.27    0.14
   4   1   5    1.28    0.18
  -4  -1   5    1.53    0.11
  -4  -1   5    1.36    0.21
  -4  -1   5    1.55    0.15
  -4  -1   5    1.31    0.14
  -4   1  -5    1.29    0.20
   4   1   5    1.08    0.16
   4  -1  -5    1.23    0.18
   5  -1   5    1.18    0.16
  -5  -1  -5    1.29    0.20
  -5   1   5    1.30    0.19
  -5   1   5    1.17    0.13
  -5  -1  -5    1.33    0.14
   5   1  -5    0.98    0.13
   5  -1   5    1.07    0.12
   5  -1   5    1.16    0.16
  -5   1   5    1.14    0.13
   5   1  -5    1.22    0.18
   5  -1   5    1.65    0.13
   5   1  -5    1.26    0.15
   5   1   5    1.08    0.15
  -5  -1   5    0.98    0.13
  -5  -1   5    1.25    0.10
   5   1   5    1.20    0.11
   5  -1  -5    1.15    0.14
   5  -1  -5    1.21    0.09
   5  -1  -5    1.04    0.17
  -5  -1   5    1.46    0.14
   5  -1  -5    1.10    0.14
   5   1   5    1.39    0.18
  -5   1  -5    1.19    0.14
  -5   1  -5    1.01    0.19
  -5  -1   5    1.02    0.18
   5   1   5    1.17    0.11
   6  -1   5   -0.08    0.05
   6   1  -5    0.02    0.07
   6  -1   5   -0.02    0.04
   6  -1   5    0.09    0.07
  -6   1   5    0.02    0.08
  -6  -1  -5    0.05    0.06
   6   1  -5    0.03    0.05
  -6  -1  -5    0.05    0.08
   6   1  -5    0.08    0.06
  -6   1   5    0.00    0.05
   6   1   5    0.10    0.05
   6  -1  -5   -0.01    0.07
   6  -1  -5    0.13    0.07
  -6  -1   5    0.04    0.09
  -6   1  -5    0.01    0.06
   6  -1  -5    0.01    0.06
  -6  -1   5    0.02    0.05
   6   1   5    0.06    0.07
  -6   1  -5   -0.05    0.08
   6   1   5    0.00    0.05
  -7  -1  -5    3.61    0.40
   7  -1   5    2.84    0.29
  -7  -1  -5    3.03    0.27
   7   1  -5    3.08    0.28
  -7   1   5    2.54    0.35
   7  -1   5    3.62    0.26
   7   1  -5    2.99    0.35
  -7   1   5    2.54    0.26
   7   1  -5    3.65    0.30
   7  -1   5    1.90    0.29
  -7   1  -5    3.62    0.40
  -7   1  -5    3.62    0.29
   7   1   5    3.50    0.34
   7  -1  -5    3.37    0.29
   7   1   5    3.03    0.24
   7   1   5    2.95    0.30
   7  -1  -5    3.01    0.34
  -7  -1   5    2.59    0.26
  -7  -1   5    2.65    0.35
   8  -1   5    2.59    0.28
   8  -1   5    2.63    0.23
  -8   1   5    2.22    0.32
  -8  -1  -5    2.27    0.35
   8   1  -5    2.13    0.31
   8   1  -5    2.21    0.25
  -8   1   5    2.38    0.25
   8  -1   5    3.26    0.32
  -8  -1  -5    2.64    0.26
  -8   1  -5    2.11    0.34
   8  -1  -5    2.38    0.32
  -8  -1   5    2.40    0.33
   8   1   5    2.66    0.31
  -8  -1   5    1.90    0.24
   8   1   5    2.48    0.28
   8   1   5    2.56    0.22
   8  -1  -5    2.84    0.27
  -8   1  -5    2.20    0.25
   9  -1   5    2.46    0.25
   9  -1   5    2.91    0.31
   9   1  -5    2.61    0.35
  -9  -1  -5    2.05    0.25
  -9  -1  -5    2.98    0.40
   9  -1   5    3.63    0.36
  -9   1   5    2.67    0.28
  -9   1   5    1.93    0.33
   9   1   5    2.67    0.25
   9   1   5    2.54    0.33
  -9   1  -5    2.59    0.28
  -9   1  -5    2.00    0.36
   9  -1  -5    2.75    0.35
   9   1   5    2.94    0.31
  -9  -1   5    2.11    0.35
  -9  -1   5    2.44    0.27
 -10  -1  -5    0.07    0.13
  10   1  -5    0.04    0.11
 -10  -1  -5   -0.10    0.07
  10  -1   5   -0.07    0.09
 -10   1   5    0.09    0.12
 -10   1   5    0.00    0.08
  10  -1   5    0.03    0.11
  10  -1   5   -0.01    0.07
  10  -1  -5   -0.03    0.10
 -10  -1   5   -0.06    0.11
  10   1   5    0.04    0.11
 -10  -1   5    0.04    0.08
 -10   1  -5    0.03    0.14
  10   1   5   -0.02    0.09
 -10   1  -5    0.00    0.09
  10   1   5   -0.01    0.07
  11  -1   5    0.34    0.16
  11  -1   5    0.37    0.12
 -11   1   5    0.19    0.12
 -11   1   5    0.19    0.15
  11  -1   5    0.41    0.15
 -11  -1  -5    0.32    0.20
 -11  -1  -5    0.31    0.14
  11   1  -5    0.15    0.14
  11  -1  -5    0.26    0.16
 -11   1  -5    0.38    0.21
  11   1   5    0.32    0.14
  11   1   5    0.43    0.18
 -11  -1   5    0.41    0.19
  11   1   5    0.54    0.13
 -11   1  -5    0.27    0.14
  12   1  -5    0.19    0.15
 -12   1   5   -0.11    0.12
 -12  -1  -5   -0.11    0.08
  12  -1   5    0.01    0.09
 -12  -1  -5   -0.08    0.13
  12   1   5    0.03    0.10
  12  -1  -5    0.19    0.16
  12   1   5    0.12    0.09
 -12   1  -5   -0.18    0.12
  12   1   5    0.04    0.12
 -12  -1   5   -0.08    0.15
 -13   1   5   -0.12    0.14
 -13  -1  -5    0.07    0.16
  13   1  -5    0.04    0.13
  13  -1   5    0.02    0.09
 -13   1  -5   -0.15    0.15
  13  -1  -5   -0.20    0.09
 -13  -1   5    0.11    0.17
  13   1   5   -0.08    0.11
  13   1   5    0.16    0.10
   0  -2   5  198.01   11.40
   0   2  -5  184.19   10.95
   0   2  -5  193.79   12.61
   0   2   5  194.85   12.66
   0  -2  -5  193.81   11.40
   0   2   5  196.59   11.40
   0  -2   5  186.62   10.89
   0  -2   5  177.37   13.40
   0   2   5  197.46   13.38
  -1   2   5  307.46   22.16
  -1  -2  -5  316.94   22.17
  -1   2   5  289.74   20.95
   1  -2   5  325.52   18.89
   1   2  -5  323.80   20.92
   1  -2   5  349.28   18.04
   1   2  -5  317.22   18.13
  -1  -2  -5  318.68   18.89
  -1  -2   5  334.42   18.87
  -1   2  -5  297.00   18.13
   1  -2  -5  300.69   18.11
  -1  -2   5  336.56   22.19
   1   2   5  331.47   22.17
   1  -2  -5  305.13   18.11
   1   2   5  275.65   20.94
  -1  -2   5  344.18   18.05
   1   2   5  329.29   18.89
   1  -2  -5  310.33   18.86
   1  -2  -5  318.51   20.95
  -2  -2  -5   82.78    4.84
  -2   2   5   89.74    4.83
   2  -2   5   85.23    5.09
   2  -2   5   87.10    4.84
   2   2  -5   81.15    5.63
   2   2  -5   83.56    4.88
  -2   2   5   87.51    5.96
   2  -2   5   79.81    5.97
  -2   2   5   88.78    4.83
  -2  -2  -5   80.19    4.84
  -2  -2  -5   76.60    5.96
  -2  -2   5   83.87    5.98
  -2  -2   5   92.33    5.06
   2   2   5   91.07    5.10
   2   2   5   95.25    5.66
   2  -2  -5   85.58    4.86
  -2   2  -5   76.13    5.97
  -2   2  -5   80.56    4.87
  -2  -2   5   78.11    4.85
   2  -2  -5   86.98    5.05
   3   2  -5  170.31    9.17
   3  -2   5  162.12    9.15
   3   2  -5  165.39    9.21
   3  -2   5  173.39   10.60
  -3  -2  -5  175.40   11.27
   3  -2   5  159.34   11.27
  -3  -2  -5  160.96    9.18
  -3  -2  -5  153.75    9.18
  -3   2   5  150.99    9.14
   3  -2   5  168.79    9.61
  -3   2   5  164.27   11.26
   3   2  -5  164.11   10.64
  -3   2  -5  150.60   11.27
  -3  -2   5  143.75   11.27
   3  -2  -5  151.47    9.54
  -3   2  -5  180.89    9.20
   3  -2  -5  139.17   10.63
   3  -2  -5  136.52    9.19
  -3  -2   5  180.27    9.55
   3   2   5  162.33    9.60
   3   2   5  163.63   10.64
  -3  -2   5  152.96    9.16
   4   2  -5    4.87    0.36
   4   2  -5    4.44    0.35
  -4   2   5    4.92    0.34
   4  -2   5    5.16    0.39
  -4  -2  -5    5.11    0.33
   4  -2   5    4.63    0.38
   4   2  -5    4.37    0.41
  -4  -2  -5    4.33    0.44
   4  -2   5    4.84    0.33
  -4   2   5    4.93    0.44
  -4  -2  -5    4.74    0.33
   4  -2  -5    4.67    0.42
  -4  -2   5    4.07    0.44
   4  -2  -5    5.06    0.35
  -4   2  -5    5.15    0.47
  -4   2  -5    4.84    0.35
  -4  -2   5    4.55    0.34
   4   2   5    4.85    0.42
  -4  -2   5    4.30    0.34
   4   2   5    5.78    0.31
   4   2   5    5.28    0.31
   4   2   5    4.33    0.38
  -4  -2   5    4.93    0.33
   4  -2  -5    5.22    0.35
   4  -2  -5    5.10    0.32
   5  -2   5   60.98    3.79
  -5   2   5   60.09    3.60
   5   2  -5   63.69    3.63
   5   2  -5   59.37    4.21
   5   2  -5   60.85    3.61
  -5  -2  -5   60.05    4.45
  -5  -2  -5   60.45    3.61
   5  -2   5   58.09    3.58
   5   2   5   57.59    3.79
  -5  -2   5   67.25    3.63
   5   2   5   64.47    3.56
  -5  -2   5   69.61    3.73
  -5  -2   5   58.96    3.61
  -5  -2   5   73.11    4.49
  -5   2  -5   63.71    4.47
  -5   2  -5   51.43    3.60
   5  -2  -5   58.11    3.62
   5   2   5   64.95    3.56
   5  -2  -5   64.24    3.61
   5  -2  -5   59.34    4.20
   5  -2  -5   66.18    3.72
   6   2  -5    0.08    0.07
   6  -2   5    0.08    0.07
  -6  -2  -5    0.20    0.08
   6   2  -5   -0.01    0.06
  -6   2   5    0.12    0.09
  -6  -2  -5    0.15    0.10
   6  -2   5    0.23    0.07
   6  -2   5    0.13    0.07
  -6   2   5    0.17    0.07
   6   2  -5    0.23    0.08
   6  -2  -5    0.09    0.07
  -6   2  -5   -0.08    0.07
  -6   2  -5    0.25    0.09
  -6  -2   5    0.11    0.07
   6   2   5    0.10    0.08
   6   2   5    0.22    0.10
   6  -2  -5    0.04    0.08
  -6  -2   5    0.25    0.11
   6   2   5    0.13    0.05
   7   2  -5   12.67    0.81
  -7   2   5   14.66    1.04
  -7  -2  -5   11.72    0.79
   7   2  -5   11.58    0.80
   7  -2   5   11.69    0.77
   7  -2   5   10.42    0.90
  -7   2   5   11.59    0.79
  -7  -2  -5   11.48    1.02
   7   2  -5   12.73    0.97
  -7  -2   5   13.40    0.81
  -7   2  -5   11.63    1.02
   7  -2  -5   12.32    0.96
  -7  -2   5   12.87    1.03
   7  -2  -5   13.39    0.82
  -7   2  -5   12.39    0.81
   7   2   5   12.37    0.95
   7   2   5   12.32    0.86
   7   2   5   10.17    0.75
  -8  -2  -5   14.39    0.94
  -8   2   5   14.32    0.94
   8   2  -5   13.60    1.12
   8  -2   5   14.43    0.92
   8   2  -5   14.36    0.95
   8  -2   5   13.32    0.99
  -8   2   5   14.92    1.19
  -8  -2  -5   13.39    1.19
   8  -2   5   16.00    1.10
   8   2   5   15.24    1.13
  -8   2  -5   13.79    0.94
   8   2   5   14.34    1.01
   8   2   5   12.33    0.89
   8  -2  -5   14.30    1.13
   8  -2  -5   15.75    0.96
  -8   2  -5   16.53    1.25
  -8  -2   5   14.04    1.20
  -8  -2   5   13.27    0.93
  -9  -2  -5   10.92    0.95
   9  -2   5   10.16    0.77
  -9  -2  -5    8.97    0.70
   9  -2   5   10.89    0.84
  -9   2   5    9.03    0.70
  -9   2   5   10.18    0.92
   9  -2   5    9.76    0.69
   9   2  -5   10.36    0.88
   9   2   5   10.30    0.68
  -9   2  -5   10.56    0.95
  -9  -2   5   10.54    0.94
   9   2   5   10.68    0.78
  -9  -2   5   11.65    0.74
   9   2   5    8.80    0.84
   9  -2  -5    9.92    0.87
  -9   2  -5    9.63    0.72
 -10   2   5    0.88    0.18
 -10   2   5    0.87    0.25
 -10  -2  -5    0.80    0.26
  10  -2   5    0.72    0.19
 -10  -2  -5    0.69    0.16
  10  -2   5    0.77    0.19
  10  -2   5    0.87    0.17
  10   2  -5    0.42    0.18
  10  -2  -5    0.50    0.18
 -10  -2   5    0.63    0.22
  10   2   5    0.45    0.17
  10   2   5    0.56    0.13
 -10   2  -5    0.72    0.17
 -10   2  -5    0.48    0.21
 -10  -2   5    0.94    0.19
  10   2   5    0.39    0.17
 -11  -2  -5    1.65    0.38
  11  -2   5    1.99    0.23
  11   2  -5    1.85    0.32
 -11   2   5    0.85    0.27
  11  -2   5    2.02    0.28
 -11   2   5    2.00    0.26
 -11  -2  -5    1.87    0.26
 -11  -2   5    1.39    0.33
  11   2   5    1.59    0.29
  11  -2  -5    2.09    0.34
  11   2   5    1.59    0.20
 -11   2  -5    1.68    0.38
  11   2   5    2.81    0.32
 -12  -2  -5    3.88    0.43
 -12   2   5    4.42    0.55
  12   2  -5    4.80    0.55
 -12  -2  -5    4.66    0.59
 -12  -2  -5    3.57    0.40
  12  -2   5    3.59    0.36
 -12   2   5    4.18    0.41
 -12  -2   5    4.93    0.59
 -12   2  -5    3.05    0.51
  12   2   5    4.05    0.43
  12   2   5    3.45    0.34
  12  -2  -5    4.57    0.54
 -13  -2  -5    2.93    0.47
 -13   2   5    1.65    0.39
  13  -2   5    2.32    0.29
  13  -2  -5    2.16    0.37
  13   2   5    1.89    0.35
 -13   2  -5    2.44    0.41
   0  -3   5   -0.06    0.05
   0  -3   5   -0.11    0.06
   0   3  -5   -0.14    0.02
   0  -3  -5   -0.17    0.03
   0  -3  -5   -0.13    0.02
   0  -3   5   -0.11    0.04
   0   3   5   -0.12    0.04
   0  -3  -5   -0.11    0.03
   0   3   5   -0.21    0.04
   0   3  -5   -0.09    0.04
  -1  -3  -5    0.65    0.11
  -1  -3  -5    0.65    0.07
  -1   3   5    0.69    0.06
  -1   3   5    0.88    0.06
  -1   3   5    0.79    0.13
   1  -3   5    0.72    0.11
   1   3  -5    0.62    0.10
  -1   3   5    0.82    0.11
  -1  -3  -5    0.75    0.07
   1   3  -5    0.82    0.10
   1  -3   5    0.64    0.09
  -1  -3  -5    0.73    0.11
   1   3  -5    0.64    0.10
   1  -3   5    0.66    0.13
  -1   3  -5    0.79    0.10
  -1  -3   5    0.69    0.10
   1  -3  -5    0.80    0.10
  -1  -3   5    0.62    0.09
   1  -3  -5    0.76    0.08
   1   3   5    0.77    0.12
   1   3   5    0.78    0.11
   1  -3  -5    0.55    0.08
  -1  -3   5    0.61    0.13
   1   3   5    0.90    0.14
   1  -3  -5    0.60    0.12
  -2  -3  -5    1.79    0.20
  -2   3   5    2.45    0.16
   2   3  -5    2.36    0.21
  -2   3   5    2.19    0.16
  -2  -3  -5    1.98    0.15
  -2   3   5    2.02    0.22
   2   3  -5    2.24    0.19
  -2   3   5    2.10    0.21
  -2  -3  -5    2.15    0.15
   2  -3   5    2.08    0.17
   2   3  -5    2.41    0.19
   2  -3   5    2.28    0.21
  -2  -3  -5    1.99    0.21
   2  -3   5    2.16    0.24
   2  -3  -5    2.21    0.17
  -2   3  -5    2.47    0.24
  -2  -3   5    2.86    0.20
  -2  -3   5    2.71    0.19
   2   3   5    2.34    0.23
  -2  -3   5    2.32    0.18
   2  -3  -5    1.61    0.16
   2  -3  -5    1.99    0.22
  -2  -3   5    2.22    0.24
  -2   3  -5    2.11    0.18
   2   3   5    2.16    0.21
   3  -3   5   20.47    1.38
  -3  -3  -5   20.30    1.28
  -3   3   5   21.19    1.28
  -3  -3  -5   20.85    1.60
   3  -3   5   23.47    1.62
  -3   3   5   23.81    1.59
  -3  -3  -5   21.01    1.39
   3  -3   5   20.95    1.29
   3  -3   5   23.40    1.47
  -3  -3  -5   17.79    1.27
   3   3  -5   21.42    1.51
  -3   3   5   20.87    1.28
   3   3  -5   21.61    1.31
   3   3  -5   23.01    1.31
   3   3   5   22.09    1.39
   3  -3  -5   22.29    1.30
  -3   3  -5   20.61    1.62
  -3   3  -5   25.46    1.32
   3  -3  -5   23.17    1.53
   3   3   5   22.53    1.53
  -3  -3   5   23.03    1.31
  -3  -3   5   21.38    1.62
  -3  -3   5   21.19    1.34
  -3   3  -5   21.67    1.30
  -3  -3   5   20.57    1.30
  -4   3   5   11.09    0.92
  -4  -3  -5   12.78    0.95
   4  -3   5   11.76    0.74
  -4   3   5   11.83    0.74
   4  -3   5   12.71    0.84
   4   3  -5   11.11    0.76
  -4  -3  -5   12.14    0.74
   4   3  -5   11.51    0.89
  -4  -3  -5   11.36    0.74
   4   3  -5   12.12    0.77
  -4  -3  -5   12.31    0.82
   4  -3   5   10.68    0.80
   4   3   5   10.90    0.89
  -4   3  -5   11.50    0.76
  -4  -3   5   10.14    0.75
   4   3   5   12.71    0.71
  -4  -3   5   10.54    0.94
  -4   3  -5   12.67    0.76
  -4  -3   5   14.40    0.77
   4  -3  -5   12.58    0.75
   4   3   5   11.63    0.81
   4  -3  -5   12.02    0.90
   4   3   5   11.46    0.70
   4  -3  -5   11.60    0.75
  -4   3  -5   13.61    0.97
  -4  -3   5   12.94    0.76
   4  -3  -5   11.91    0.76
   5   3  -5    0.54    0.11
   5   3  -5    0.36    0.12
  -5   3   5    0.47    0.10
   5   3  -5    0.49    0.11
   5  -3   5    0.64    0.11
  -5   3   5    0.60    0.14
  -5  -3  -5    0.56    0.10
   5  -3   5    0.44    0.09
   5  -3   5    0.51    0.12
  -5  -3  -5    0.57    0.15
   5  -3  -5    0.66    0.12
  -5   3  -5    0.45    0.14
   5   3   5    0.59    0.07
   5   3   5    0.42    0.07
   5  -3  -5    0.63    0.14
  -5  -3   5    0.56    0.11
  -5  -3   5    0.62    0.11
   5   3   5    0.59    0.14
  -5  -3   5    0.38    0.13
  -5  -3   5    0.48    0.08
  -5   3  -5    0.27    0.09
   5  -3  -5    0.51    0.08
   5   3   5    0.50    0.12
   6   3  -5    2.49    0.23
   6  -3   5    1.89    0.19
   6   3  -5    2.15    0.22
   6  -3   5    1.99    0.22
  -6   3   5    1.89    0.20
  -6  -3  -5    2.21    0.21
  -6  -3  -5    1.85    0.27
  -6   3   5    2.67    0.29
   6  -3   5    1.74    0.22
   6   3  -5    1.90    0.25
   6   3   5    2.34    0.18
  -6   3  -5    1.93    0.21
   6   3   5    2.52    0.28
   6  -3  -5    2.19    0.27
   6  -3  -5    2.45    0.23
   6   3   5    2.14    0.24
  -6  -3   5    1.47    0.26
  -6   3  -5    2.33    0.30
  -6  -3   5    1.96    0.21
  -7   3   5    0.84    0.15
   7   3  -5    0.81    0.15
  -7  -3  -5    0.84    0.13
   7   3  -5    1.27    0.24
   7  -3   5    0.86    0.17
   7  -3   5    1.05    0.15
   7  -3   5    1.02    0.16
   7   3  -5    0.72    0.15
  -7   3   5    0.82    0.20
  -7  -3  -5    1.45    0.24
  -7   3  -5    0.77    0.21
  -7  -3   5    0.68    0.20
   7  -3  -5    0.82    0.19
   7   3   5    1.08    0.20
   7   3   5    0.78    0.11
   7   3   5    0.44    0.16
   7  -3  -5    0.67    0.14
  -7  -3   5    1.04    0.16
  -7   3  -5    0.82    0.15
   8   3  -5    0.19    0.09
   8  -3   5    0.20    0.11
   8  -3   5    0.25    0.10
  -8  -3  -5    0.21    0.10
  -8  -3  -5    0.22    0.11
  -8   3   5    0.23    0.10
  -8   3   5    0.34    0.15
   8  -3   5    0.29    0.12
   8   3  -5    0.33    0.15
  -8  -3  -5    0.23    0.15
   8   3   5    0.24    0.14
  -8  -3   5    0.18    0.10
  -8  -3   5    0.24    0.15
  -8   3  -5   -0.02    0.07
   8  -3  -5    0.19    0.13
   8  -3  -5    0.16    0.10
  -8   3  -5    0.20    0.14
   8   3   5    0.16    0.07
   8   3   5   -0.04    0.08
  -9  -3  -5    2.51    0.38
  -9   3   5    2.66    0.27
  -9   3   5    2.44    0.35
   9  -3   5    2.35    0.25
  -9  -3  -5    2.06    0.28
  -9  -3  -5    2.46    0.27
   9  -3   5    2.96    0.32
   9   3  -5    2.36    0.34
   9   3   5    2.29    0.29
  -9   3  -5    2.67    0.29
   9   3   5    2.33    0.23
  -9   3  -5    2.24    0.37
  -9  -3   5    3.71    0.31
  -9  -3   5    2.77    0.39
   9  -3  -5    2.11    0.33
   9   3   5    2.62    0.35
 -10  -3  -5    0.19    0.12
 -10   3   5    0.21    0.17
  10  -3   5    0.27    0.11
 -10  -3  -5    0.08    0.11
  10   3  -5    0.08    0.13
 -10   3   5    0.29    0.14
 -10  -3  -5    0.34    0.19
  10  -3   5    0.33    0.14
 -10   3  -5    0.33    0.20
  10   3   5    0.28    0.13
  10   3   5    0.13    0.11
 -10  -3   5    0.31    0.19
 -10   3  -5    0.34    0.12
  10   3   5    0.18    0.08
  10  -3  -5   -0.05    0.10
  11   3  -5    0.73    0.22
  11  -3   5    0.50    0.14
 -11  -3  -5    0.35    0.15
 -11  -3  -5    0.46    0.22
 -11  -3  -5    0.38    0.14
 -11   3   5    0.87    0.24
  11  -3   5    0.40    0.16
 -11   3   5    0.22    0.12
  11   3   5    0.70    0.18
  11   3   5    0.56    0.19
  11   3   5    0.37    0.11
 -11  -3   5    0.52    0.21
  11  -3  -5    0.23    0.15
 -11   3  -5    0.49    0.22
 -12   3   5    0.18    0.18
  12  -3   5    0.06    0.10
 -12  -3  -5    0.04    0.17
 -12  -3  -5   -0.02    0.11
 -12   3   5   -0.02    0.11
  12   3  -5    0.00    0.15
 -12  -3  -5    0.15    0.12
  12   3   5   -0.12    0.11
 -12   3  -5   -0.09    0.14
  12   3   5    0.21    0.10
 -12  -3   5    0.00    0.17
  12  -3  -5    0.03    0.13
  12   3   5    0.05    0.12
 -13   3   5    0.96    0.29
  13   3   5    1.44    0.33
   0   4  -5    2.88    0.24
   0  -4   5    2.42    0.22
   0  -4   5    2.91    0.23
   0   4   5    3.30    0.25
   0  -4   5    2.93    0.26
   0  -4   5    3.06    0.30
   0  -4  -5    2.26    0.20
   0   4   5    3.48    0.30
   0   4  -5    2.80    0.24
   0  -4  -5    2.71    0.25
   0  -4  -5    2.89    0.21
   0  -4  -5    2.70    0.24
   1   4  -5    0.44    0.09
  -1   4   5    0.54    0.08
   1  -4   5    0.38    0.08
   1  -4   5    0.39    0.10
  -1   4   5    0.43    0.11
  -1  -4  -5    0.89    0.12
  -1  -4  -5    0.46    0.09
  -1   4   5    0.56    0.06
   1   4  -5    0.54    0.09
  -1  -4  -5    0.39    0.06
  -1   4   5    0.72    0.06
   1  -4   5    0.44    0.11
   1   4  -5    0.68    0.09
  -1  -4  -5    0.51    0.07
   1  -4  -5    0.52    0.12
   1  -4  -5    0.47    0.07
  -1  -4   5    0.53    0.09
  -1  -4   5    0.42    0.09
   1   4   5    0.55    0.12
  -1  -4   5    0.63    0.12
   1  -4  -5    0.57    0.08
  -1   4  -5    0.49    0.09
  -1  -4   5    0.42    0.09
  -1   4  -5    0.66    0.09
   1  -4  -5    0.64    0.09
  -2   4   5   11.78    0.92
  -2  -4  -5   12.18    0.75
  -2   4   5   13.19    0.92
   2  -4   5   12.55    0.83
   2   4  -5   12.55    0.89
  -2  -4  -5   11.89    0.93
  -2  -4  -5   11.97    0.75
   2  -4   5   11.89    0.77
   2   4  -5   13.00    0.79
  -2   4   5   12.93    0.75
  -2   4   5   12.31    0.75
   2   4  -5   13.21    0.79
   2  -4   5   12.12    0.96
  -2  -4  -5   11.85    0.83
  -2  -4   5   11.76    0.77
  -2  -4   5   13.10    0.78
  -2  -4   5   13.49    0.82
  -2   4  -5   11.78    0.96
  -2  -4   5   12.44    0.97
  -2   4  -5   12.71    0.78
   2  -4  -5   12.02    0.76
   2  -4  -5   12.18    0.80
   2  -4  -5   13.40    0.93
   2   4   5   12.78    0.93
  -2   4  -5   12.46    0.78
   2   4   5   12.80    0.84
  -3   4   5  173.70    8.99
   3   4  -5  153.50    9.05
   3  -4   5  152.90   11.07
  -3  -4  -5  166.40    9.03
  -3  -4  -5  152.75    9.02
  -3  -4  -5  166.45   11.06
   3   4  -5  152.92   10.45
   3   4  -5  153.06    9.02
   3  -4   5  148.95    9.44
  -3  -4  -5  155.02    9.45
   3  -4   5  150.99    9.00
   3  -4   5  169.41   10.39
  -3   4   5  153.10   11.03
  -3   4   5  140.23    8.98
  -3   4  -5  162.47    9.06
  -3  -4   5  160.71    9.02
   3   4   5  159.75    8.95
   3   4   5  160.96    8.95
   3  -4  -5  165.40   10.48
  -3  -4   5  164.71    9.05
  -3   4  -5  157.41    9.02
  -3   4  -5  176.76   11.10
  -3  -4   5  150.82    9.41
   3   4   5  135.59   10.46
   3   4   5  150.87    9.44
   3  -4  -5  155.57    9.40
  -3  -4   5  149.92   11.08
   3  -4  -5  168.67    9.05
   4   4  -5   23.17    1.40
   4   4  -5   23.77    1.41
  -4   4   5   23.10    1.38
  -4  -4  -5   22.14    1.49
   4   4  -5   23.63    1.64
   4  -4   5   22.29    1.48
   4  -4   5   22.91    1.57
   4  -4   5   22.24    1.38
  -4  -4  -5   20.67    1.71
  -4   4   5   21.07    1.69
  -4  -4  -5   23.17    1.38
  -4   4  -5   23.29    1.41
   4  -4  -5   24.07    1.40
   4   4   5   26.11    1.66
   4   4   5   21.92    1.48
  -4  -4   5   22.43    1.40
  -4   4  -5   23.46    1.74
  -4  -4   5   21.63    1.73
   4  -4  -5   24.74    1.65
  -4   4  -5   23.11    1.40
   4   4   5   23.35    1.34
   4  -4  -5   21.58    1.43
  -4  -4   5   26.12    1.41
  -4  -4   5   22.81    1.44
   4   4   5   23.96    1.34
   5   4  -5    1.88    0.20
  -5   4   5    1.76    0.23
  -5   4   5    1.67    0.18
  -5  -4  -5    1.63    0.24
  -5  -4  -5    1.71    0.22
  -5  -4  -5    2.19    0.19
   5  -4   5    2.08    0.20
   5  -4   5    1.90    0.22
   5   4  -5    1.62    0.23
   5   4  -5    2.23    0.21
   5  -4   5    1.71    0.18
  -5  -4   5    2.22    0.19
   5  -4  -5    2.24    0.21
   5   4   5    2.26    0.16
   5  -4  -5    1.69    0.17
  -5   4  -5    2.15    0.28
  -5  -4   5    1.98    0.20
   5   4   5    1.50    0.21
  -5  -4   5    2.31    0.27
  -5  -4   5    2.21    0.20
   5   4   5    1.99    0.25
  -5   4  -5    2.34    0.21
   5  -4  -5    2.06    0.25
  -6   4   5    0.78    0.14
   6   4  -5    0.92    0.20
   6  -4   5    0.65    0.15
   6  -4   5    0.78    0.12
   6   4  -5    0.76    0.15
   6   4  -5    0.91    0.16
  -6  -4  -5    0.70    0.13
  -6  -4  -5    0.75    0.19
   6  -4   5    0.90    0.14
  -6  -4  -5    0.90    0.17
  -6   4   5    0.64    0.17
  -6  -4   5    0.93    0.16
  -6  -4   5    0.92    0.12
   6   4   5    0.94    0.18
   6  -4  -5    0.87    0.14
  -6   4  -5    0.76    0.15
  -6  -4   5    0.62    0.19
  -6   4  -5    0.91    0.21
   6   4   5    0.88    0.19
   6  -4  -5    1.04    0.19
   6   4   5    0.89    0.10
   7  -4   5    0.85    0.18
   7   4  -5    0.99    0.18
  -7  -4  -5    1.00    0.23
  -7   4   5    0.99    0.21
  -7  -4  -5    0.81    0.18
  -7  -4  -5    0.57    0.13
   7   4  -5    0.76    0.19
  -7   4   5    1.08    0.15
   7  -4   5    0.94    0.16
   7   4   5    0.68    0.10
   7   4   5    0.45    0.14
  -7   4  -5    0.88    0.17
  -7  -4   5    0.76    0.15
   7  -4  -5    0.77    0.19
  -7   4  -5    0.72    0.20
  -7  -4   5    0.96    0.23
   7   4   5    0.90    0.20
   7  -4  -5    0.85    0.16
   8  -4   5    0.10    0.09
   8   4  -5    0.11    0.09
  -8  -4  -5    0.13    0.14
  -8  -4  -5    0.33    0.11
   8   4  -5    0.38    0.16
   8  -4   5    0.09    0.09
  -8   4   5    0.00    0.11
  -8   4   5    0.20    0.10
  -8  -4  -5    0.07    0.09
   8  -4  -5    0.24    0.14
   8   4   5    0.32    0.08
  -8  -4   5   -0.02    0.11
  -8  -4   5    0.40    0.13
   8   4   5    0.09    0.11
  -8   4  -5    0.19    0.11
  -8   4  -5    0.39    0.16
   8  -4  -5    0.36    0.13
   8   4   5    0.46    0.14
   9  -4   5    0.34    0.12
  -9  -4  -5    0.76    0.20
   9  -4   5    0.56    0.16
   9   4  -5    0.92    0.24
  -9  -4  -5    0.72    0.16
  -9   4   5    0.79    0.17
  -9  -4  -5    0.67    0.22
  -9   4   5    1.06    0.25
   9   4   5    0.73    0.18
  -9  -4   5    0.92    0.26
   9   4   5    0.82    0.23
  -9  -4   5    0.86    0.18
   9   4   5    0.83    0.13
  -9   4  -5    0.93    0.26
   9  -4  -5    0.64    0.20
  -9   4  -5    0.70    0.17
  10   4  -5    3.83    0.48
  10  -4   5    4.02    0.36
 -10  -4  -5    3.43    0.40
 -10  -4  -5    3.96    0.52
  10  -4   5    4.20    0.42
 -10   4   5    3.70    0.48
 -10   4   5    3.84    0.37
 -10  -4  -5    3.95    0.38
  10   4   5    3.99    0.32
 -10  -4   5    3.66    0.49
  10   4   5    4.73    0.44
  10   4   5    2.69    0.42
 -10   4  -5    4.08    0.52
  10  -4  -5    3.90    0.47
 -11  -4  -5    4.49    0.58
 -11   4   5    5.02    0.43
  11  -4   5    5.33    0.48
 -11  -4  -5    4.64    0.47
 -11  -4  -5    4.10    0.42
  11  -4   5    4.45    0.40
 -11   4   5    5.04    0.57
  11   4  -5    4.87    0.56
 -11   4  -5    3.95    0.55
  11   4   5    3.80    0.51
  11  -4  -5    3.96    0.51
 -11  -4   5    4.87    0.58
  11   4   5    4.83    0.47
  11   4   5    4.45    0.37
 -12   4   5    6.43    0.67
 -12  -4  -5    5.29    0.50
 -12  -4  -5    5.60    0.67
  12  -4   5    6.18    0.49
 -12  -4  -5    5.17    0.53
 -12   4   5    4.69    0.47
  12   4  -5    5.70    0.64
 -12   4  -5    3.63    0.60
  12   4   5    5.07    0.43
  12   4   5    6.67    0.58
 -12  -4   5    6.02    0.68
  12  -4  -5    6.04    0.65
 -13   4   5    4.12    0.53
 -13   4   5    3.52    0.40
   0   5   5   -0.03    0.04
   0  -5  -5   -0.07    0.03
   0   5  -5   -0.02    0.04
   0  -5  -5   -0.03    0.04
   0  -5   5   -0.01    0.04
   0   5   5    0.03    0.02
   0   5  -5   -0.01    0.03
   0  -5  -5    0.04    0.05
   0  -5   5   -0.03    0.04
   0  -5   5    0.01    0.05
   0   5   5   -0.01    0.02
   0  -5   5   -0.02    0.04
   0   5  -5    0.05    0.05
   1  -5   5    2.35    0.18
   1   5  -5    1.61    0.17
  -1  -5  -5    1.71    0.19
   1  -5   5    1.92    0.19
  -1  -5  -5    1.14    0.13
  -1   5   5    1.57    0.13
  -1  -5  -5    1.38    0.14
   1   5  -5    1.43    0.16
  -1  -5  -5    1.64    0.16
   1  -5   5    1.49    0.20
  -1   5   5    1.68    0.13
  -1   5   5    1.78    0.14
  -1   5   5    1.56    0.20
   1  -5   5    1.62    0.14
   1  -5   5    1.36    0.16
   1  -5  -5    1.49    0.17
  -1  -5   5    1.46    0.16
  -1   5  -5    1.73    0.17
  -1  -5   5    1.83    0.18
  -1  -5   5    1.56    0.20
   1  -5  -5    1.94    0.15
   1   5   5    1.74    0.12
  -1   5  -5    1.50    0.14
   1  -5  -5    2.01    0.22
  -1  -5   5    1.85    0.17
   1   5   5    1.46    0.20
  -1   5  -5    1.71    0.17
   1   5   5    1.80    0.12
  -2   5   5    7.55    0.55
   2  -5   5    8.69    0.50
   2  -5   5    7.69    0.51
   2   5  -5    7.41    0.51
   2  -5   5    6.56    0.60
  -2   5   5    6.37    0.58
   2  -5   5    7.16    0.54
   2   5  -5    7.73    0.51
   2  -5   5    6.89    0.49
  -2  -5  -5    6.80    0.47
   2   5  -5    6.82    0.56
  -2  -5  -5    6.93    0.54
  -2  -5  -5    6.78    0.47
  -2   5   5    7.26    0.47
  -2  -5   5    7.16    0.52
   2   5   5    7.45    0.44
  -2   5  -5    8.33    0.51
  -2   5  -5    8.46    0.51
   2   5   5    6.52    0.59
  -2  -5   5    6.10    0.60
   2  -5  -5    8.41    0.61
  -2  -5   5    7.55    0.50
   2   5   5    7.01    0.44
   2  -5  -5    8.33    0.49
   2  -5  -5    7.46    0.52
  -2   5  -5    8.01    0.62
   3  -5   5    8.40    0.63
   3   5  -5    8.71    0.59
  -3   5   5    9.47    0.67
   3   5  -5    8.17    0.67
  -3   5   5    7.88    0.55
  -3  -5  -5    8.32    0.56
   3  -5   5    8.28    0.57
  -3  -5  -5    7.71    0.63
   3  -5   5    8.71    0.72
   3   5  -5    8.28    0.59
  -3  -5  -5    7.74    0.68
   3  -5   5    9.03    0.62
  -3  -5   5    9.76    0.61
  -3  -5   5    7.97    0.58
  -3   5  -5    9.03    0.59
   3   5   5    9.40    0.53
  -3   5  -5    8.70    0.59
   3  -5  -5    9.80    0.61
   3   5   5    9.51    0.71
   3   5   5    9.56    0.53
   3  -5  -5    8.24    0.69
  -3  -5   5    9.38    0.59
   3  -5  -5    8.37    0.57
  -3   5  -5    8.71    0.72
  -3  -5   5    8.31    0.72
  -4  -5  -5    8.39    0.63
   4  -5   5    7.55    0.56
  -4   5   5    9.02    0.68
   4   5  -5    8.87    0.59
  -4  -5  -5    8.79    0.56
   4   5  -5    7.91    0.67
  -4  -5  -5    8.10    0.69
  -4   5   5    8.31    0.55
   4   5  -5    8.53    0.58
   4  -5   5    7.31    0.61
   4  -5  -5    8.38    0.68
   4  -5  -5    8.54    0.57
   4   5   5    7.93    0.62
  -4   5  -5    9.18    0.73
   4   5   5    9.49    0.71
   4   5   5    8.96    0.52
   4   5   5    8.75    0.52
  -4  -5   5    8.25    0.71
  -4  -5   5    8.51    0.58
  -4  -5   5    8.39    0.59
  -4  -5   5    8.36    0.58
   4  -5  -5    7.55    0.57
  -4   5  -5    8.95    0.59
  -5  -5  -5    4.91    0.40
   5   5  -5    4.43    0.35
   5  -5   5    3.75    0.33
  -5  -5  -5    4.12    0.32
   5   5  -5    3.82    0.40
   5  -5   5    4.25    0.38
  -5   5   5    4.03    0.32
  -5   5   5    4.61    0.40
  -5  -5  -5    3.42    0.40
   5   5  -5    4.12    0.34
  -5  -5   5    5.16    0.35
   5   5   5    4.85    0.29
  -5  -5   5    3.93    0.34
   5   5   5    4.14    0.42
   5  -5  -5    3.79    0.32
  -5   5  -5    4.32    0.35
   5  -5  -5    4.34    0.41
   5   5   5    4.29    0.38
  -5   5  -5    3.63    0.42
  -5  -5   5    3.94    0.43
   5  -5  -5    5.20    0.36
   6   5  -5    5.10    0.47
  -6  -5  -5    4.57    0.36
  -6  -5  -5    4.26    0.41
   6   5  -5    4.24    0.37
   6  -5   5    4.77    0.41
  -6  -5  -5    3.88    0.45
   6  -5   5    3.99    0.35
  -6   5   5    4.79    0.36
  -6   5   5    3.46    0.41
   6   5   5    4.69    0.32
   6  -5  -5    5.13    0.38
  -6  -5   5    5.31    0.37
  -6   5  -5    3.88    0.36
   6   5   5    5.00    0.47
   6  -5  -5    4.98    0.46
   6   5   5    4.79    0.41
  -6  -5   5    4.37    0.37
  -6  -5   5    4.97    0.49
  -6   5  -5    4.34    0.47
  -7  -5  -5    8.57    0.82
   7  -5   5    9.79    0.72
   7   5  -5    9.18    0.80
   7  -5   5    9.48    0.65
  -7  -5  -5    9.16    0.65
  -7  -5  -5    9.07    0.72
   7   5  -5    8.70    0.66
  -7   5   5   11.04    0.83
  -7   5   5    8.96    0.64
  -7  -5   5    9.62    0.67
   7   5   5    9.28    0.71
   7   5   5    8.98    0.79
  -7  -5   5   10.08    0.85
  -7   5  -5    9.95    0.68
   7  -5  -5    9.55    0.80
   7  -5  -5    9.28    0.66
   7   5   5    8.68    0.60
  -7   5  -5    8.53    0.82
   8  -5   5   13.13    0.87
  -8  -5  -5   11.54    0.86
  -8  -5  -5   11.42    0.94
  -8  -5  -5   12.62    1.11
  -8   5   5   13.57    0.87
   8   5  -5   13.19    1.06
   8  -5   5   12.77    0.94
  -8   5   5   14.39    1.10
   8   5  -5   13.53    0.89
   8  -5  -5   13.69    0.90
   8   5   5   13.32    1.07
   8   5   5   12.56    0.82
  -8   5  -5   12.56    1.12
  -8  -5   5   14.42    1.14
   8   5   5   12.61    0.94
  -8   5  -5   12.52    0.89
  -8  -5   5   14.16    0.90
   8  -5  -5   11.08    1.03
  -9  -5  -5    2.41    0.37
  -9   5   5    2.31    0.26
   9  -5   5    1.93    0.27
  -9  -5  -5    1.85    0.27
  -9   5   5    1.94    0.30
   9   5  -5    1.96    0.32
  -9  -5  -5    2.14    0.25
   9   5  -5    2.56    0.28
   9  -5   5    1.99    0.24
   9   5   5    1.69    0.30
  -9   5  -5    1.56    0.34
   9   5   5    1.84    0.20
  -9  -5   5    1.84    0.32
   9   5   5    2.05    0.28
   9  -5  -5    1.88    0.30
  10  -5   5    3.16    0.36
 -10  -5  -5    2.45    0.31
 -10   5   5    3.58    0.44
  10   5  -5    2.80    0.40
 -10   5   5    3.70    0.35
 -10  -5  -5    3.54    0.39
 -10  -5  -5    3.28    0.47
  10  -5   5    3.60    0.33
  10   5   5    3.00    0.27
  10   5   5    2.85    0.35
 -10  -5   5    3.11    0.44
  10   5   5    3.05    0.41
  10  -5  -5    2.86    0.40
 -10   5  -5    2.54    0.42
  11   5  -5   -0.02    0.11
 -11  -5  -5   -0.06    0.11
 -11  -5  -5    0.06    0.09
 -11  -5  -5   -0.03    0.08
  11  -5   5   -0.01    0.09
 -11   5   5   -0.10    0.11
 -11   5   5    0.03    0.09
  11  -5   5    0.05    0.10
  11   5   5    0.08    0.11
  11   5   5    0.02    0.12
 -11   5  -5    0.00    0.14
  11   5   5   -0.08    0.06
  11  -5  -5   -0.18    0.11
 -11  -5   5    0.03    0.16
 -12  -5  -5    2.05    0.32
  12  -5   5    2.89    0.31
 -12  -5  -5    3.00    0.34
  12   5  -5    1.92    0.37
 -12   5   5    2.69    0.33
 -12  -5  -5    2.66    0.45
 -12  -5   5    3.08    0.46
 -12   5  -5    2.19    0.41
  12   5   5    3.46    0.38
  12   5   5    2.20    0.24
  12   5   5    2.03    0.37
  12  -5  -5    2.17    0.37
   0  -6   5    4.58    0.45
   0  -6  -5    5.08    0.36
   0  -6   5    5.22    0.37
   0   6  -5    5.06    0.39
   0   6   5    4.73    0.45
   0   6  -5    5.81    0.39
   0   6  -5    4.88    0.38
   0   6   5    5.63    0.34
   0  -6  -5    4.30    0.39
   0  -6   5    5.39    0.41
   0   6   5    5.64    0.34
   0  -6   5    4.83    0.37
  -1   6   5   17.58    1.41
   1  -6   5   17.85    1.20
  -1   6   5   19.75    1.17
   1   6  -5   20.58    1.22
   1  -6   5   18.99    1.28
   1  -6   5   22.60    1.22
  -1   6   5   18.55    1.17
   1   6  -5   20.54    1.22
  -1  -6  -5   19.20    1.19
   1  -6   5   18.97    1.47
   1  -6  -5   20.40    1.19
  -1  -6   5   19.12    1.27
   1   6   5   18.42    1.42
  -1  -6   5   19.71    1.48
  -1  -6   5   21.41    1.21
   1  -6  -5   19.55    1.42
   1   6   5   20.68    1.16
  -1   6  -5   20.02    1.22
   1  -6  -5   20.23    1.28
   1   6   5   20.03    1.16
  -1   6  -5   18.92    1.21
  -1  -6   5   20.22    1.21
   2   6  -5   12.42    0.80
  -2   6   5   12.34    0.94
  -2   6   5   12.32    0.76
  -2  -6  -5   11.56    0.77
   2   6  -5   12.09    0.90
   2  -6   5   13.03    0.86
   2   6  -5   12.42    0.80
   2  -6   5   12.16    0.79
   2  -6   5   11.17    0.95
  -2  -6   5   11.80    0.79
   2  -6  -5   12.17    0.83
   2  -6  -5   13.03    0.78
  -2   6  -5   12.80    0.80
  -2  -6   5   11.50    0.96
   2  -6  -5   13.57    0.95
  -2   6  -5   11.98    0.96
  -2  -6   5   12.99    0.80
   2   6   5   12.97    0.74
  -2  -6   5   12.13    0.83
  -2   6  -5   12.49    0.80
   2   6   5   12.67    0.73
   2   6   5   10.80    0.93
   3   6  -5   -0.01    0.04
  -3  -6  -5    0.12    0.07
  -3  -6  -5    0.03    0.05
  -3   6   5    0.09    0.05
   3  -6   5    0.00    0.06
   3  -6   5    0.04    0.07
   3  -6   5    0.04    0.06
   3   6  -5   -0.07    0.05
  -3   6   5    0.04    0.07
   3   6  -5    0.00    0.05
   3   6   5    0.03    0.04
  -3  -6   5    0.11    0.06
   3  -6  -5    0.04    0.05
  -3   6  -5    0.08    0.07
   3  -6  -5    0.03    0.07
  -3  -6   5    0.07    0.08
   3  -6  -5   -0.01    0.05
  -3   6  -5    0.05    0.06
   3   6   5    0.08    0.04
  -3  -6   5    0.02    0.06
  -3   6  -5    0.06    0.08
   3   6   5   -0.01    0.07
  -3  -6   5    0.02    0.06
   4  -6   5   26.94    1.70
  -4  -6  -5   29.33    1.70
   4  -6   5   27.49    1.82
  -4   6   5   26.79    1.69
   4   6  -5   28.58    1.99
   4   6  -5   29.30    1.73
  -4  -6  -5   27.69    1.83
   4   6  -5   29.70    1.73
  -4  -6  -5   29.50    2.08
   4   6   5   26.52    1.65
  -4  -6   5   30.19    1.79
  -4   6  -5   30.44    1.74
  -4  -6   5   28.00    1.72
   4   6   5   25.81    2.01
  -4  -6   5   27.65    2.11
   4  -6  -5   31.09    1.73
   4  -6  -5   27.28    2.00
   4  -6  -5   27.76    1.78
  -4   6  -5   28.05    2.11
   5  -6   5    1.56    0.18
  -5  -6  -5    1.42    0.22
  -5  -6  -5    1.30    0.20
  -5   6   5    1.52    0.17
   5   6  -5    1.24    0.17
  -5  -6  -5    1.37    0.16
   5  -6   5    1.46    0.20
   5   6  -5    1.09    0.20
  -5  -6   5    1.24    0.22
   5  -6  -5    1.52    0.23
  -5  -6   5    1.47    0.19
  -5   6  -5    1.86    0.21
  -5  -6   5    1.75    0.19
   5   6   5    1.61    0.23
  -5   6  -5    1.15    0.21
   5   6   5    1.41    0.13
   5  -6  -5    1.52    0.18
   5  -6  -5    1.20    0.17
  -6  -6  -5    7.40    0.54
  -6   6   5    7.79    0.54
  -6  -6  -5    7.28    0.68
   6   6  -5    7.49    0.56
   6   6  -5    7.41    0.66
  -6  -6  -5    7.55    0.62
   6  -6   5    7.42    0.61
   6  -6   5    8.12    0.56
  -6   6  -5    7.45    0.57
   6  -6  -5    7.73    0.56
   6   6   5    7.52    0.68
  -6   6  -5    6.76    0.68
  -6  -6   5    7.77    0.57
   6   6   5    7.46    0.49
   6  -6  -5    7.23    0.66
  -6  -6   5    8.61    0.58
  -6  -6   5    8.40    0.71
   7  -6   5    3.48    0.35
  -7   6   5    3.95    0.32
  -7  -6  -5    3.19    0.30
  -7  -6  -5    4.01    0.43
   7   6  -5    3.16    0.32
   7   6  -5    3.47    0.39
   7  -6   5    3.63    0.32
  -7  -6  -5    2.96    0.35
  -7   6  -5    3.25    0.32
  -7   6  -5    3.26    0.40
   7  -6  -5    3.63    0.40
   7   6   5    3.04    0.26
   7  -6  -5    3.29    0.32
  -7  -6   5    3.23    0.33
   7   6   5    2.98    0.38
  -7  -6   5    2.68    0.39
  -8  -6  -5    9.02    0.73
   8  -6   5    8.60    0.65
   8   6  -5    9.11    0.81
  -8  -6  -5    8.71    0.66
  -8   6   5    9.37    0.66
   8  -6   5    9.57    0.73
   8   6  -5    9.28    0.68
  -8  -6  -5    9.16    0.84
  -8   6  -5    8.79    0.85
   8   6   5    8.08    0.79
  -8  -6   5    9.45    0.85
   8  -6  -5    8.81    0.67
   8   6   5    9.33    0.74
   8  -6  -5    9.73    0.81
   8   6   5    9.25    0.60
   9  -6   5    5.95    0.46
  -9  -6  -5    4.64    0.43
   9   6  -5    5.55    0.57
   9  -6   5    4.95    0.48
   9   6  -5    5.36    0.46
  -9   6   5    5.77    0.45
  -9  -6  -5    4.52    0.48
  -9  -6  -5    4.99    0.57
   9   6   5    5.24    0.39
   9   6   5    4.63    0.54
   9   6   5    5.15    0.50
  -9   6  -5    4.45    0.56
   9  -6  -5    5.22    0.55
  -9  -6   5    5.02    0.57
  10   6  -5    7.79    0.75
 -10  -6  -5    8.18    0.79
 -10   6   5    7.32    0.59
  10  -6   5    7.08    0.64
  10  -6   5    6.94    0.58
 -10  -6  -5    7.48    0.59
 -10  -6  -5    6.69    0.64
  10  -6  -5    7.81    0.74
  10   6   5    7.68    0.74
  10   6   5    7.45    0.53
  10   6   5    6.89    0.64
 -10   6  -5    7.45    0.78
 -10  -6   5    8.08    0.79
 -11  -6  -5   -0.06    0.09
  11  -6   5    0.14    0.11
  11   6  -5    0.10    0.14
 -11   6   5    0.16    0.12
 -11  -6  -5    0.05    0.10
 -11  -6  -5   -0.23    0.12
  11  -6   5   -0.04    0.10
 -11  -6   5   -0.02    0.14
  11  -6  -5    0.10    0.14
  11   6   5    0.13    0.09
  11   6   5    0.23    0.15
 -11   6  -5   -0.02    0.15
 -12  -6  -5    0.74    0.22
  12  -6   5    0.72    0.20
 -12  -6  -5    0.53    0.19
 -12   6   5    0.95    0.22
 -12  -6  -5    0.83    0.30
 -12   6  -5    0.68    0.27
 -12  -6   5    0.66    0.27
  12  -6  -5    0.77    0.24
   0  -7   5   -0.01    0.06
   0  -7  -5    0.09    0.07
   0   7  -5   -0.03    0.04
   0   7  -5    0.05    0.06
   0   7   5   -0.03    0.06
   0  -7   5    0.04    0.05
   0  -7   5    0.02    0.06
   0   7   5    0.05    0.04
   0  -7  -5    0.06    0.06
  -1  -7  -5    1.62    0.16
   1  -7   5    1.48    0.17
  -1   7   5    1.38    0.21
   1   7  -5    1.52    0.18
   1  -7   5    1.19    0.19
   1   7  -5    1.01    0.16
  -1   7   5    1.62    0.15
   1   7  -5    1.57    0.18
  -1  -7  -5    1.58    0.20
   1  -7   5    1.39    0.19
   1  -7  -5    1.79    0.22
  -1  -7   5    1.49    0.20
   1   7   5    1.40    0.21
   1   7   5    1.58    0.14
   1  -7  -5    1.41    0.18
  -1   7  -5    1.59    0.18
  -1  -7   5    2.01    0.21
   1  -7  -5    1.80    0.17
  -1   7  -5    1.89    0.19
  -1  -7   5    1.43    0.17
  -2  -7  -5    6.26    0.49
  -2  -7  -5    5.35    0.41
   2  -7   5    5.86    0.44
  -2   7   5    5.14    0.51
   2  -7   5    5.69    0.51
   2  -7   5    6.09    0.48
  -2   7   5    5.53    0.40
   2   7  -5    5.46    0.43
   2   7  -5    5.66    0.44
  -2   7  -5    6.35    0.52
   2  -7  -5    5.98    0.43
   2  -7  -5    6.25    0.46
  -2   7  -5    6.35    0.45
   2  -7  -5    5.92    0.52
   2   7   5    6.11    0.38
  -2  -7   5    6.51    0.48
  -2   7  -5    5.33    0.43
  -2  -7   5    5.77    0.52
   2   7   5    5.79    0.53
  -2  -7   5    5.73    0.43
   3  -7   5   12.18    0.86
  -3   7   5   12.83    0.77
   3   7  -5   11.84    0.81
  -3   7   5   11.54    0.94
  -3  -7  -5   12.18    0.87
  -3  -7  -5   11.25    0.77
   3   7  -5   12.88    0.81
   3  -7   5   11.11    0.79
   3  -7   5   11.74    0.96
  -3  -7   5   12.62    0.98
   3   7   5   11.01    0.94
  -3  -7   5   12.86    0.85
  -3   7  -5   12.27    0.81
  -3   7  -5   12.43    0.81
   3  -7  -5   11.15    0.79
   3  -7  -5   10.97    0.82
   3  -7  -5   14.31    0.97
  -3  -7   5   12.50    0.80
  -3   7  -5   12.70    0.97
   3   7   5   12.26    0.74
   4   7  -5    6.79    0.59
  -4  -7  -5    6.05    0.48
   4   7  -5    7.00    0.52
   4  -7   5    6.82    0.51
  -4   7   5    7.12    0.49
  -4  -7  -5    6.84    0.57
   4  -7  -5    6.95    0.53
  -4  -7   5    7.11    0.54
   4   7   5    7.42    0.45
   4   7   5    6.51    0.62
  -4   7  -5    7.73    0.64
   4  -7  -5    6.87    0.61
  -4  -7   5    6.60    0.62
  -4  -7   5    6.95    0.52
   4  -7  -5    7.01    0.51
  -4   7  -5    7.39    0.53
   5   7  -5    0.08    0.08
  -5  -7  -5   -0.03    0.06
   5   7  -5    0.14    0.11
  -5   7   5    0.16    0.08
  -5  -7  -5    0.03    0.08
   5  -7   5    0.25    0.10
   5  -7   5    0.16    0.11
  -5  -7   5    0.09    0.08
   5  -7  -5    0.12    0.08
  -5   7  -5    0.19    0.12
  -5  -7   5    0.09    0.11
   5  -7  -5   -0.09    0.08
   5  -7  -5    0.26    0.10
  -5  -7   5    0.24    0.10
   5   7   5    0.08    0.11
   5   7   5    0.15    0.06
  -5   7  -5    0.32    0.12
   6  -7   5    0.58    0.16
  -6  -7  -5    0.54    0.12
   6   7  -5    0.57    0.17
  -6  -7  -5    0.33    0.14
   6  -7   5    0.43    0.12
  -6   7   5    0.75    0.15
   6   7  -5    0.65    0.16
   6   7   5    0.55    0.10
  -6  -7   5    0.87    0.22
   6  -7  -5    0.49    0.14
  -6   7  -5    0.57    0.18
   6  -7  -5    0.69    0.18
   6   7   5    0.46    0.18
  -6  -7   5    0.54    0.14
  -6  -7   5    0.61    0.15
  -7  -7  -5   15.19    1.10
   7  -7   5   16.32    1.01
   7   7  -5   15.68    1.21
  -7   7   5   14.62    0.99
  -7  -7  -5   14.88    0.99
   7   7  -5   17.24    1.04
   7  -7   5   14.62    1.08
   7  -7  -5   14.40    1.19
   7  -7  -5   14.90    1.02
  -7   7  -5   14.23    1.24
  -7  -7   5   15.38    1.26
   7   7   5   14.76    1.21
   7   7   5   14.67    0.94
   8  -7   5    7.54    0.56
  -8   7   5    7.96    0.55
  -8  -7  -5    6.66    0.61
  -8  -7  -5    7.10    0.55
   8  -7   5    8.01    0.63
   8   7  -5    7.44    0.57
   8   7  -5    7.58    0.69
  -8  -7   5    6.33    0.68
   8   7   5    6.67    0.67
  -8   7  -5    6.46    0.69
   8   7   5    6.77    0.48
   8  -7  -5    5.60    0.64
   9   7  -5    2.57    0.37
   9   7  -5    3.01    0.32
  -9  -7  -5    2.21    0.27
   9  -7   5    2.08    0.27
   9  -7   5    2.55    0.32
  -9   7   5    2.74    0.29
  -9  -7  -5    2.91    0.34
   9   7   5    1.70    0.32
  -9   7  -5    1.71    0.35
   9  -7  -5    2.48    0.36
   9   7   5    2.16    0.22
  -9  -7   5    2.87    0.40
 -10  -7  -5    4.19    0.46
  10  -7   5    4.23    0.44
  10   7  -5    3.71    0.40
  10  -7   5    4.17    0.39
 -10  -7  -5    3.74    0.38
 -10   7   5    4.44    0.39
  10   7  -5    4.98    0.54
 -10  -7   5    2.88    0.46
  10   7   5    3.88    0.32
  10   7   5    3.96    0.50
 -10   7  -5    4.08    0.51
  10  -7  -5    3.29    0.46
 -11   7   5    2.60    0.32
 -11  -7  -5    2.89    0.38
  11  -7   5    2.81    0.33
  11  -7   5    3.07    0.37
 -11  -7  -5    3.41    0.35
  11   7  -5    2.42    0.40
  11  -7  -5    2.51    0.40
  11   7   5    2.90    0.26
  11   7   5    2.30    0.39
 -11  -7   5    2.66    0.42
   0  -8   5   29.19    2.19
   0  -8  -5   31.07    1.80
   0   8  -5   31.83    1.83
   0  -8   5   28.33    1.91
   0  -8   5   29.54    1.81
   0  -8  -5   27.63    1.91
   0   8   5   32.91    2.14
   0   8   5   28.34    1.75
  -1   8   5    1.29    0.14
   1  -8   5    1.47    0.18
   1   8  -5    1.43    0.19
  -1  -8  -5    1.38    0.16
  -1  -8  -5    1.70    0.22
  -1   8   5    1.29    0.22
   1  -8   5    1.27    0.19
  -1  -8   5    1.20    0.17
   1  -8  -5    1.24    0.16
  -1   8  -5    1.13    0.17
   1   8   5    1.55    0.23
  -1  -8   5    1.32    0.20
   1  -8  -5    1.46    0.21
  -1  -8   5    1.37    0.19
   1  -8  -5    1.74    0.23
   1   8   5    1.28    0.13
  -1   8  -5    1.46    0.18
  -2   8   5   25.15    1.99
   2   8  -5   28.23    1.73
  -2  -8  -5   27.99    1.83
  -2  -8  -5   26.51    1.69
   2  -8   5   28.04    1.72
  -2   8   5   26.54    1.67
   2  -8   5   26.76    1.82
  -2   8  -5   32.95    1.75
   2  -8  -5   28.84    1.81
   2   8   5   28.13    1.65
  -2   8  -5   28.55    1.73
  -2   8  -5   27.41    2.07
   2  -8  -5   28.92    1.71
   2  -8  -5   27.78    2.01
  -2  -8   5   28.69    2.08
  -2  -8   5   28.98    1.72
   2   8   5   27.54    2.01
  -2  -8   5   28.28    1.81
   3  -8   5    0.12    0.09
  -3   8   5    0.03    0.06
   3  -8   5    0.16    0.10
  -3  -8  -5    0.00    0.08
   3   8  -5    0.02    0.07
   3   8  -5   -0.01    0.08
  -3   8   5   -0.06    0.07
  -3  -8  -5    0.04    0.06
   3   8   5    0.04    0.05
  -3  -8   5   -0.05    0.06
  -3  -8   5   -0.03    0.07
   3  -8  -5    0.04    0.08
  -3  -8   5    0.12    0.08
   3   8   5    0.14    0.11
   3  -8  -5    0.00    0.08
   3  -8  -5    0.10    0.08
  -4  -8  -5   17.52    1.22
   4   8  -5   15.74    1.13
   4  -8   5   17.74    1.13
  -4  -8  -5   17.81    1.11
  -4   8   5   18.17    1.10
  -4  -8   5   17.34    1.37
   4  -8  -5   17.92    1.34
  -4  -8   5   17.42    1.18
   4   8   5   16.37    1.33
   4  -8  -5   17.62    1.13
   4   8   5   18.38    1.06
   5  -8   5    1.24    0.19
   5   8  -5    1.28    0.22
  -5   8   5    0.95    0.16
   5  -8   5    1.37    0.22
  -5  -8  -5    1.18    0.18
  -5  -8  -5    1.20    0.23
  -5  -8   5    1.93    0.27
   5  -8  -5    1.30    0.19
   5  -8  -5    1.33    0.20
   5   8   5    1.28    0.14
  -5  -8   5    1.51    0.20
   5  -8  -5    1.38    0.23
   5   8   5    1.58    0.26
  -6   8   5    6.34    0.51
  -6  -8  -5    6.06    0.59
   6  -8   5    6.58    0.59
   6   8  -5    7.40    0.56
   6   8  -5    6.63    0.64
   6  -8   5    7.67    0.55
  -6  -8  -5    6.66    0.52
   6  -8  -5    7.20    0.55
   6  -8  -5    7.80    0.66
   6   8   5    7.33    0.47
  -6  -8   5    6.59    0.55
   6   8   5    6.83    0.66
  -6  -8   5    7.59    0.68
   7   8  -5    0.28    0.13
  -7  -8  -5    0.30    0.15
  -7   8   5   -0.06    0.08
   7   8  -5    0.09    0.12
   7  -8   5    0.02    0.08
  -7  -8  -5    0.14    0.10
   7  -8   5    0.09    0.10
  -7  -8   5    0.04    0.13
   7   8   5    0.09    0.06
   7  -8  -5    0.29    0.12
   7  -8  -5   -0.05    0.09
   7   8   5    0.08    0.12
   8   8  -5    4.34    0.41
  -8  -8  -5    4.35    0.39
  -8  -8  -5    3.56    0.42
   8  -8   5    4.39    0.40
   8   8  -5    3.91    0.48
  -8   8   5    4.37    0.38
   8  -8   5    4.01    0.43
  -8  -8   5    3.73    0.48
   8   8   5    5.03    0.52
   8   8   5    3.93    0.31
   8  -8  -5    4.00    0.47
   9   8  -5    0.21    0.14
  -9   8   5   -0.02    0.10
  -9  -8  -5    0.22    0.12
   9  -8   5    0.18    0.11
   9  -8   5    0.12    0.12
  -9  -8  -5   -0.06    0.09
   9   8  -5    0.22    0.11
  -9  -8   5   -0.02    0.13
   9   8   5    0.06    0.06
   9  -8  -5    0.09    0.12
   9   8   5    0.17    0.15
 -10  -8  -5    2.26    0.29
 -10  -8  -5    1.48    0.30
 -10   8   5    2.31    0.28
  10  -8   5    2.37    0.29
  10  -8   5    2.22    0.32
  10   8  -5    2.29    0.37
  10   8   5    1.83    0.21
  10  -8  -5    2.39    0.37
 -10  -8   5    2.60    0.38
  10   8   5    2.05    0.36
  11  -8   5    0.11    0.15
  11   8  -5    0.29    0.19
 -11  -8  -5    0.17    0.13
 -11   8   5    0.36    0.17
  11   8  -5    0.12    0.12
  11  -8   5    0.27    0.15
 -11  -8  -5    0.02    0.13
  11  -8  -5   -0.05    0.14
 -11  -8   5    0.24    0.19
   0  -9   5   -0.09    0.05
   0   9   5    0.01    0.05
   0   9   5   -0.05    0.07
   0  -9  -5   -0.03    0.07
   0   9  -5   -0.01    0.08
   0  -9  -5   -0.06    0.07
   0  -9   5   -0.03    0.07
  -1   9   5    2.69    0.33
   1  -9   5    2.52    0.29
  -1  -9  -5    3.04    0.31
   1   9  -5    2.36    0.27
   1  -9   5    3.15    0.29
  -1   9   5    2.69    0.23
  -1  -9  -5    2.38    0.24
   1   9   5    2.71    0.22
  -1  -9   5    2.71    0.30
   1   9   5    2.49    0.32
   1  -9  -5    2.42    0.32
   1  -9  -5    2.55    0.29
   1  -9  -5    2.29    0.25
  -1  -9   5    2.28    0.27
  -1   9  -5    2.39    0.26
  -2   9   5    0.12    0.07
  -2  -9  -5    0.06    0.07
   2  -9   5    0.11    0.10
  -2   9   5    0.12    0.11
  -2  -9  -5   -0.01    0.08
   2  -9   5    0.17    0.10
   2   9  -5    0.23    0.10
   2   9   5    0.09    0.11
  -2  -9   5   -0.01    0.08
   2  -9  -5    0.09    0.09
   2   9   5    0.12    0.06
   2  -9  -5    0.21    0.11
  -2  -9   5    0.19    0.10
   2  -9  -5    0.01    0.07
  -3  -9  -5    0.00    0.08
   3  -9   5    0.55    0.14
   3   9  -5    0.29    0.11
   3  -9   5    0.10    0.10
  -3  -9  -5    0.19    0.09
  -3   9   5    0.36    0.14
  -3   9   5    0.18    0.09
   3  -9  -5    0.29    0.10
   3  -9  -5    0.30    0.13
  -3  -9   5    0.22    0.11
  -3  -9   5    0.33    0.11
   3  -9  -5    0.07    0.11
   3   9   5    0.25    0.15
   3   9   5    0.26    0.07
   4  -9   5    7.35    0.55
  -4  -9  -5    6.47    0.59
   4  -9   5    7.04    0.60
  -4  -9  -5    7.06    0.52
   4   9  -5    7.27    0.63
   4   9  -5    8.06    0.57
  -4   9   5    6.75    0.51
   4   9   5    7.37    0.66
   4   9   5    6.55    0.47
   4  -9  -5    7.97    0.59
  -4  -9   5    6.82    0.57
   4  -9  -5    6.08    0.52
   4  -9  -5    8.10    0.67
   5  -9   5    1.68    0.22
  -5  -9  -5    1.26    0.24
   5  -9   5    1.00    0.23
   5   9  -5    1.36    0.20
  -5   9   5    1.16    0.17
   5   9  -5    0.95    0.21
  -5  -9  -5    1.00    0.19
   5   9   5    0.95    0.13
   5  -9  -5    0.98    0.19
   5  -9  -5    1.41    0.22
  -5  -9   5    1.09    0.21
   5  -9  -5    1.24    0.22
   5   9   5    1.62    0.27
   6   9  -5    4.10    0.44
   6  -9   5    4.64    0.39
  -6  -9  -5    3.42    0.35
  -6   9   5    3.97    0.35
   6  -9   5    3.94    0.42
   6   9  -5    4.06    0.38
  -6  -9  -5    3.92    0.42
   6   9   5    3.57    0.29
   6  -9  -5    4.06    0.38
  -6  -9   5    4.19    0.39
   6   9   5    3.60    0.45
   6  -9  -5    3.90    0.45
  -7   9   5    0.22    0.11
  -7  -9  -5    0.44    0.13
   7   9  -5    0.38    0.17
   7   9  -5    0.27    0.13
   7  -9   5    0.23    0.13
   7  -9   5    0.22    0.11
  -7  -9  -5    0.19    0.13
   7   9   5    0.34    0.16
   7   9   5    0.17    0.07
   7  -9  -5    0.15    0.17
   7  -9  -5    0.45    0.14
   8  -9   5    1.82    0.24
  -8   9   5    1.28    0.20
   8   9  -5    1.60    0.24
  -8  -9  -5    1.35    0.23
   8   9  -5    1.21    0.28
  -8  -9  -5    1.47    0.28
   8  -9   5    1.63    0.26
   8  -9  -5    1.18    0.27
   8   9   5    1.45    0.16
   8   9   5    1.27    0.30
  -9  -9  -5    6.04    0.51
   9   9  -5    6.20    0.52
   9   9  -5    6.16    0.64
   9  -9   5    6.66    0.59
   9  -9   5    5.53    0.50
  -9   9   5    5.21    0.48
  -9  -9  -5    5.54    0.56
   9   9   5    4.74    0.41
   9  -9  -5    6.97    0.65
   9   9   5    6.02    0.64
  10   9  -5    3.94    0.38
  10  -9   5    2.82    0.33
 -10  -9  -5    2.84    0.33
 -10  -9  -5    2.19    0.35
  10   9  -5    3.60    0.47
  10  -9   5    2.96    0.38
 -10   9   5    2.64    0.32
  10   9   5    2.44    0.24
  10  -9  -5    2.77    0.41
   0  10   5   49.62    3.06
   0  10  -5   52.26    3.14
   0 -10  -5   56.07    3.12
   0 -10  -5   54.48    3.31
   0  10   5   52.37    3.65
   0 -10   5   49.14    3.30
   0 -10   5   53.74    3.14
  -1  10   5    0.96    0.14
   1 -10   5    0.84    0.18
  -1 -10  -5    1.33    0.24
  -1 -10  -5    1.15    0.17
  -1  10   5    1.58    0.25
   1 -10   5    0.79    0.19
   1  10  -5    0.75    0.17
   1  10   5    0.76    0.20
   1 -10  -5    0.89    0.17
  -1 -10   5    1.00    0.20
   1 -10  -5    1.12    0.23
   1 -10  -5    1.14    0.23
   1  10   5    0.78    0.12
   2  10  -5   14.52    0.98
   2 -10   5   15.14    0.98
  -2 -10  -5   15.21    1.06
  -2  10   5   15.11    1.15
  -2  10   5   12.51    0.90
   2 -10   5   13.28    1.04
  -2 -10  -5   13.93    0.94
   2 -10  -5   14.17    1.14
   2 -10  -5   15.13    0.97
   2 -10  -5   14.87    1.04
  -2 -10   5   15.03    1.05
   2  10   5   14.60    1.15
   2  10   5   14.03    0.89
  -3 -10  -5    0.21    0.12
   3  10  -5    0.18    0.11
  -3  10   5    0.21    0.13
   3 -10   5    0.24    0.12
  -3  10   5    0.08    0.08
  -3 -10  -5    0.18    0.09
   3 -10   5    0.19    0.12
  -3 -10   5    0.07    0.08
   3  10   5    0.39    0.16
   3 -10  -5    0.18    0.11
   3 -10  -5    0.24    0.13
   3 -10  -5    0.25    0.12
   3  10   5    0.14    0.07
   4  10  -5    3.14    0.33
   4 -10   5    3.66    0.38
  -4 -10  -5    2.84    0.29
  -4  10   5    3.32    0.29
  -4 -10  -5    3.46    0.37
   4 -10   5    3.66    0.34
   4  10   5    2.91    0.25
   4 -10  -5    3.63    0.40
  -4 -10   5    2.12    0.31
   4 -10  -5    3.60    0.35
   4 -10  -5    3.01    0.31
   4  10   5    2.77    0.38
   5 -10   5    2.52    0.29
  -5 -10  -5    2.66    0.33
   5  10  -5    2.65    0.30
   5 -10   5    2.15    0.31
  -5 -10  -5    2.15    0.26
  -5  10   5    2.31    0.25
  -5 -10   5    2.62    0.31
   5  10   5    2.61    0.22
   5  10   5    2.65    0.37
   5 -10  -5    2.86    0.31
   5 -10  -5    2.42    0.33
[truncated: 581,187 more chars]
