# Supplementary material for: 4-Cyano-1-methyl­pyridinium perchlor­ate
Source: Acta Crystallogr Sect E Struct Rep Online. 2014 Jun 7;70(Pt 7):o756–7. doi: 10.1107/S1600536814012860 (PMC4120629; doi:10.1107/S1600536814012860)
Supplement: Supplementary file 2 [file e-70-0o756-Isup2.hkl]

#
# h,k,l, Fc-squared, Fo-squared, sigma(Fo-squared), status flag
#
data_I
_shelx_title ' LK120_0m in Pbca'
_shelx_refln_list_code          4
_shelx_F_calc_maximum      278.22
_exptl_crystal_F_000       896.00
_reflns_d_resolution_high  0.7298

loop_
 _space_group_symop_operation_xyz
 'x, y, z'
 '-x+1/2, -y, z+1/2'
 '-x, y+1/2, -z+1/2'
 'x+1/2, -y+1/2, -z'
 '-x, -y, -z'
 'x-1/2, y, -z-1/2'
 'x, -y-1/2, z-1/2'
 '-x-1/2, y-1/2, z'

_cell_length_a    10.2321
_cell_length_b    10.8715
_cell_length_c    16.7686
_cell_angle_alpha  90.000
_cell_angle_beta   90.000
_cell_angle_gamma  90.000

_shelx_F_squared_multiplier     1.000

loop_
 _refln_index_h
 _refln_index_k
 _refln_index_l
 _refln_F_squared_calc
 _refln_F_squared_meas
 _refln_F_squared_sigma
 _refln_observed_status
   2   0   0      69931.87      65460.49      2439.20 o
   4   0   0          1.68         29.34         1.81 o
   6   0   0        649.91        801.05        31.46 o
   8   0   0        137.30        133.35         6.49 o
  10   0   0         82.99         91.64         8.39 o
  12   0   0        185.74        174.96        12.59 o
   2   1   0        167.82        143.89         3.07 o
   4   1   0        263.94        227.90         5.44 o
   6   1   0          0.48          0.41         0.72 o
   8   1   0       1902.13       1838.09        35.82 o
  10   1   0       3448.74       3261.24        88.41 o
  12   1   0       1174.77       1225.07        37.10 o
   0   2   0      77403.80      67556.70      2648.79 o
   2   2   0      49710.39      54467.28      1008.99 o
   4   2   0         54.52        123.73         2.94 o
   6   2   0        172.92        119.03         4.20 o
   8   2   0       2037.04       1920.00        43.21 o
  10   2   0       1979.40       2101.03        62.86 o
  12   2   0         25.78         34.17         4.37 o
   2   3   0          1.89          2.17         0.77 o
   4   3   0       2898.12       3080.45        48.32 o
   6   3   0          5.96          5.98         1.02 o
   8   3   0       1635.21       1509.62        31.93 o
  10   3   0       5284.99       4945.43       197.39 o
  12   3   0       1391.86       1348.75        40.35 o
   0   4   0       1091.96        832.88        19.86 o
   2   4   0       1000.01        749.28        14.66 o
   4   4   0        492.45        443.96         8.23 o
   6   4   0       2612.78       2456.18        49.80 o
   8   4   0       6416.60       6511.26       125.47 o
  10   4   0       2963.60       2992.95        81.55 o
  12   4   0        341.91        359.48        14.08 o
   2   5   0       1008.93       1144.67        19.52 o
   4   5   0       2119.37       2538.69        45.35 o
   6   5   0        844.55        831.80        18.65 o
   8   5   0       2165.40       2053.83        43.80 o
  10   5   0       1183.01       1129.74        44.71 o
  12   5   0       1053.48        993.84        50.46 o
   0   6   0       1539.77       1606.78        41.18 o
   2   6   0        464.62        362.34         6.81 o
   4   6   0       4401.98       4311.12        85.38 o
   6   6   0       1290.94       1281.11        26.87 o
   8   6   0       1620.13       1582.36        35.59 o
  10   6   0        780.73        829.52        29.56 o
  12   6   0        458.85        508.49        26.30 o
   2   7   0       1006.04       1031.27        22.44 o
   4   7   0       3025.26       3089.91        63.16 o
   6   7   0        401.17        387.22        10.91 o
   8   7   0         84.17         74.21         4.49 o
  10   7   0        599.64        645.93        52.25 o
  12   7   0        130.36        172.21        26.45 o
   0   8   0        398.73        392.42        14.65 o
   2   8   0       2407.79       2376.92        49.65 o
   4   8   0        794.72        787.34        18.99 o
   6   8   0       1391.83       1372.73        34.22 o
   8   8   0         20.98         16.60         2.84 o
  10   8   0        673.23        695.54        37.90 o
   2   9   0       2164.03       2038.09        43.26 o
   4   9   0       3731.72       3642.99        85.62 o
   6   9   0       1231.62       1237.82        33.56 o
   8   9   0        111.16        113.45         6.80 o
  10   9   0         26.32         27.29         6.74 o
   0  10   0        349.46        405.97        15.93 o
   2  10   0          1.08          2.61         1.55 o
   4  10   0        923.06        886.89        24.97 o
   6  10   0       1085.14       1105.66        30.66 o
   8  10   0        880.57        888.67        28.69 o
   2  11   0         50.67         40.72         3.86 o
   4  11   0        190.47        191.08         8.18 o
   6  11   0        217.57        207.55         9.68 o
   8  11   0        106.47        105.36         7.62 o
   0  12   0         11.98          6.99         4.59 o
   2  12   0        509.27        488.73        17.41 o
   4  12   0        959.07        977.67        30.79 o
   6  12   0        355.01        380.95        14.93 o
   8  12   0        888.53        984.97        42.47 o
   2  13   0         38.46         27.60         4.93 o
   4  13   0         73.21         67.02         6.49 o
   6  13   0         14.51         26.60         4.71 o
   0  14   0        554.43        636.26        34.38 o
   2  14   0        331.86        347.49        18.39 o
   1   1   1         15.31         12.73         0.46 o
   2   1   1       1267.08       1230.45        15.48 o
   3   1   1          1.00         -0.34         0.36 o
   4   1   1         96.45        112.87         1.93 o
   5   1   1        712.08        798.02        10.75 o
   6   1   1        105.76         66.30         1.55 o
   7   1   1        111.93        101.33         2.34 o
   8   1   1         38.87         49.58         1.92 o
   9   1   1          1.39          1.74         1.17 o
  10   1   1        290.47        263.22         7.58 o
  11   1   1         11.01         12.07         2.23 o
  12   1   1         27.68         16.52         2.37 o
  13   1   1         54.21         50.25         3.89 o
   0   2   1      10120.29      11298.10       211.50 o
   1   2   1       1566.38       1701.40        20.58 o
   2   2   1       2215.12       2295.90        27.47 o
   3   2   1       5473.88       5936.43        70.12 o
   4   2   1         62.31         56.19         1.50 o
   5   2   1       3043.18       3237.47        37.88 o
   6   2   1        378.60        375.32         5.19 o
   7   2   1       1599.92       1635.32        21.21 o
   8   2   1        369.55        344.31         6.24 o
   9   2   1        602.22        565.01        10.57 o
  10   2   1         38.14         22.02         2.22 o
  11   2   1        364.33        339.06         9.33 o
  12   2   1        102.54        104.94         4.85 o
  13   2   1        301.80        335.42        10.44 o
   1   3   1        472.67        451.59         6.09 o
   2   3   1       1963.62       2132.41        26.71 o
   3   3   1        671.32        705.87         8.77 o
   4   3   1       1407.44       1410.51        17.04 o
   5   3   1        704.68        754.89         9.96 o
   6   3   1       1741.64       1849.90        22.74 o
   7   3   1          1.41         -0.33         0.65 o
   8   3   1          4.05          4.36         0.95 o
   9   3   1        311.20        327.98         6.82 o
  10   3   1        162.19        168.59         5.02 o
  11   3   1        333.31        315.75        11.04 o
  12   3   1          5.99          9.39         2.51 o
  13   3   1         49.28         46.54         3.94 o
   0   4   1       2571.51       3051.13        55.81 o
   1   4   1       1912.95       2050.35        25.27 o
   2   4   1         59.40         54.37         1.72 o
   3   4   1        645.79        719.09         8.98 o
   4   4   1        479.69        437.56         5.97 o
   5   4   1        981.01       1004.03        12.69 o
   6   4   1          9.07         12.63         0.94 o
   7   4   1        291.97        279.49         4.90 o
   8   4   1         65.21         70.55         2.45 o
   9   4   1        976.42        993.13        16.88 o
  10   4   1        537.68        558.93        13.18 o
  11   4   1         16.68         13.35         2.41 o
  12   4   1        234.78        258.56         8.53 o
  13   4   1          0.26         -2.85         2.85 o
   1   5   1          0.48          0.24         0.43 o
   2   5   1       2073.21       2345.97        27.38 o
   3   5   1       2435.86       2631.29        32.57 o
   4   5   1         98.98        109.41         2.15 o
   5   5   1         68.73         67.77         1.92 o
   6   5   1        587.67        572.55         9.16 o
   7   5   1         80.11         72.18         2.42 o
   8   5   1        352.65        335.57         6.76 o
   9   5   1         63.21         67.83         3.03 o
  10   5   1         64.52         71.88         4.33 o
  11   5   1        317.15        328.79        10.34 o
  12   5   1        129.22        123.60         5.95 o
  13   5   1         73.44         72.47         9.44 o
   0   6   1        327.19        405.51         8.19 o
   1   6   1        412.85        437.63         6.10 o
   2   6   1        117.27        223.65         3.49 o
   3   6   1         21.81         13.28         0.88 o
   4   6   1        493.55        498.21         7.43 o
   5   6   1        201.52        213.56         4.47 o
   6   6   1       1895.61       1856.04        28.59 o
   7   6   1        783.02        793.96        13.04 o
   8   6   1        378.83        393.37         7.74 o
   9   6   1         16.04         17.92         1.87 o
  10   6   1        144.47        144.89         6.02 o
  11   6   1         29.20         33.04         3.63 o
  12   6   1        348.59        331.53        12.87 o
   1   7   1         75.71         67.34         1.99 o
   2   7   1       1000.29        923.65        14.05 o
   3   7   1        261.60        278.11         5.67 o
   4   7   1        374.14        401.76         7.12 o
   5   7   1         32.69         34.19         1.79 o
   6   7   1         30.86         28.06         1.77 o
   7   7   1         29.17         30.09         1.98 o
   8   7   1        223.35        218.06         6.37 o
   9   7   1        763.22        760.86        16.90 o
  10   7   1        230.09        255.90        10.04 o
  11   7   1        276.75        303.98        12.58 o
  12   7   1        261.11        362.77        30.78 o
   0   8   1        404.69        371.88         9.90 o
   1   8   1        141.64        123.91         3.19 o
   2   8   1       1951.80       1954.28        29.02 o
   3   8   1        190.02        184.37         4.03 o
   4   8   1       2382.63       2284.74        37.03 o
   5   8   1         78.01         77.06         2.80 o
   6   8   1        154.68        160.33         4.67 o
   7   8   1        391.78        380.49         8.67 o
   8   8   1         14.28         16.79         2.33 o
   9   8   1         73.29         62.05         4.14 o
  10   8   1         61.72         72.28         5.26 o
  11   8   1          6.81          9.23         3.69 o
   1   9   1       1147.57       1079.27        17.83 o
   2   9   1         58.76         42.19         2.01 o
   3   9   1         44.95         39.33         2.28 o
   4   9   1        352.22        343.78         7.47 o
   5   9   1         62.26         58.32         2.93 o
   6   9   1        148.57        160.30         5.03 o
   7   9   1        392.59        386.66         9.70 o
   8   9   1         47.25         48.89         3.55 o
   9   9   1          6.25          1.44         2.33 o
  10   9   1        211.01        235.23        10.06 o
   0  10   1       2635.99       2669.75        58.98 o
   1  10   1        245.99        232.96         5.18 o
   2  10   1       2089.51       2064.08        33.96 o
   3  10   1        674.70        619.69        11.73 o
   4  10   1        605.91        630.49        12.83 o
   5  10   1        207.07        200.09         6.11 o
   6  10   1         63.22         66.91         3.61 o
   7  10   1         10.69         15.59         2.20 o
   8  10   1          0.92          2.61         2.06 o
   9  10   1         37.25         35.93         3.95 o
  10  10   1         12.63         18.40         7.83 o
   1  11   1       1467.26       1430.85        26.19 o
   2  11   1       1056.02        992.38        18.37 o
   3  11   1        280.87        272.53         7.54 o
   4  11   1        301.71        258.08         7.28 o
   5  11   1        269.83        277.61         7.73 o
   6  11   1        112.00        114.54         6.10 o
   7  11   1         90.14         74.64         4.20 o
   8  11   1        348.95        396.21        12.34 o
   9  11   1         26.80         24.96         4.74 o
   0  12   1       1156.62       1164.26        38.95 o
   1  12   1        172.83        168.82         5.84 o
   2  12   1        636.55        627.82        14.77 o
   3  12   1          4.29          1.05         1.62 o
   4  12   1        215.89        215.69         6.98 o
   5  12   1         94.32         95.25         4.51 o
   6  12   1        156.80        147.82         5.75 o
   7  12   1         31.33         25.48         3.07 o
   8  12   1        178.53        191.93        12.94 o
   1  13   1        274.78        259.19         8.77 o
   2  13   1         12.91         15.48         2.50 o
   3  13   1        343.35        339.82        10.15 o
   4  13   1          2.15          2.54         1.95 o
   5  13   1        145.80        148.67         6.09 o
   6  13   1         12.80         12.34         3.24 o
   0  14   1        468.14        514.57        25.26 o
   1  14   1        299.53        314.92        10.30 o
   2  14   1        296.14        295.76         9.87 o
   3  14   1         41.06         52.51         4.94 o
   4  14   1        112.42        128.14        12.30 o
   0   0   2          8.22         -3.78         3.78 o
   1   0   2         44.25         -1.74         1.74 o
   2   0   2       3898.82       4102.36        94.35 o
   3   0   2        380.32        347.81        11.41 o
   4   0   2       2513.61       2885.12        55.46 o
   5   0   2         19.68         40.15         1.67 o
   6   0   2        151.60        153.19         3.86 o
   7   0   2        441.31        446.34         9.93 o
   8   0   2        166.89        144.33         5.14 o
   9   0   2       2132.83       2149.21        46.77 o
  10   0   2        413.00        396.44        13.62 o
  11   0   2       1428.07       1431.63        45.13 o
  12   0   2         37.62         36.27         4.71 o
  13   0   2        320.92        300.25        14.53 o
   1   1   2       5498.42       5928.07        86.07 o
   2   1   2       6507.72       6899.42        98.11 o
   3   1   2      17288.20      18093.32       227.15 o
   4   1   2        859.01        921.80        11.97 o
   5   1   2       5603.95       5960.47        71.68 o
   6   1   2        236.38        249.03         3.88 o
   7   1   2       1648.39       1774.25        23.48 o
   8   1   2        173.73        154.89         3.58 o
   9   1   2        644.08        623.94        11.39 o
  10   1   2        368.33        352.82         8.07 o
  11   1   2        443.40        440.44        12.17 o
  12   1   2         49.80         50.02         3.80 o
  13   1   2        399.54        447.63        12.72 o
   0   2   2       2234.79       2594.84        51.72 o
   1   2   2        567.38        629.51         8.67 o
   2   2   2          5.28         -0.37         0.37 o
   3   2   2        178.91        178.37         2.76 o
   4   2   2        615.08        629.93         8.46 o
   5   2   2       1035.87       1198.79        15.01 o
   6   2   2        267.20        278.96         4.28 o
   7   2   2         90.31         52.44         1.72 o
   8   2   2        564.87        510.08         8.57 o
   9   2   2        963.12       1019.46        17.26 o
  10   2   2        169.82        162.02         4.69 o
  11   2   2        582.05        583.57        14.77 o
  12   2   2         26.30         19.66         2.75 o
  13   2   2        723.80        732.33        18.48 o
   1   3   2      17807.24      18609.56       224.93 o
   2   3   2        296.33        304.62         4.23 o
   3   3   2       6926.72       6708.21        81.82 o
   4   3   2       1079.57       1209.20        14.86 o
   5   3   2       4299.66       4510.80        53.16 o
   6   3   2        112.21        131.72         2.55 o
   7   3   2       1688.13       1688.44        23.35 o
   8   3   2         73.40         63.89         2.29 o
   9   3   2        149.57        153.16         4.23 o
  10   3   2        383.35        377.91        10.81 o
  11   3   2        412.08        390.93        14.86 o
  12   3   2        209.31        205.47         7.38 o
  13   3   2        447.93        447.44        16.33 o
   0   4   2       8783.39       9504.48       181.01 o
   1   4   2       1005.09       1130.92        15.45 o
   2   4   2        185.09        124.20         2.10 o
   3   4   2         11.80         10.08         0.67 o
   4   4   2         80.71         71.59         1.59 o
   5   4   2        894.42        859.19        11.59 o
   6   4   2        813.33        842.51        11.76 o
   7   4   2        178.27        175.61         3.73 o
   8   4   2         49.45         46.62         2.19 o
   9   4   2        133.57        139.87         4.17 o
  10   4   2          0.44          3.28         1.56 o
  11   4   2        360.80        402.86        11.22 o
  12   4   2         39.27         34.46         3.44 o
  13   4   2        770.48        841.73        26.27 o
   1   5   2       2727.23       2698.71        33.60 o
   2   5   2          0.20          0.66         0.43 o
   3   5   2       3691.68       3708.29        44.42 o
   4   5   2         36.64         40.68         1.37 o
   5   5   2       2919.61       2878.40        37.20 o
   6   5   2        154.60        153.92         3.86 o
   7   5   2       1436.44       1500.63        22.06 o
   8   5   2         32.25         28.00         1.96 o
   9   5   2        977.08        964.94        17.36 o
  10   5   2        252.05        257.38         7.15 o
  11   5   2        509.54        534.14        14.60 o
  12   5   2          0.50         -2.03         2.03 o
  13   5   2        276.90        314.93        16.96 o
   0   6   2        503.55        583.12        11.30 o
   1   6   2        128.50        167.20         2.95 o
   2   6   2       1464.02       1472.75        18.00 o
   3   6   2        617.85        591.63         8.26 o
   4   6   2         21.18         14.27         1.02 o
   5   6   2       5362.53       5413.61        71.19 o
   6   6   2        318.88        348.40         6.27 o
   7   6   2       4438.23       4508.57        67.35 o
   8   6   2          3.86          3.45         1.34 o
   9   6   2        589.13        555.72        11.83 o
  10   6   2         22.07         26.79         2.72 o
  11   6   2         94.15         83.90         5.14 o
  12   6   2         14.40         14.25         2.96 o
   1   7   2        924.02        873.74        12.31 o
   2   7   2        240.90        215.44         3.77 o
   3   7   2       1966.35       2007.80        27.62 o
   4   7   2          1.02         -0.78         0.78 o
   5   7   2       2649.73       2737.17        40.52 o
   6   7   2        126.89        127.51         3.60 o
   7   7   2       1763.65       1727.64        29.52 o
   8   7   2         26.18         21.53         2.15 o
   9   7   2        346.60        342.23         8.86 o
  10   7   2         21.48         18.31         2.48 o
  11   7   2        162.75        168.24         8.67 o
  12   7   2         98.26        114.04        12.45 o
   0   8   2        378.39        345.21         8.76 o
   1   8   2         21.51         18.81         1.31 o
   2   8   2        161.87        188.21         3.95 o
   3   8   2         23.38         21.42         1.50 o
   4   8   2        964.65       1011.42        17.28 o
   5   8   2       2391.65       2337.92        37.52 o
   6   8   2        320.07        302.86         6.87 o
   7   8   2       3635.76       3500.94        62.91 o
   8   8   2        179.48        179.43         6.08 o
   9   8   2        434.42        425.21        11.84 o
  10   8   2         15.19         13.81         3.01 o
  11   8   2          4.09          3.83         2.79 o
   1   9   2        453.04        469.92         8.49 o
   2   9   2          0.68         -0.47         0.97 o
   3   9   2       3054.92       3188.43        51.07 o
   4   9   2         78.95         88.90         3.20 o
   5   9   2       1746.66       1701.51        30.51 o
   6   9   2         30.56         31.71         2.46 o
   7   9   2        188.08        194.58         6.07 o
   8   9   2        133.33        129.12         5.38 o
   9   9   2         60.31         60.59         4.25 o
  10   9   2         47.16         45.02         5.03 o
  11   9   2         47.79         52.90        11.88 o
   0  10   2          6.51         17.31         2.59 o
   1  10   2        360.87        362.34         7.86 o
   2  10   2        217.91        241.82         5.94 o
   3  10   2        261.40        254.00         6.17 o
   4  10   2          0.03          3.31         1.38 o
   5  10   2        226.21        218.15         6.24 o
   6  10   2        178.64        183.37         5.82 o
   7  10   2        267.29        251.80         8.11 o
   8  10   2         30.77         22.04         2.92 o
   9  10   2         26.91         22.58         3.27 o
  10  10   2         11.61         13.44         5.52 o
   1  11   2         27.74         33.45         2.38 o
   2  11   2        123.22        114.97         4.02 o
   3  11   2        572.15        635.12        13.08 o
   4  11   2          0.34          1.19         1.52 o
   5  11   2        623.42        654.12        14.67 o
   6  11   2         49.19         47.98         3.20 o
   7  11   2         19.88         15.07         2.42 o
   8  11   2         12.81          8.94         2.54 o
   9  11   2          9.38          4.89         4.04 o
   0  12   2          0.03          4.87         2.89 o
   1  12   2         15.74         12.89         1.79 o
   2  12   2          2.21          4.36         1.95 o
   3  12   2         37.54         30.88         2.85 o
   4  12   2         81.57         84.49         4.32 o
   5  12   2          0.28         -0.17         1.59 o
   6  12   2          9.36          4.76         2.06 o
   7  12   2         55.23         56.44         4.31 o
   8  12   2         13.37          4.71         8.81 o
   1  13   2          3.03          4.06         1.93 o
   2  13   2         68.77         65.48         4.14 o
   3  13   2        122.30        143.32         5.82 o
   4  13   2         29.58         27.26         3.03 o
   5  13   2        186.86        182.01         6.87 o
   6  13   2          6.02          5.00         3.23 o
   0  14   2         28.31         28.84         4.85 o
   1  14   2         37.20         34.12         3.58 o
   2  14   2         18.75         23.01         3.03 o
   3  14   2         54.23         50.01         6.33 o
   4  14   2         15.14          0.97         5.40 o
   1   1   3       4914.49       4976.07        70.41 o
   2   1   3         40.35         52.36         1.38 o
   3   1   3       4373.00       4693.15        60.35 o
   4   1   3       1098.66       1182.85        15.31 o
   5   1   3          0.66          0.28         0.52 o
   6   1   3        249.76        242.82         4.18 o
   7   1   3         34.21         23.52         1.27 o
   8   1   3         65.23         62.81         2.37 o
   9   1   3         82.57         74.37         2.78 o
  10   1   3        287.49        282.30         7.57 o
  11   1   3         50.95         51.80         3.32 o
  12   1   3          3.06          2.25         1.96 o
  13   1   3         70.67         76.73         5.14 o
   0   2   3         63.22         64.55         2.02 o
   1   2   3        221.45        217.40         3.25 o
   2   2   3          7.52         -0.24         0.35 o
   3   2   3       2294.76       2369.17        29.38 o
   4   2   3         31.10         28.97         1.00 o
   5   2   3        955.58        920.66        12.80 o
   6   2   3         14.02         29.84         1.23 o
   7   2   3       1070.68       1117.98        18.93 o
   8   2   3        334.93        327.34         6.48 o
   9   2   3        546.61        549.82        10.65 o
  10   2   3          0.31          0.58         1.33 o
  11   2   3         26.06         19.60         2.16 o
  12   2   3        211.27        207.67         7.38 o
  13   2   3         64.91         65.70         5.70 o
   1   3   3         31.74         26.04         0.75 o
   2   3   3       5117.36       5557.39        66.57 o
   3   3   3       1743.59       1938.25        23.00 o
   4   3   3       3505.50       3673.42        42.97 o
   5   3   3       1671.21       1736.34        20.93 o
   6   3   3        774.29        809.02        11.13 o
   7   3   3          8.06          3.54         0.84 o
   8   3   3         40.35         21.91         1.68 o
   9   3   3          0.56         -1.09         1.09 o
  10   3   3        859.67        848.35        15.70 o
  11   3   3          6.56          4.70         1.65 o
  12   3   3         54.51         45.49         3.91 o
  13   3   3         68.79         59.76         4.64 o
   0   4   3       2829.89       3301.66        62.21 o
   1   4   3       2585.96       2852.56        36.47 o
   2   4   3       4897.80       5656.93        66.32 o
   3   4   3        161.73        214.54         3.66 o
   4   4   3        790.54        971.91        11.80 o
   5   4   3        338.43        327.43         6.04 o
   6   4   3       1755.65       1736.14        22.98 o
   7   4   3       1329.86       1296.52        18.77 o
   8   4   3       2010.43       1992.17        31.82 o
   9   4   3          4.30          4.52         1.33 o
  10   4   3        164.61        175.02         5.31 o
  11   4   3         20.51         25.44         2.48 o
  12   4   3          0.63         -1.41         2.00 o
  13   4   3        132.25        154.42         8.78 o
   1   5   3       1461.49       1494.83        20.24 o
   2   5   3        484.13        579.43         7.82 o
   3   5   3       2345.03       2394.53        30.32 o
   4   5   3       1736.93       1825.85        23.57 o
   5   5   3       1237.92       1289.10        18.16 o
   6   5   3        235.56        251.78         4.51 o
   7   5   3        164.61        156.86         3.91 o
   8   5   3        174.13        169.16         4.70 o
   9   5   3         66.84         61.92         3.05 o
  10   5   3         38.10         40.78         2.78 o
  11   5   3        241.84        252.67         7.19 o
  12   5   3         12.48         18.38         2.96 o
  13   5   3        231.30        302.85        20.63 o
   0   6   3       3969.15       4734.43        82.38 o
   1   6   3        550.71        646.50         9.30 o
   2   6   3       1979.70       2285.11        29.97 o
   3   6   3        812.48        724.13        10.18 o
   4   6   3         65.32         44.41         1.68 o
   5   6   3       2387.90       2292.54        32.25 o
   6   6   3       2084.68       2016.61        29.79 o
   7   6   3         16.60         13.50         1.53 o
   8   6   3       1696.40       1645.25        29.42 o
   9   6   3          2.55          2.30         1.50 o
  10   6   3        233.31        217.46         6.50 o
  11   6   3         74.70         80.77         4.14 o
  12   6   3         12.07         18.30         3.17 o
   1   7   3        644.33        647.87         9.59 o
   2   7   3        234.91        200.77         3.59 o
   3   7   3       1154.84       1190.45        16.92 o
   4   7   3        255.96        263.89         5.59 o
   5   7   3        358.37        357.89         6.86 o
   6   7   3         79.64         66.00         2.67 o
   7   7   3         43.61         46.13         2.63 o
   8   7   3        107.72        101.79         4.04 o
   9   7   3          1.14          3.18         1.65 o
  10   7   3         58.20         50.69         3.43 o
  11   7   3        860.85        915.33        23.96 o
  12   7   3         99.23         98.92         7.57 o
   0   8   3        132.32        106.12         4.12 o
   1   8   3          0.09         -0.35         0.73 o
   2   8   3        389.38        337.84         6.33 o
   3   8   3         11.77          3.63         1.03 o
   4   8   3        846.62        818.95        14.35 o
   5   8   3        276.02        270.86         6.53 o
   6   8   3        916.52        928.39        17.13 o
   7   8   3        759.28        782.65        16.30 o
   8   8   3         38.96         42.37         2.91 o
   9   8   3        129.52        136.99         5.65 o
  10   8   3         84.23         90.83         4.87 o
  11   8   3          8.42          3.19         2.37 o
   1   9   3        402.04        415.95         8.18 o
   2   9   3       1382.16       1357.49        22.85 o
   3   9   3        682.93        635.74        11.77 o
   4   9   3        142.27        139.06         4.06 o
   5   9   3       1017.01        980.67        17.82 o
   6   9   3          0.49          0.40         1.32 o
   7   9   3        270.27        260.33         7.76 o
   8   9   3         67.13         72.91         4.30 o
   9   9   3        413.92        412.46        11.80 o
  10   9   3         40.23         39.83         4.01 o
  11   9   3         71.68         81.51        13.50 o
   0  10   3        565.99        540.54        16.35 o
   1  10   3         67.92         62.12         2.91 o
   2  10   3       1540.67       1500.75        27.06 o
   3  10   3          9.12          6.14         1.44 o
   4  10   3       1105.20       1125.45        20.97 o
   5  10   3         14.66         12.79         2.37 o
   6  10   3          0.13          0.21         1.52 o
   7  10   3        452.87        432.57        11.34 o
   8  10   3         70.43         66.18         4.05 o
   9  10   3         73.94         76.89         5.59 o
  10  10   3         25.59         16.19         7.83 o
   1  11   3        512.25        513.48        10.90 o
   2  11   3        393.89        356.57         8.33 o
   3  11   3       1718.66       1729.50        31.23 o
   4  11   3        297.96        275.91         7.27 o
   5  11   3        471.84        453.06        11.58 o
   6  11   3         52.57         57.55         3.81 o
   7  11   3        310.64        332.23         9.93 o
   8  11   3         59.03         74.79         5.31 o
   9  11   3        326.96        362.18        38.34 o
   0  12   3        384.95        360.84        12.52 o
   1  12   3         50.18         51.43         2.98 o
   2  12   3        337.90        333.07         8.10 o
   3  12   3         56.05         55.56         3.48 o
   4  12   3        225.52        225.82         7.08 o
   5  12   3         53.89         51.30         3.68 o
   6  12   3          9.27          9.53         2.35 o
   7  12   3          0.41          6.84         2.14 o
   1  13   3        948.51        967.88        19.67 o
   2  13   3         56.01         62.12         3.94 o
   3  13   3         99.93         99.68         4.59 o
   4  13   3        103.45        108.53         4.80 o
   5  13   3        365.17        351.82        10.46 o
   6  13   3         48.30         46.74         8.96 o
   0  14   3        305.77        334.78        15.07 o
   1  14   3          1.62         -0.53         1.96 o
   2  14   3         39.86         34.88         3.44 o
   3  14   3        383.56        429.18        18.69 o
   4  14   3          0.36          0.48         4.10 o
   0   0   4      71733.30      55911.22      2531.03 o
   1   0   4       8357.92       8796.38       160.60 o
   2   0   4      69460.30      64065.34      1595.61 o
   3   0   4       1461.80       1701.30        41.48 o
   4   0   4       1363.62       1229.51        20.54 o
   5   0   4        599.11        586.78        11.24 o
   6   0   4        649.05        435.03        10.33 o
   7   0   4        462.29        456.40        10.79 o
   8   0   4        203.40        211.46         6.44 o
   9   0   4       2732.99       2534.89        58.61 o
  10   0   4        128.75        128.15         5.76 o
  11   0   4       1906.71       1803.59        47.26 o
  12   0   4        352.32        331.42        15.04 o
  13   0   4          5.78          1.83         3.16 o
   1   1   4      12734.01      14116.13       186.93 o
   2   1   4       7101.14       7244.58       101.65 o
   3   1   4        140.71        222.57         3.87 o
   4   1   4       2057.39       2091.73        27.73 o
   5   1   4        114.82        183.27         4.13 o
   6   1   4        942.61        964.68        13.13 o
   7   1   4       1259.26       1174.34        21.53 o
   8   1   4        352.90        330.51         8.79 o
   9   1   4       1147.98       1087.67        21.17 o
  10   1   4        493.63        508.20        10.52 o
  11   1   4        317.10        304.43         9.23 o
  12   1   4        520.36        527.23        14.94 o
  13   1   4         64.32         55.06         4.29 o
   0   2   4      36937.55      40355.95       949.95 o
   1   2   4        145.67        147.59         2.34 o
   2   2   4       3899.16       3552.37        47.53 o
   3   2   4         47.33         59.94         1.44 o
   4   2   4       2738.86       2476.19        31.14 o
   5   2   4        172.63        208.90         4.32 o
   6   2   4       1503.31       1427.11        24.64 o
   7   2   4       1511.15       1390.61        20.93 o
   8   2   4       3550.04       3449.20        54.04 o
   9   2   4       1812.28       1807.81        29.79 o
  10   2   4        429.89        472.26         9.78 o
  11   2   4        282.12        260.40         7.10 o
  12   2   4         38.72         44.29         4.06 o
  13   2   4         48.00         33.19         3.78 o
   1   3   4      12458.91      13420.39       173.12 o
   2   3   4        280.54        276.28         3.78 o
   3   3   4        729.68        729.44         9.12 o
   4   3   4        481.87        479.73         6.44 o
   5   3   4         78.07         98.49         2.37 o
   6   3   4          1.15          1.75         0.68 o
   7   3   4         53.75         54.10         2.10 o
   8   3   4        915.83        903.12        14.58 o
   9   3   4        180.22        191.94         4.72 o
  10   3   4       1489.64       1452.11        25.07 o
  11   3   4        173.74        173.09         6.46 o
  12   3   4       1101.99       1060.58        30.81 o
  13   3   4        343.49        355.13        15.35 o
   0   4   4        338.93        242.58         4.85 o
   1   4   4        272.64        290.56         3.85 o
   2   4   4         12.73         45.61         1.24 o
   3   4   4        171.85        178.00         2.93 o
   4   4   4        981.51        855.90        11.39 o
   5   4   4         97.59         90.20         2.07 o
   6   4   4       5181.72       5211.80        68.03 o
   7   4   4        313.78        331.83         6.09 o
   8   4   4       3736.01       3742.06        54.31 o
   9   4   4        169.40        157.72         4.73 o
  10   4   4       1611.92       1664.53        29.47 o
  11   4   4         37.87         38.46         2.77 o
  12   4   4        339.64        366.50        10.49 o
  13   4   4         26.88         26.29         8.15 o
   1   5   4       1320.82       1346.35        17.92 o
   2   5   4         16.84         11.25         0.66 o
   3   5   4       5233.52       5536.83        67.83 o
   4   5   4         85.23         86.23         2.03 o
   5   5   4         40.81         32.21         1.47 o
   6   5   4         67.66         64.98         2.10 o
   7   5   4        160.30        164.61         3.90 o
   8   5   4          1.01         -1.03         1.03 o
   9   5   4        139.52        136.93         4.38 o
  10   5   4       2005.36       1987.32        35.60 o
  11   5   4        272.73        302.51         7.62 o
  12   5   4        514.77        516.24        15.03 o
   0   6   4        552.38        490.76         9.66 o
   1   6   4          0.00         -0.24         0.50 o
   2   6   4       3138.78       3159.40        39.48 o
   3   6   4         32.35         21.72         1.08 o
   4   6   4        742.01        721.43        10.69 o
   5   6   4         24.65         23.44         1.43 o
   6   6   4       1827.97       1774.23        27.02 o
   7   6   4          0.06         -0.66         1.05 o
   8   6   4        703.03        727.57        14.95 o
   9   6   4         44.96         37.41         2.77 o
  10   6   4        691.48        725.81        15.87 o
  11   6   4         34.76         32.41         2.94 o
  12   6   4         59.00         64.72         4.66 o
   1   7   4         18.61         19.31         1.08 o
   2   7   4       2050.30       2086.23        28.00 o
   3   7   4        386.68        406.87         7.50 o
   4   7   4        346.37        319.38         6.14 o
   5   7   4       2074.90       2039.55        31.46 o
   6   7   4          1.48          1.43         1.16 o
   7   7   4        395.55        329.44         7.77 o
   8   7   4        188.00        203.78         6.06 o
   9   7   4         33.36         37.50         2.82 o
  10   7   4        105.26         98.73         4.31 o
  11   7   4        220.04        229.62         8.29 o
  12   7   4        229.17        242.97        11.75 o
   0   8   4       3262.69       3413.46        78.05 o
   1   8   4        352.22        317.94         6.25 o
   2   8   4        913.48        901.99        15.08 o
   3   8   4        388.93        352.13         6.74 o
   4   8   4       1556.62       1498.89        25.06 o
   5   8   4        100.24         92.53         3.22 o
   6   8   4          1.88          1.65         1.19 o
   7   8   4          4.81          3.40         1.39 o
   8   8   4        517.72        531.16        12.66 o
   9   8   4         16.43         16.94         2.27 o
  10   8   4        219.77        249.54         7.65 o
  11   8   4         57.30         66.27         4.83 o
   1   9   4        176.30        133.13         3.67 o
   2   9   4       1438.07       1357.22        23.44 o
   3   9   4        884.74        898.54        15.82 o
   4   9   4       1264.96       1194.83        21.88 o
   5   9   4       1774.18       1617.74        29.05 o
   6   9   4        460.07        500.36        11.12 o
   7   9   4        171.52        156.76         5.53 o
   8   9   4        255.80        257.89         7.82 o
   9   9   4          9.40          7.26         1.98 o
  10   9   4         71.33         73.50         4.42 o
   0  10   4        161.77        141.04         6.19 o
   1  10   4        192.76        200.83         5.33 o
   2  10   4        587.13        570.68        11.64 o
   3  10   4         37.04         27.25         2.10 o
   4  10   4         43.97         40.05         2.77 o
   5  10   4        374.88        423.76         9.89 o
   6  10   4        432.31        433.04        11.17 o
   7  10   4         15.88         16.65         2.23 o
   8  10   4        406.01        421.20        11.91 o
   9  10   4         32.80         29.80         3.31 o
  10  10   4        463.22        485.81        44.29 o
   1  11   4         22.80         26.72         2.17 o
   2  11   4          2.00         -1.28         1.28 o
   3  11   4        573.20        561.71        12.40 o
   4  11   4         51.17         40.86         2.82 o
   5  11   4        363.74        379.55         9.67 o
   6  11   4         67.59         62.19         4.22 o
   7  11   4         57.03         63.68         4.54 o
   8  11   4          5.36          4.64         2.73 o
   9  11   4          0.14          2.35         5.01 o
   0  12   4        910.54        926.71        24.72 o
   1  12   4        132.85        129.26         5.27 o
   2  12   4        160.50        147.58         4.82 o
   3  12   4        246.88        251.98         7.03 o
   4  12   4         79.48         75.49         4.08 o
   5  12   4        328.85        357.71        10.33 o
   6  12   4        611.12        634.99        16.98 o
   7  12   4        483.32        492.03        14.10 o
   1  13   4         50.60         46.51         3.04 o
   2  13   4        117.16        113.15         4.47 o
   3  13   4        122.57        130.91         5.56 o
   4  13   4         11.67          8.54         2.13 o
   5  13   4         85.62        100.00         7.09 o
   6  13   4         43.83         52.55         7.08 o
   0  14   4        616.28        686.35        25.31 o
   1  14   4          9.28          9.85         2.11 o
   2  14   4        136.01        146.90        11.50 o
   3  14   4         83.24         95.18         7.61 o
   4  14   4         86.25         91.71        10.87 o
   1   1   5        314.65        312.23         4.34 o
   2   1   5         94.36         84.18         1.92 o
   3   1   5          0.24         -0.48         0.48 o
   4   1   5         46.26         79.73         2.01 o
   5   1   5         49.64         65.44         1.45 o
   6   1   5          5.14          1.34         0.71 o
   7   1   5        154.56        167.68         4.94 o
   8   1   5        130.54        133.42         3.52 o
   9   1   5        146.76        140.92         4.39 o
  10   1   5          1.30         -0.18         1.24 o
  11   1   5         17.07         17.75         2.08 o
  12   1   5          5.55         -0.23         1.80 o
  13   1   5          0.21         -1.15         2.10 o
   0   2   5       9537.39      10769.18       222.94 o
   1   2   5      16628.07      18386.97       258.86 o
   2   2   5       4619.51       4674.08        63.80 o
   3   2   5       8300.45       8956.22       116.87 o
   4   2   5        226.52        263.99         3.90 o
   5   2   5       3088.65       3385.15        45.51 o
   6   2   5          1.87          6.71         0.92 o
   7   2   5        676.40        659.42        11.05 o
   8   2   5        859.85        774.80        13.06 o
   9   2   5        566.79        548.04        10.72 o
  10   2   5         46.44         37.02         2.45 o
  11   2   5         85.79        101.41         4.89 o
  12   2   5        200.63        216.97         8.18 o
  13   2   5        101.86        121.59         8.10 o
   1   3   5         31.47         39.44         1.00 o
   2   3   5        116.42        120.13         2.12 o
   3   3   5       1063.43       1180.82        15.05 o
   4   3   5        660.10        648.69         8.25 o
   5   3   5         24.86         28.18         1.16 o
   6   3   5         84.20        115.02         3.17 o
   7   3   5         44.92         47.91         2.18 o
   8   3   5         12.20          9.85         1.29 o
   9   3   5        150.82        138.83         4.09 o
  10   3   5         14.93         11.04         1.73 o
  11   3   5         20.51         25.01         2.32 o
  12   3   5          3.55          1.96         1.86 o
  13   3   5         51.55         65.73        12.96 o
   0   4   5        176.17        153.53         3.90 o
   1   4   5         23.38         29.78         1.06 o
   2   4   5        645.87        675.77         8.77 o
   3   4   5       7743.91       8709.79        99.66 o
   4   4   5       1370.75       1254.93        16.02 o
   5   4   5         92.98        108.12         2.63 o
   6   4   5         31.88         45.47         1.78 o
   7   4   5         43.82         44.71         2.09 o
   8   4   5          7.59         10.94         1.69 o
   9   4   5         42.72         40.83         2.44 o
  10   4   5        191.33        210.81         6.07 o
  11   4   5        248.51        247.80         6.90 o
  12   4   5        284.29        300.60        10.39 o
  13   4   5        200.43        203.00        17.24 o
   1   5   5        113.98         90.23         1.90 o
   2   5   5        366.01        401.88         6.14 o
   3   5   5        480.42        473.22         6.62 o
   4   5   5        406.33        456.98         6.80 o
   5   5   5        229.93        232.70         4.68 o
   6   5   5        256.55        247.73         5.33 o
   7   5   5        575.07        504.00         9.09 o
   8   5   5        729.01        701.61        12.15 o
   9   5   5        123.12        109.31         3.87 o
  10   5   5        167.44        169.58         5.32 o
  11   5   5          0.79         -0.97         1.40 o
  12   5   5        130.52        138.90         7.08 o
   0   6   5        203.96        279.40         6.21 o
   1   6   5       1037.93       1072.49        14.44 o
   2   6   5        740.39        668.34         9.57 o
   3   6   5          3.46          1.86         0.62 o
   4   6   5       1463.03       1539.20        22.60 o
   5   6   5         93.36         78.02         2.37 o
   6   6   5        411.94        413.03         7.79 o
   7   6   5        176.04        180.33         4.59 o
   8   6   5        517.57        491.28        10.11 o
   9   6   5        259.79        278.91         7.08 o
  10   6   5        376.55        399.88         9.88 o
  11   6   5          3.03          2.23         1.79 o
  12   6   5         39.46         40.04         4.41 o
   1   7   5         99.84         84.28         2.16 o
   2   7   5        305.07        316.81         5.51 o
   3   7   5        638.69        656.72        10.19 o
   4   7   5        359.59        376.52         7.26 o
   5   7   5          4.02          6.46         1.13 o
   6   7   5         41.47         30.92         2.03 o
   7   7   5        872.37        822.20        16.24 o
   8   7   5        409.84        384.24         9.73 o
   9   7   5        132.32        131.69         5.96 o
  10   7   5        193.70        215.83         6.61 o
  11   7   5        141.22        152.20         6.00 o
   0   8   5       1700.31       1619.24        36.40 o
   1   8   5         82.23         74.07         2.35 o
   2   8   5       1547.16       1526.79        23.06 o
   3   8   5          5.42          1.85         0.97 o
   4   8   5        939.22        947.66        19.21 o
   5   8   5         70.89         71.76         2.95 o
   6   8   5        346.73        378.01         8.53 o
   7   8   5          3.51          4.97         1.51 o
   8   8   5        198.66        224.62         6.74 o
   9   8   5          6.04          5.18         1.68 o
  10   8   5        118.82        117.03         5.16 o
  11   8   5         10.87          8.50         2.64 o
   1   9   5        165.36        139.78         3.81 o
   2   9   5          9.99          5.40         1.21 o
   3   9   5         16.90         12.59         1.50 o
   4   9   5        369.99        384.86         8.46 o
   5   9   5         55.67         64.89         3.17 o
   6   9   5        215.26        213.05         5.98 o
   7   9   5         11.20         14.56         1.95 o
   8   9   5         84.49         78.68         3.99 o
   9   9   5        330.95        314.64         9.68 o
  10   9   5        147.03        155.66         7.32 o
   0  10   5       2823.25       2854.86        66.23 o
   1  10   5         56.83         53.52         3.05 o
   2  10   5        789.41        778.91        15.16 o
   3  10   5         14.92          9.81         1.53 o
   4  10   5        140.08        171.80         6.16 o
   5  10   5        154.19        135.63         4.71 o
   6  10   5        340.80        353.20         8.97 o
   7  10   5         80.61         73.06         3.79 o
   8  10   5        203.13        228.13         8.84 o
   9  10   5         94.34        114.52         5.04 o
   1  11   5        717.69        627.79        15.15 o
   2  11   5        258.00        242.56         6.61 o
   3  11   5         40.89         34.99         2.52 o
   4  11   5        832.91        831.02        17.79 o
   5  11   5          4.26          3.33         1.73 o
   6  11   5        405.66        402.82        11.15 o
   7  11   5          8.40         11.22         2.22 o
   8  11   5        105.54        106.70         5.57 o
   0  12   5        680.55        633.85        19.73 o
   1  12   5          1.66         -0.56         1.35 o
   2  12   5        480.51        454.91        10.65 o
   3  12   5        448.01        426.54        10.12 o
   4  12   5        170.86        175.12         7.78 o
   5  12   5          0.72          1.62         1.80 o
   6  12   5        420.06        434.76        12.02 o
   7  12   5         36.68         29.79         3.88 o
   1  13   5          0.72          5.74         1.80 o
   2  13   5        114.07        121.65         4.59 o
   3  13   5        129.21        123.12         4.76 o
   4  13   5          6.80          6.19         2.20 o
   5  13   5         68.16         79.38         5.60 o
   6  13   5          9.12          6.18         3.78 o
   0  14   5        279.68        264.09        13.44 o
   1  14   5        140.03        136.83         7.07 o
   2  14   5        485.05        486.96        20.46 o
   3  14   5          2.78          5.66         3.35 o
   0   0   6       3668.56       3647.21       104.65 o
   1   0   6         15.52         14.46         0.80 o
   2   0   6       1890.92       2340.05        47.82 o
   3   0   6        828.05        805.87        16.90 o
   4   0   6        900.26        841.92        19.50 o
   5   0   6       4035.60       4121.61        76.48 o
   6   0   6       2079.27       1822.43        51.51 o
   7   0   6       1533.00       1606.10        38.48 o
   8   0   6       3349.92       3417.83        75.77 o
   9   0   6        451.95        484.71        13.71 o
  10   0   6        724.01        667.28        19.28 o
  11   0   6         18.93         16.89         3.38 o
  12   0   6        664.45        702.21        23.04 o
   1   1   6          5.98          3.93         0.44 o
   2   1   6      12301.43      13281.82       157.75 o
   3   1   6       2822.52       2590.16        33.90 o
   4   1   6       2275.09       2538.48        34.94 o
   5   1   6       8042.96       8462.97       112.13 o
   6   1   6        454.61        451.53         9.89 o
   7   1   6       1893.69       1980.98        33.07 o
   8   1   6          3.15          0.35         1.00 o
   9   1   6         71.52         81.03         3.41 o
  10   1   6        567.77        551.82        10.97 o
  11   1   6        580.49        594.10        12.43 o
  12   1   6        269.43        267.69         8.02 o
  13   1   6        327.48        323.46        38.34 o
   0   2   6         38.90        137.27         3.60 o
   1   2   6       1469.45       1588.47        23.47 o
   2   2   6       1772.23       1582.07        21.88 o
   3   2   6         10.84         23.16         0.86 o
   4   2   6        130.28        106.25         2.37 o
   5   2   6       1263.22       1199.92        18.33 o
   6   2   6       2794.21       2741.92        40.46 o
   7   2   6        384.18        411.83         7.51 o
   8   2   6       2115.63       1898.29        31.85 o
   9   2   6          1.59          2.34         1.24 o
  10   2   6       1091.70       1027.89        19.09 o
  11   2   6        125.39        132.68         4.45 o
  12   2   6         15.99         10.63         2.01 o
  13   2   6        365.49        406.10        26.98 o
   1   3   6        381.39        300.54         4.98 o
   2   3   6       4323.87       4834.14        62.60 o
   3   3   6       9474.64       9503.71       123.55 o
   4   3   6        765.81        700.58        12.60 o
   5   3   6       3059.60       3054.77        42.61 o
   6   3   6        325.47        321.88         7.05 o
   7   3   6        316.23        314.64         6.47 o
   8   3   6         97.16         98.88         3.25 o
   9   3   6        475.56        466.09         9.70 o
  10   3   6        955.96        918.23        16.68 o
  11   3   6        101.88         96.28         4.11 o
  12   3   6        186.26        179.82         7.51 o
  13   3   6         71.15         71.30        13.50 o
   0   4   6       5378.11       5388.49       103.61 o
   1   4   6        155.96        161.86         2.75 o
   2   4   6       2060.14       1943.89        25.19 o
   3   4   6          2.58         14.50         0.85 o
   4   4   6       1461.54       1379.71        19.92 o
   5   4   6          0.36          0.44         0.57 o
   6   4   6       1812.71       1785.32        26.34 o
   7   4   6        724.95        742.28        12.83 o
   8   4   6       1523.67       1414.82        23.18 o
   9   4   6         14.19         23.80         1.99 o
  10   4   6        103.27         81.00         3.51 o
  11   4   6          1.01         -0.82         1.44 o
  12   4   6         86.29         82.91         4.54 o
  13   4   6        746.21        848.24        76.18 o
   1   5   6        999.25        876.43        11.87 o
   2   5   6         54.03         48.29         1.33 o
   3   5   6       1858.11       1873.97        26.89 o
   4   5   6        145.74        136.27         3.12 o
   5   5   6       1569.16       1602.43        22.42 o
   6   5   6        173.98        179.37         4.61 o
   7   5   6        976.70        956.03        16.21 o
   8   5   6        973.57        913.09        15.72 o
   9   5   6        179.57        183.63         5.01 o
  10   5   6         88.03         90.06         3.80 o
  11   5   6        195.09        215.13         6.95 o
  12   5   6        459.73        474.12        12.34 o
   0   6   6       9279.30       9963.33       195.94 o
   1   6   6         26.89         21.46         1.11 o
   2   6   6       2189.58       2146.66        31.11 o
   3   6   6        199.72        206.05         4.39 o
   4   6   6       1611.38       1667.84        24.07 o
   5   6   6       1623.83       1527.97        24.68 o
   6   6   6        391.50        423.63         7.91 o
   7   6   6       1320.39       1235.80        20.86 o
   8   6   6        671.49        685.30        12.74 o
   9   6   6        365.12        345.57         8.67 o
  10   6   6          0.50         -0.27         1.56 o
  11   6   6         89.41         99.27         5.07 o
  12   6   6         20.51         18.73         4.16 o
   1   7   6        867.99        816.27        12.38 o
   2   7   6        554.10        488.23         7.78 o
   3   7   6       1299.52       1292.43        18.32 o
   4   7   6         28.76         32.11         1.68 o
   5   7   6       1197.31       1149.64        19.15 o
   6   7   6        459.67        427.15         8.27 o
   7   7   6        331.10        323.84         7.67 o
   8   7   6          2.25          1.77         1.39 o
   9   7   6        160.48        167.24         5.68 o
  10   7   6        139.22        142.05         5.35 o
  11   7   6        118.10        115.35         6.96 o
   0   8   6       2316.74       2481.54        54.63 o
   1   8   6        273.03        275.64         5.34 o
   2   8   6       3269.83       3356.01        49.46 o
   3   8   6        111.82        122.89         3.15 o
   4   8   6        119.92        147.89         3.82 o
   5   8   6        946.54        935.52        16.62 o
   6   8   6        317.35        348.77         8.10 o
   7   8   6        222.09        205.53         6.16 o
   8   8   6          0.13          0.56         1.64 o
   9   8   6        235.72        223.44         7.20 o
  10   8   6        127.85        139.76         5.57 o
  11   8   6        276.69        298.41        15.76 o
   1   9   6       1517.05       1478.32        26.37 o
   2   9   6        165.70        151.94         4.28 o
   3   9   6        379.88        384.59         8.06 o
   4   9   6         10.01         13.39         1.53 o
   5   9   6        884.26        910.21        19.62 o
   6   9   6        122.03        126.83         4.60 o
   7   9   6        335.75        346.09         9.33 o
   8   9   6         42.36         44.77         3.24 o
   9   9   6         37.79         36.29         3.21 o
  10   9   6         53.39         50.56         6.06 o
   0  10   6       1210.98       1273.52        33.81 o
   1  10   6         13.86         13.97         1.62 o
   2  10   6        307.66        321.29         7.48 o
   3  10   6         50.75         45.90         3.12 o
   4  10   6        494.73        536.39        12.08 o
   5  10   6         80.97         69.26         3.42 o
   6  10   6          2.22          5.37         1.54 o
   7  10   6         29.08         25.14         2.62 o
   8  10   6         18.03         13.16         2.24 o
   9  10   6         54.86         58.34         4.08 o
   1  11   6         14.93         10.99         1.71 o
   2  11   6         65.44         59.68         3.26 o
   3  11   6        390.78        387.28         9.19 o
   4  11   6         45.64         47.49         2.92 o
   5  11   6        115.64        124.76         5.47 o
   6  11   6          0.02          1.90         1.47 o
   7  11   6         36.15         35.13         3.01 o
   8  11   6        175.88        201.03         8.85 o
   0  12   6         19.19         17.96         2.92 o
   1  12   6          2.82          2.12         1.37 o
   2  12   6        186.37        192.05         6.00 o
   3  12   6          1.08         -0.56         1.46 o
   4  12   6        325.30        328.00         9.57 o
   5  12   6          6.74         12.07         2.01 o
   6  12   6          0.07         -0.29         1.81 o
   7  12   6         30.42         27.49        16.73 o
   1  13   6         58.06         58.97         3.41 o
   2  13   6          0.00         -1.40         1.40 o
   3  13   6         84.61         85.10         4.27 o
   4  13   6         58.12         66.28         3.97 o
   5  13   6         28.22         22.44         4.12 o
   0  14   6          7.87          6.40         2.61 o
   1  14   6          8.13          2.82         2.04 o
   2  14   6         21.96         25.34         3.13 o
   3  14   6          4.46         10.80         7.56 o
   1   1   7        410.19        413.05         7.47 o
   2   1   7        277.22        299.83         4.77 o
   3   1   7       1005.77       1030.16        13.78 o
   4   1   7        692.90        669.00         9.73 o
   5   1   7        943.34        945.41        19.28 o
   6   1   7          4.34          7.72         0.93 o
   7   1   7        642.48        611.80        10.47 o
   8   1   7        319.80        301.99         6.32 o
   9   1   7        194.35        185.72         4.71 o
  10   1   7         37.22         29.61         2.30 o
  11   1   7         38.44         29.81         2.41 o
  12   1   7          4.11          7.45         1.74 o
  13   1   7          9.32          6.17         6.18 o
   0   2   7       1101.61       1161.35        22.52 o
   1   2   7        860.93        990.08        14.34 o
   2   2   7        191.77        200.61         4.04 o
   3   2   7          4.94         16.42         0.75 o
   4   2   7        839.87       1006.05        14.96 o
   5   2   7        127.83        109.89         2.96 o
   6   2   7        241.47        265.47         4.96 o
   7   2   7        140.57        158.49         3.77 o
   8   2   7         90.93         81.99         2.81 o
   9   2   7          7.02          4.20         1.30 o
  10   2   7         17.35         13.80         1.79 o
  11   2   7         36.47         41.22         2.67 o
  12   2   7         76.44         73.58         3.78 o
  13   2   7         69.19         68.81         7.53 o
   1   3   7        169.17        213.90         4.00 o
   2   3   7        576.86        594.67         9.43 o
   3   3   7        243.80        270.93         4.85 o
   4   3   7        484.11        525.62         8.49 o
   5   3   7       1245.93       1249.90        20.61 o
   6   3   7          3.41          0.21         0.68 o
   7   3   7       1363.00       1309.83        21.23 o
   8   3   7         40.39         29.23         1.95 o
   9   3   7        226.62        208.79         5.26 o
  10   3   7         15.46         12.93         1.75 o
  11   3   7         33.97         31.77         2.30 o
  12   3   7         40.21         36.40         2.89 o
  13   3   7        198.65        166.56        14.96 o
   0   4   7          4.25         -0.58         0.58 o
   1   4   7         51.45         58.89         2.09 o
   2   4   7       2260.53       2496.93        31.51 o
   3   4   7        365.84        344.33         5.37 o
   4   4   7       1992.54       2011.88        29.64 o
   5   4   7        503.74        538.84         9.50 o
   6   4   7        215.96        184.01         4.33 o
   7   4   7        596.55        560.57         9.81 o
   8   4   7       1159.56       1204.09        20.07 o
   9   4   7        230.65        200.57         5.02 o
  10   4   7         49.43         43.64         2.57 o
  11   4   7          3.32          2.28         1.53 o
  12   4   7          1.92         -0.42         1.64 o
   1   5   7       1164.22       1139.83        17.72 o
   2   5   7       1400.56       1436.46        20.59 o
   3   5   7       1282.07       1326.44        19.37 o
   4   5   7         42.25         52.70         1.79 o
   5   5   7        815.96        800.20        13.02 o
   6   5   7         91.49         68.89         2.57 o
   7   5   7        631.75        642.75        11.48 o
   8   5   7         17.86         11.85         1.47 o
   9   5   7          4.86          4.56         1.37 o
  10   5   7         38.67         32.92         2.48 o
  11   5   7         57.25         58.76         3.39 o
  12   5   7          0.09          2.04         1.79 o
   0   6   7       1410.57       1520.54        36.65 o
   1   6   7        295.11        264.43         5.53 o
   2   6   7        158.69        170.86         4.17 o
   3   6   7       2168.30       2151.44        32.36 o
   4   6   7        268.65        326.77         6.28 o
   5   6   7         49.14         62.66         2.53 o
   6   6   7         50.94         40.79         2.40 o
   7   6   7         59.34         80.18         2.87 o
   8   6   7        846.78        810.37        15.03 o
   9   6   7        342.33        323.00         8.00 o
  10   6   7        282.70        252.90         7.22 o
  11   6   7         42.90         47.69         3.26 o
  12   6   7        111.12        111.46         8.53 o
   1   7   7        411.95        397.85         7.14 o
   2   7   7        605.28        629.53        10.83 o
   3   7   7        690.54        693.37        12.25 o
   4   7   7         55.35         53.23         2.58 o
   5   7   7       1404.30       1360.57        24.22 o
   6   7   7        219.37        216.98         5.83 o
   7   7   7        279.82        289.50         7.33 o
   8   7   7         13.89         10.54         1.55 o
   9   7   7        173.33        169.84         5.65 o
  10   7   7          8.64          5.45         1.68 o
  11   7   7         12.43         12.89         2.04 o
   0   8   7        564.57        512.32        12.95 o
   1   8   7        205.17        194.35         4.50 o
   2   8   7         58.62         50.19         2.21 o
   3   8   7       1193.03       1197.19        20.84 o
   4   8   7          0.55          2.82         1.29 o
   5   8   7       1282.05       1289.89        25.04 o
   6   8   7         37.70         32.34         2.67 o
   7   8   7        127.89        138.77         5.20 o
   8   8   7         13.31         14.27         2.21 o
   9   8   7         27.56         22.24         2.78 o
  10   8   7        132.67        154.93         7.12 o
   1   9   7          0.77          0.82         1.01 o
   2   9   7        174.52        166.51         4.85 o
   3   9   7       1289.89       1219.34        24.45 o
   4   9   7         57.42         47.35         3.04 o
   5   9   7       1418.43       1347.30        28.00 o
   6   9   7         37.20         27.21         2.90 o
   7   9   7        907.30        935.27        23.45 o
   8   9   7         33.37         40.17         4.01 o
   9   9   7        174.26        171.55         7.34 o
  10   9   7        115.47        125.67        11.67 o
   0  10   7        384.31        367.06        11.83 o
   1  10   7        171.85        161.94         4.53 o
   2  10   7         91.97         88.21         3.48 o
   3  10   7         32.55         36.53         2.50 o
   4  10   7        111.13         98.63         4.47 o
   5  10   7        146.28        137.48         5.45 o
   6  10   7          4.03          5.03         2.01 o
   7  10   7         63.01         72.03         6.04 o
   8  10   7        273.22        279.17        10.39 o
   9  10   7        454.01        443.73        30.50 o
   1  11   7        321.44        309.38         7.30 o
   2  11   7         13.84          9.51         1.48 o
   3  11   7        613.94        582.00        13.53 o
   4  11   7        164.00        152.05         5.80 o
   5  11   7       1595.49       1638.42        36.05 o
   6  11   7         45.11         35.98         3.70 o
   7  11   7        590.59        636.64        18.94 o
   8  11   7          0.32         11.39        10.53 o
   0  12   7         18.75         28.11         5.04 o
   1  12   7         25.48         20.08         1.98 o
   2  12   7         12.41          6.45         1.52 o
   3  12   7         93.11        104.55         4.87 o
   4  12   7          8.87          5.08         2.03 o
   5  12   7          0.35          2.10         1.96 o
   6  12   7          7.54          9.69         3.37 o
   7  12   7        279.21        285.99        25.11 o
   1  13   7        292.81        294.51         8.04 o
   2  13   7          5.13          6.59         1.96 o
   3  13   7        661.35        641.22        17.63 o
   4  13   7        228.46        236.90        10.75 o
   5  13   7        303.98        343.44        24.14 o
   0  14   7         46.50         40.22         4.12 o
   1  14   7         25.46         26.61         5.38 o
   2  14   7          3.01          3.06         3.72 o
   0   0   8       1357.56       1175.87        30.77 o
   1   0   8        197.41        159.45         4.12 o
   2   0   8       1537.06       1539.86        35.27 o
   3   0   8        593.25        579.83        13.13 o
   4   0   8       8963.12       9298.83       190.38 o
   5   0   8        671.98        614.27        23.49 o
   6   0   8        181.61        202.09         6.54 o
   7   0   8       3852.62       4018.24        88.88 o
   8   0   8        337.28        305.13         9.23 o
   9   0   8       1060.83       1033.41        30.82 o
  10   0   8          0.29          3.44         1.89 o
  11   0   8        195.43        177.87         7.63 o
  12   0   8         32.71         29.31         3.62 o
  13   0   8        745.98        747.58        42.19 o
   1   1   8        142.30        112.19         2.65 o
   2   1   8        934.57       1087.45        15.53 o
   3   1   8       1545.99       1442.38        19.52 o
   4   1   8       2652.16       2804.77        39.43 o
   5   1   8       3468.03       3400.76        54.91 o
   6   1   8        689.08        677.23        12.41 o
   7   1   8       5411.31       5188.66        78.30 o
   8   1   8          7.94          8.83         1.24 o
   9   1   8       2676.55       2573.92        42.85 o
  10   1   8          3.05          4.81         1.36 o
  11   1   8         49.95         46.99         2.77 o
  12   1   8        244.41        282.10         7.55 o
  13   1   8          0.17         -2.62         2.62 o
   0   2   8        296.11        328.96         7.12 o
   1   2   8         18.43         18.18         0.74 o
   2   2   8        682.31        586.27         8.17 o
   3   2   8        772.98        724.84         9.71 o
   4   2   8        739.39        654.88        10.61 o
   5   2   8       2849.15       2770.19        45.15 o
   6   2   8       3450.81       3290.55        55.19 o
   7   2   8       1290.87       1250.45        20.33 o
   8   2   8        364.79        395.30         7.72 o
   9   2   8        381.23        379.21         7.95 o
  10   2   8        182.23        198.01         5.40 o
  11   2   8        211.16        202.40         6.34 o
  12   2   8         48.75         46.87         2.95 o
  13   2   8        269.73        253.72        17.75 o
   1   3   8       4858.16       5135.50        70.84 o
   2   3   8       1397.18       1407.53        20.11 o
   3   3   8       2941.25       2864.75        38.69 o
   4   3   8        355.09        404.13         7.86 o
   5   3   8       1848.08       1821.31        29.49 o
   6   3   8        545.51        540.46         9.98 o
   7   3   8       1014.87        992.38        17.25 o
   8   3   8         96.90         85.65         2.91 o
   9   3   8        120.45        129.76         3.87 o
  10   3   8        196.86        201.42         5.58 o
  11   3   8        366.39        362.61         8.42 o
  12   3   8         94.46         86.33         3.84 o
   0   4   8         10.17         40.57         1.87 o
   1   4   8         26.79         22.56         0.97 o
   2   4   8         72.29         46.21         1.96 o
   3   4   8       2181.92       2218.81        32.00 o
   4   4   8        575.46        543.89         8.96 o
   5   4   8       1791.36       1847.40        29.02 o
   6   4   8        728.26        707.49        12.32 o
   7   4   8         87.12         93.16         3.92 o
   8   4   8       1161.24       1147.99        20.48 o
   9   4   8         67.45         64.45         2.68 o
  10   4   8        635.22        618.32        12.07 o
  11   4   8         51.07         46.50         2.78 o
  12   4   8         27.83         21.17         2.44 o
   1   5   8       3925.56       3945.34        56.47 o
   2   5   8        105.13         84.38         2.29 o
   3   5   8       1965.89       2000.81        27.79 o
   4   5   8        134.60        136.95         3.17 o
   5   5   8       1838.28       1753.80        27.86 o
   6   5   8        119.39        123.53         3.54 o
   7   5   8        105.90        102.70         3.50 o
   8   5   8          0.06         -0.47         1.27 o
   9   5   8          3.82          3.10         1.43 o
  10   5   8        177.00        166.49         5.36 o
  11   5   8        540.18        560.01        13.84 o
  12   5   8        519.12        517.09        22.61 o
   0   6   8       5098.96       5103.36       118.13 o
   1   6   8          0.24          0.39         0.81 o
   2   6   8        758.98        726.13        12.89 o
   3   6   8          2.82          1.60         0.85 o
   4   6   8        450.46        397.62         7.97 o
   5   6   8         33.68         23.10         1.76 o
   6   6   8         50.50         59.09         2.73 o
   7   6   8         17.01         21.15         1.97 o
   8   6   8        498.01        503.80        10.83 o
   9   6   8        107.08        106.67         4.02 o
  10   6   8         12.10          5.65         1.98 o
  11   6   8        156.28        149.21         6.02 o
   1   7   8          5.31          6.14         1.11 o
   2   7   8        345.96        299.78         5.89 o
   3   7   8       3290.07       3236.37        51.08 o
   4   7   8        125.49        123.60         3.58 o
   5   7   8       1473.70       1351.78        25.96 o
   6   7   8        118.95        101.95         3.74 o
   7   7   8        178.71        153.19         4.89 o
   8   7   8         38.87         37.92         2.83 o
   9   7   8        316.52        320.79         9.71 o
  10   7   8        233.34        238.80         8.49 o
  11   7   8        350.43        412.35        17.95 o
   0   8   8       2932.06       2920.93        69.16 o
   1   8   8         38.36         35.65         2.09 o
   2   8   8       1807.84       1740.71        27.41 o
   3   8   8       1114.53       1082.50        19.17 o
   4   8   8        237.74        226.90         5.68 o
   5   8   8        651.07        591.20        12.76 o
   6   8   8        121.99        129.02         4.76 o
   7   8   8         22.30         23.16         2.48 o
   8   8   8         59.01         68.01         3.96 o
   9   8   8        241.22        251.00         8.67 o
  10   8   8         90.20         88.44         5.49 o
   1   9   8         43.58         49.09         2.31 o
   2   9   8        148.19        158.90         4.70 o
   3   9   8       1437.91       1415.10        26.77 o
   4   9   8         98.49         91.24         3.90 o
   5   9   8       1254.60       1171.32        25.16 o
   6   9   8         11.42          6.36         1.84 o
   7   9   8        357.97        338.00        11.84 o
   8   9   8         61.48         69.18         4.99 o
   9   9   8        133.14        126.86         6.49 o
   0  10   8        917.22        908.46        26.33 o
   1  10   8         79.29         71.04         3.46 o
   2  10   8         89.63         82.56         3.42 o
   3  10   8         69.06         54.35         3.14 o
   4  10   8          0.30         -0.83         1.49 o
   5  10   8          2.69          7.32         1.87 o
   6  10   8         89.50         86.82         4.79 o
   7  10   8        222.42        238.99         8.54 o
   8  10   8        446.72        447.63        14.50 o
   1  11   8        911.56        942.37        18.87 o
   2  11   8         46.26         40.43         2.69 o
   3  11   8        411.97        428.24        10.59 o
   4  11   8         14.12         12.62         2.21 o
   5  11   8        437.23        437.84        12.78 o
   6  11   8        126.30        130.66         5.92 o
   7  11   8         44.77         43.15         5.33 o
   0  12   8        984.62        967.30        28.70 o
   1  12   8         42.83         44.58         2.87 o
   2  12   8        116.83        110.68         4.40 o
   3  12   8        216.67        219.28         7.12 o
   4  12   8         54.12         46.55         3.54 o
   5  12   8       1512.32       1607.16        37.95 o
   6  12   8         22.02         27.98         6.51 o
   1  13   8        534.10        548.05        14.62 o
   2  13   8          5.67          5.13         1.92 o
   3  13   8        113.73        131.97         6.10 o
   4  13   8        129.39        144.60         9.38 o
   1   1   9        585.39        584.77         9.62 o
   2   1   9         60.44         69.81         2.00 o
   3   1   9          8.81          8.40         0.63 o
   4   1   9         11.97         11.88         1.04 o
   5   1   9          8.89          9.12         1.15 o
   6   1   9        187.26        179.11         4.22 o
   7   1   9        330.55        321.31         6.69 o
   8   1   9         51.39         46.43         2.66 o
   9   1   9          0.31          0.55         1.09 o
  10   1   9          0.88          1.46         1.14 o
  11   1   9         35.22         31.89         2.44 o
  12   1   9         49.95         58.64         3.19 o
   0   2   9       1429.77       1480.87        29.10 o
   1   2   9        290.83        394.15         6.32 o
   2   2   9       3762.63       4040.58        61.66 o
   3   2   9       5126.22       5419.88        77.20 o
   4   2   9       1126.36       1146.78        18.31 o
   5   2   9        285.27        338.60         6.57 o
   6   2   9        531.54        481.97         9.07 o
   7   2   9        327.68        284.14         6.16 o
   8   2   9         16.76         15.75         1.63 o
   9   2   9          0.46         -0.05         1.26 o
  10   2   9          0.22         -1.11         1.11 o
  11   2   9          3.13          2.37         1.32 o
  12   2   9         76.26         73.96         3.54 o
   1   3   9       1191.31       1214.94        16.90 o
   2   3   9       2343.07       2626.39        37.84 o
   3   3   9         68.60         84.54         2.35 o
   4   3   9        237.50        202.78         5.65 o
   5   3   9        319.04        279.41         5.77 o
   6   3   9        354.38        335.79         6.88 o
   7   3   9         80.18         88.90         3.01 o
   8   3   9        158.92        159.58         5.47 o
   9   3   9        113.22        121.87         4.08 o
  10   3   9        110.42        124.65         4.71 o
  11   3   9         42.35         44.63         3.02 o
  12   3   9         10.32          7.87         3.07 o
   0   4   9       2479.79       2457.90        48.85 o
   1   4   9       1491.58       1493.01        21.19 o
   2   4   9       1162.38       1194.66        17.54 o
   3   4   9          7.76         21.38         1.21 o
   4   4   9         66.11         87.57         2.49 o
   5   4   9          7.41          4.70         0.98 o
   6   4   9        388.89        372.68         7.31 o
   7   4   9        238.71        207.58         4.95 o
   8   4   9         13.00         14.75         1.73 o
   9   4   9        163.97        160.07         4.72 o
  10   4   9         10.06         10.89         1.82 o
  11   4   9          0.46         -1.50         1.50 o
  12   4   9         64.22         80.61         8.49 o
   1   5   9          6.74          4.98         0.85 o
   2   5   9         60.55         48.40         1.98 o
   3   5   9        169.17        148.20         3.50 o
   4   5   9         76.26         77.18         2.50 o
   5   5   9         17.53         21.16         1.60 o
   6   5   9         33.87         40.22         2.20 o
   7   5   9         78.81         56.01         3.01 o
   8   5   9        105.14        106.38         3.78 o
   9   5   9          1.59          0.83         1.42 o
  10   5   9       1015.64       1047.69        20.50 o
  11   5   9         59.60         51.74         3.59 o
  12   5   9         82.42         98.79        22.13 o
   0   6   9       1913.67       2019.86        50.79 o
   1   6   9        218.27        210.06         4.75 o
   2   6   9        568.63        555.36        10.29 o
   3   6   9         31.42         30.72         1.89 o
   4   6   9        336.29        335.30         6.97 o
   5   6   9       1013.65        925.16        16.42 o
   6   6   9        250.53        249.49         6.12 o
   7   6   9        128.04        118.05         3.96 o
   8   6   9        278.50        275.21         6.95 o
   9   6   9         10.02         12.07         1.91 o
  10   6   9        158.72        158.51         5.70 o
  11   6   9        142.11        147.43         7.05 o
   1   7   9        324.10        300.90         6.38 o
   2   7   9        125.81        121.52         4.11 o
   3   7   9        665.62        715.58        13.04 o
   4   7   9          9.48          3.39         1.12 o
   5   7   9         23.68         44.63         2.59 o
   6   7   9         28.73         31.50         2.32 o
   7   7   9         48.97         40.26         2.68 o
   8   7   9         45.60         46.07         2.97 o
   9   7   9         97.76        102.87         4.49 o
  10   7   9        460.96        502.13        14.30 o
  11   7   9         39.98         30.02        18.08 o
   0   8   9       3124.91       3140.72        74.55 o
   1   8   9          0.46         -0.43         1.07 o
   2   8   9        739.84        704.85        12.75 o
   3   8   9          5.53          4.00         1.36 o
   4   8   9         15.06         16.49         1.67 o
   5   8   9         49.79         42.93         2.77 o
   6   8   9        428.23        462.77        11.27 o
   7   8   9         23.95         17.69         2.20 o
   8   8   9        429.57        422.95        11.31 o
   9   8   9          1.08          0.03         1.90 o
  10   8   9         36.58         49.03        17.81 o
   1   9   9          2.33          3.52         1.39 o
   2   9   9        112.95        104.99         4.88 o
   3   9   9        105.33        123.16         4.07 o
   4   9   9         41.02         36.47         2.54 o
   5   9   9        351.57        377.17         9.90 o
   6   9   9         95.69        110.41         4.59 o
   7   9   9         11.03         13.28         2.36 o
   8   9   9        244.27        250.28         8.58 o
   9   9   9         56.04         52.48         5.71 o
   0  10   9        218.05        217.83         8.91 o
   1  10   9         44.53         42.96         3.11 o
   2  10   9        504.02        491.32        12.45 o
   3  10   9         15.08         13.14         1.74 o
   4  10   9         66.59         68.83         3.46 o
   5  10   9         17.88         17.60         2.30 o
   6  10   9         35.85         40.28         3.27 o
   7  10   9         51.11         47.71         4.30 o
   8  10   9        800.60        878.81        28.63 o
   1  11   9         16.00         14.31         2.15 o
   2  11   9         19.04         18.97         2.73 o
   3  11   9          5.65          8.25         1.90 o
   4  11   9        350.12        376.25        13.17 o
   5  11   9        124.59        124.87         5.67 o
   6  11   9        480.28        492.09        14.14 o
   7  11   9        281.60        316.82        17.22 o
   0  12   9        258.55        232.16         9.97 o
   1  12   9        121.70        139.35         5.87 o
   2  12   9        124.60        104.16         4.87 o
   3  12   9          6.83          9.75         2.57 o
   4  12   9        191.71        193.19         6.83 o
   5  12   9        106.72         93.30         5.84 o
   6  12   9        344.14        362.88        31.32 o
   1  13   9        144.19        161.57         6.16 o
   2  13   9         32.23         37.14         4.35 o
   3  13   9         40.29         45.07         6.62 o
   4  13   9         75.46         76.65        14.58 o
   0   0  10        515.76        616.22        20.61 o
   1   0  10        547.09        452.27         9.33 o
   2   0  10       1733.35       1577.66        33.62 o
   3   0  10        172.32        216.78         6.18 o
   4   0  10       1534.65       1483.55        32.68 o
   5   0  10       1121.57       1081.45        25.83 o
   6   0  10       3186.13       3265.61        74.17 o
   7   0  10       4880.42       4560.71       108.72 o
   8   0  10       1329.87       1241.70        32.39 o
   9   0  10        208.10        220.65         9.00 o
  10   0  10       2316.50       2288.49        56.79 o
  11   0  10         33.41         29.21         3.07 o
  12   0  10        442.46        474.56        15.23 o
   1   1  10         30.24         23.48         1.02 o
   2   1  10       2002.63       2186.44        30.92 o
   3   1  10        981.78        995.61        15.81 o
   4   1  10       1569.80       1630.88        26.00 o
   5   1  10         68.46         76.04         2.56 o
   6   1  10         85.55         95.10         3.09 o
   7   1  10        109.68         98.33         3.72 o
   8   1  10          8.83          4.86         1.35 o
   9   1  10        100.74        111.78         3.77 o
  10   1  10        342.29        348.70         9.82 o
  11   1  10        393.41        428.64        10.52 o
  12   1  10        222.79        257.21         8.15 o
   0   2  10       1994.79       1901.93        50.46 o
   1   2  10       1080.74       1246.64        18.44 o
   2   2  10        142.75        113.09         3.46 o
   3   2  10       1741.21       1806.13        28.51 o
   4   2  10       2837.86       2699.98        45.64 o
   5   2  10        474.27        451.31         8.48 o
   6   2  10       2948.35       2779.82        44.52 o
   7   2  10        809.01        834.29        14.77 o
   8   2  10       2384.90       2311.05        37.62 o
   9   2  10        124.08        112.33         3.86 o
  10   2  10        545.79        549.42        12.31 o
  11   2  10         10.84         13.16         2.08 o
  12   2  10        414.69        431.27        12.26 o
   1   3  10        585.95        592.41         9.47 o
   2   3  10       1654.08       1647.74        24.99 o
   3   3  10        685.44        691.11        10.86 o
   4   3  10        647.73        687.91        11.19 o
   5   3  10        378.52        413.37         7.91 o
   6   3  10        279.64        269.09         5.84 o
   7   3  10         10.75          5.82         1.28 o
   8   3  10       1174.09       1192.37        20.61 o
   9   3  10         79.36         81.60         3.35 o
  10   3  10        275.84        263.35         7.08 o
  11   3  10        226.88        242.66         6.70 o
  12   3  10        471.54        470.49        17.26 o
   0   4  10       2875.85       2704.66        56.60 o
   1   4  10        778.77        861.44        12.83 o
   2   4  10       3282.66       3242.75        45.27 o
   3   4  10       1057.92       1083.56        17.68 o
   4   4  10       2496.18       2538.38        41.14 o
   5   4  10          0.30         -0.14         0.83 o
   6   4  10       1415.43       1320.33        21.57 o
   7   4  10          7.40         13.24         1.49 o
   8   4  10       1596.98       1499.48        25.53 o
   9   4  10         75.57         87.29         3.60 o
  10   4  10        377.63        345.57         8.33 o
  11   4  10         90.61        101.51         4.31 o
  12   4  10         31.79         24.29        11.88 o
   1   5  10        258.58        236.40         5.46 o
   2   5  10          2.19          5.85         0.96 o
   3   5  10        139.53        124.14         3.36 o
   4   5  10        230.06        210.82         4.69 o
   5   5  10        437.41        396.90         7.65 o
   6   5  10        847.75        792.17        14.46 o
   7   5  10          3.53          1.65         1.21 o
   8   5  10        223.96        232.03         6.74 o
   9   5  10         18.25          9.09         1.68 o
  10   5  10       1018.05       1060.22        20.71 o
  11   5  10        154.24        160.48         5.87 o
   0   6  10       5333.11       5394.38       118.27 o
   1   6  10          2.98          4.17         1.05 o
   2   6  10       4831.25       4772.81        75.99 o
   3   6  10         56.26         43.00         2.19 o
   4   6  10        544.59        550.41        10.97 o
   5   6  10          4.37          0.16         1.00 o
   6   6  10       1055.66       1014.53        19.29 o
   7   6  10        108.52         89.35         3.42 o
   8   6  10        553.87        541.72        11.47 o
   9   6  10        107.78        124.26         4.53 o
  10   6  10        120.08        112.29         4.82 o
  11   6  10         37.44         41.12         8.49 o
   1   7  10         47.67         44.80         2.17 o
   2   7  10         70.45         80.22         2.83 o
   3   7  10        645.47        601.82        11.83 o
   4   7  10         19.74         20.34         1.48 o
   5   7  10         54.07         43.19         2.48 o
   6   7  10         40.13         42.27         2.88 o
   7   7  10          0.35         -0.05         1.35 o
   8   7  10        364.81        371.29         9.29 o
   9   7  10         32.94         29.97         2.73 o
  10   7  10        228.70        237.12         7.44 o
   0   8  10       7862.70       7633.39       181.02 o
   1   8  10        337.19        335.02         7.23 o
   2   8  10       1034.93        994.14        18.38 o
   3   8  10         42.42         40.82         2.35 o
   4   8  10        329.27        362.93         8.94 o
   5   8  10         40.29         43.08         2.65 o
   6   8  10        127.39        150.26         4.92 o
   7   8  10          0.73          2.33         1.60 o
   8   8  10        384.33        413.93        10.79 o
   9   8  10         11.49          5.14         2.03 o
  10   8  10         34.99         40.07        25.10 o
   1   9  10        227.34        220.30         5.75 o
   2   9  10          0.13         -0.11         1.25 o
   3   9  10        314.25        307.58         8.01 o
   4   9  10        157.76        166.04         6.12 o
   5   9  10         93.82         94.89         3.99 o
   6   9  10          9.98         12.92         1.96 o
   7   9  10         19.52         19.93         2.38 o
   8   9  10          6.68          4.29         2.04 o
   9   9  10          1.17          6.48         8.64 o
   0  10  10        505.59        495.27        16.10 o
   1  10  10          4.97          2.99         1.54 o
   2  10  10       1082.34       1074.75        25.23 o
   3  10  10         11.47         13.08         1.95 o
   4  10  10        101.90         86.12         5.15 o
   5  10  10        104.19         92.63         6.59 o
   6  10  10         65.61         67.73         3.88 o
   7  10  10         60.35         55.30         4.57 o
   8  10  10        122.93        134.96        17.28 o
   1  11  10          3.57          1.45         1.52 o
   2  11  10        122.94        126.20         5.52 o
   3  11  10         27.35         30.72         3.01 o
   4  11  10         18.32         14.08         2.63 o
   5  11  10        122.84        115.41         4.86 o
   6  11  10         11.92          8.76         2.02 o
   7  11  10        156.74        167.90        19.98 o
   0  12  10        184.26        193.98        10.42 o
   1  12  10          8.08          7.97         2.01 o
   2  12  10         86.78         92.19         5.13 o
   3  12  10         62.12         64.78         4.42 o
   4  12  10         79.94         77.24         5.48 o
   5  12  10        193.25        216.50        22.14 o
   1  13  10         75.51         74.32         7.21 o
   2  13  10         66.18         70.86         7.57 o
   3  13  10         82.84         89.61        17.27 o
   1   1  11         14.47          9.38         0.81 o
   2   1  11          0.07          0.68         0.79 o
   3   1  11        462.81        499.84         9.72 o
   4   1  11        879.83        876.71        15.29 o
   5   1  11          0.01          0.20         0.92 o
   6   1  11        130.21        140.95         3.91 o
   7   1  11        746.23        727.35        14.22 o
   8   1  11        253.00        247.02         6.41 o
   9   1  11          5.99          9.45         1.76 o
  10   1  11          3.60          3.63         1.36 o
  11   1  11         59.69         72.31         4.18 o
  12   1  11          0.04          5.94         5.94 o
   0   2  11        155.14        124.77         5.19 o
   1   2  11         19.27         15.78         1.01 o
   2   2  11         72.35         73.60         2.21 o
   3   2  11        891.12        889.50        14.68 o
   4   2  11          0.16          1.46         0.92 o
   5   2  11         40.60         22.08         1.56 o
   6   2  11        199.62        198.47         4.95 o
   7   2  11        175.63        174.67         4.38 o
   8   2  11          4.87          5.68         1.22 o
   9   2  11         50.95         57.94         2.86 o
  10   2  11         42.85         41.03         2.68 o
  11   2  11         48.89         59.80         3.40 o
  12   2  11         42.82         53.56        10.26 o
   1   3  11        685.34        663.40        10.69 o
   2   3  11        517.94        558.93         9.92 o
   3   3  11        142.53        132.63         2.95 o
   4   3  11       1235.54       1243.24        20.69 o
   5   3  11          0.23          0.69         0.85 o
   6   3  11         92.16         92.54         3.01 o
   7   3  11        446.26        449.26         8.88 o
   8   3  11         23.67         24.84         1.95 o
   9   3  11        361.68        351.26         8.26 o
  10   3  11         86.08         79.74         3.50 o
  11   3  11         18.74         16.91         2.17 o
   0   4  11         19.83         13.17         1.38 o
   1   4  11        627.15        683.56        11.66 o
   2   4  11         35.72         26.64         1.19 o
   3   4  11         49.28         42.34         1.89 o
   4   4  11        366.99        388.60         7.72 o
   5   4  11        792.93        748.02        13.39 o
   6   4  11        594.62        553.29        10.13 o
   7   4  11        161.03        122.01         3.57 o
   8   4  11         94.94         88.37         3.41 o
   9   4  11        104.16         89.32         3.54 o
  10   4  11         64.30         57.16         3.16 o
  11   4  11        153.09        170.25         5.62 o
   1   5  11       2974.31       2952.14        47.54 o
   2   5  11        406.48        358.51         7.10 o
   3   5  11        241.30        228.29         5.36 o
   4   5  11        294.35        274.46         6.55 o
   5   5  11          0.54          0.80         0.94 o
   6   5  11        155.81        156.57         4.25 o
   7   5  11         90.06         87.92         3.28 o
   8   5  11          0.21          2.66         1.29 o
   9   5  11         65.04         52.97         3.01 o
  10   5  11         56.96         53.67         3.21 o
  11   5  11        108.17        112.50        10.33 o
   0   6  11       1276.62       1185.73        27.90 o
   1   6  11        839.75        819.98        14.51 o
   2   6  11        181.10        200.17         4.90 o
   3   6  11         32.04         35.02         2.15 o
   4   6  11        952.60        887.61        17.30 o
   5   6  11          8.25          1.31         0.97 o
   6   6  11        284.70        258.48         6.48 o
   7   6  11          1.05         -1.18         1.18 o
   8   6  11        295.57        265.65         7.02 o
   9   6  11         44.13         48.50         2.95 o
  10   6  11          6.12          8.89         1.98 o
   1   7  11       1018.89       1018.10        18.87 o
   2   7  11        186.94        193.81         4.98 o
   3   7  11        585.19        585.74        12.10 o
   4   7  11        138.92        127.93         4.19 o
   5   7  11         39.24         37.86         2.57 o
   6   7  11        112.22        113.48         4.02 o
   7   7  11        170.58        165.44         5.29 o
   8   7  11          0.31         -0.51         1.35 o
   9   7  11         36.01         33.02         2.80 o
  10   7  11          0.42         -3.51         3.51 o
   0   8  11         37.31         47.85         3.55 o
   1   8  11        135.58        141.52         4.05 o
   2   8  11         29.01         24.95         2.01 o
   3   8  11        653.67        644.97        13.38 o
   4   8  11        108.60        110.86         4.15 o
   5   8  11        337.71        343.25         8.99 o
   6   8  11        692.49        686.27        14.66 o
   7   8  11        160.40        180.87         5.63 o
   8   8  11        247.73        257.63         8.16 o
   9   8  11        325.18        361.18        13.72 o
   1   9  11        127.97        133.95         4.24 o
   2   9  11         73.79         70.35         3.21 o
   3   9  11        484.54        478.99        11.75 o
   4   9  11        101.05         95.65         4.08 o
   5   9  11        883.55        870.79        20.25 o
   6   9  11         12.81          6.46         1.62 o
   7   9  11        151.06        138.52         5.53 o
   8   9  11         21.87         17.96         3.42 o
   0  10  11        169.91        182.89        10.02 o
   1  10  11          0.50          1.48         1.57 o
   2  10  11         30.73         32.47         2.79 o
   3  10  11        206.30        195.98         7.27 o
   4  10  11         98.72        117.81         5.40 o
   5  10  11         15.80         11.91         2.41 o
   6  10  11        137.44        141.64         7.08 o
   7  10  11        153.63        155.40         7.37 o
   1  11  11        199.17        191.03         6.45 o
   2  11  11          9.85          8.48         2.07 o
   3  11  11        462.70        473.88        13.62 o
   4  11  11         57.91         71.52         4.79 o
   5  11  11        862.33        864.25        22.40 o
   6  11  11         10.70          2.16        11.88 o
   0  12  11        246.83        263.34        18.57 o
   1  12  11         23.94         23.76         2.74 o
   2  12  11        333.84        337.49         9.88 o
   3  12  11         10.79         12.52         2.69 o
   4  12  11         90.15         92.31        14.04 o
   1  13  11         42.03         62.62        14.57 o
   0   0  12        680.60        665.77        40.11 o
   1   0  12        217.94        167.73         6.64 o
   2   0  12         30.15         33.01         1.88 o
   3   0  12        118.99        106.07         4.50 o
   4   0  12          5.85          8.74         2.07 o
   5   0  12       1576.98       1601.50        39.79 o
   6   0  12        623.72        617.10        17.24 o
   7   0  12       1586.84       1505.44        38.36 o
   8   0  12        191.58        168.71         7.12 o
   9   0  12        582.43        595.35        17.87 o
  10   0  12          0.59         -1.88         2.39 o
  11   0  12        247.77        278.22        11.97 o
   1   1  12        379.12        329.29         6.65 o
   2   1  12          6.54          9.02         1.02 o
   3   1  12       2915.34       2841.24        44.39 o
   4   1  12          1.38         -0.08         0.87 o
   5   1  12       5808.03       5704.37        92.77 o
   6   1  12         10.20         10.45         1.44 o
   7   1  12       2688.63       2574.79        44.55 o
   8   1  12          0.09         -0.49         1.23 o
   9   1  12        275.14        285.83         7.35 o
  10   1  12        215.47        218.64         7.00 o
  11   1  12        289.78        276.51         8.40 o
   0   2  12        282.08        336.36         9.07 o
   1   2  12        331.79        353.98         7.25 o
   2   2  12        239.13        257.08         5.31 o
   3   2  12         58.21         69.37         2.28 o
   4   2  12        220.15        220.62         5.25 o
   5   2  12       1784.64       1798.16        31.82 o
   6   2  12         98.95         96.37         3.52 o
   7   2  12       1141.35       1132.39        20.27 o
   8   2  12         30.45         33.70         2.40 o
   9   2  12        100.01         96.72         3.90 o
  10   2  12         94.66         94.44         4.48 o
  11   2  12        210.56        225.99         7.69 o
   1   3  12       2097.24       2056.48        32.33 o
   2   3  12        105.43        132.05         3.64 o
   3   3  12       5892.37       5763.52        93.62 o
   4   3  12        380.24        374.93         7.77 o
   5   3  12       2294.52       2260.49        44.22 o
   6   3  12         47.83         49.47         2.41 o
   7   3  12        137.33        135.55         3.76 o
   8   3  12         74.15         60.90         2.63 o
   9   3  12        261.73        269.13         6.82 o
  10   3  12          6.98          5.65         1.56 o
  11   3  12        135.26        145.74         6.03 o
   0   4  12         43.34         34.54         2.27 o
   1   4  12        207.05        211.62         4.49 o
   2   4  12         63.57         57.47         2.23 o
   3   4  12        408.86        409.93         7.83 o
   4   4  12         51.30         46.64         2.08 o
   5   4  12        540.67        563.47        10.60 o
   6   4  12        101.54         91.77         2.85 o
   7   4  12        906.40        893.87        15.46 o
   8   4  12         58.35         51.05         2.56 o
   9   4  12         56.61         48.05         2.83 o
  10   4  12         39.51         25.38         2.47 o
  11   4  12          0.66          1.25         2.63 o
   1   5  12       2162.56       2134.62        37.61 o
   2   5  12        139.10        140.39         4.21 o
   3   5  12       2262.24       2136.74        36.50 o
   4   5  12         83.93         77.18         2.84 o
   5   5  12        968.85        893.38        16.74 o
   6   5  12          4.51          3.59         1.20 o
   7   5  12        207.49        213.59         5.51 o
   8   5  12          1.15          0.45         1.31 o
   9   5  12         37.45         41.70         2.73 o
  10   5  12          9.94         11.47         1.92 o
   0   6  12       1407.67       1331.06        31.06 o
   1   6  12          0.13         -0.25         0.98 o
   2   6  12        807.88        795.77        14.80 o
   3   6  12          3.37          2.35         1.12 o
   4   6  12        125.16        102.08         3.60 o
   5   6  12         32.69         41.77         2.44 o
   6   6  12          2.37          2.65         1.06 o
   7   6  12        113.02        106.65         4.45 o
   8   6  12          0.74          3.25         1.48 o
   9   6  12        250.51        236.93         6.92 o
  10   6  12         31.90         47.33         5.69 o
   1   7  12        310.24        302.89         6.85 o
   2   7  12        350.49        361.97         7.87 o
   3   7  12        820.06        805.69        16.16 o
   4   7  12          7.76          6.75         1.47 o
   5   7  12        908.79        847.45        16.96 o
   6   7  12         82.42         82.06         3.67 o
   7   7  12        365.60        356.10        10.74 o
   8   7  12         52.08         53.04         3.16 o
   9   7  12        435.03        459.54        10.83 o
   0   8  12       1397.10       1345.83        32.06 o
   1   8  12        389.78        393.12         8.58 o
   2   8  12          0.27          1.26         1.20 o
   3   8  12        283.81        267.85         6.83 o
   4   8  12          7.32          8.96         1.63 o
   5   8  12         71.56         64.31         3.50 o
   6   8  12          4.57          0.33         1.55 o
   7   8  12          3.69          5.25         1.55 o
   8   8  12        105.80        117.21         6.10 o
   9   8  12        417.72        417.11        28.03 o
   1   9  12        638.20        635.46        12.42 o
   2   9  12          0.15          1.68         1.37 o
   3   9  12        197.15        198.38         6.00 o
   4   9  12          2.28          3.95         1.61 o
   5   9  12        597.07        592.04        14.06 o
   6   9  12         29.59         30.72         3.02 o
   7   9  12        569.08        546.32        15.63 o
   8   9  12         23.81         20.32         5.84 o
   0  10  12         15.53         19.70         2.97 o
   1  10  12         11.92          5.80         1.66 o
   2  10  12          0.00          0.23         1.51 o
   3  10  12         54.16         44.45         3.63 o
   4  10  12        321.30        306.16         9.80 o
   5  10  12          1.42          3.10         2.08 o
   6  10  12         15.34         14.62         2.73 o
   7  10  12        217.92        257.54        24.30 o
   1  11  12        914.01        919.25        20.86 o
   2  11  12         96.51         94.78         4.53 o
   3  11  12        589.59        616.53        16.74 o
   4  11  12         46.70         54.90         4.30 o
   5  11  12         29.86         55.62         8.02 o
   0  12  12          0.19          3.08         2.57 o
   1  12  12          7.11          7.99         2.77 o
   2  12  12         36.02         35.54         7.25 o
   3  12  12        126.90        146.22        27.80 o
   1   1  13        115.64        108.17         3.55 o
   2   1  13          1.94          1.46         0.82 o
   3   1  13         44.70         47.53         2.21 o
   4   1  13        167.20        148.96         4.13 o
   5   1  13         87.74         86.13         2.78 o
   6   1  13        203.39        199.88         5.12 o
   7   1  13         79.38         76.36         3.18 o
   8   1  13          5.80          4.88         1.48 o
   9   1  13         86.56         86.49         3.73 o
  10   1  13        164.60        169.43         5.79 o
  11   1  13          9.80          9.21         3.86 o
   0   2  13       1993.93       1919.54        40.84 o
   1   2  13          2.31          2.73         1.01 o
   2   2  13        791.29        841.99        17.21 o
   3   2  13         34.71         36.12         1.74 o
   4   2  13         42.98         52.14         2.51 o
   5   2  13       1217.00       1179.83        21.71 o
   6   2  13         38.05         43.36         2.31 o
   7   2  13        105.83         99.74         3.56 o
   8   2  13        128.64        117.00         4.07 o
   9   2  13         98.43        100.85         3.98 o
  10   2  13         67.63         67.52         3.84 o
  11   2  13         62.66         60.64         9.20 o
   1   3  13        411.90        424.26         8.49 o
   2   3  13         32.60         34.15         1.83 o
   3   3  13        112.79        115.74         4.02 o
   4   3  13         26.24         24.23         1.76 o
   5   3  13          1.28          0.54         1.12 o
   6   3  13        319.64        308.96         7.25 o
   7   3  13         82.09         78.99         3.19 o
   8   3  13         40.94         47.94         2.78 o
   9   3  13        398.40        391.51         9.63 o
  10   3  13        625.24        651.54        14.62 o
  11   3  13         94.22         69.85        10.36 o
   0   4  13       1611.73       1665.22        34.73 o
   1   4  13        176.80        159.09         3.62 o
   2   4  13        602.48        578.05        11.42 o
   3   4  13          1.29          1.07         0.89 o
   4   4  13        155.65        156.53         4.27 o
   5   4  13        325.29        298.17         7.03 o
   6   4  13         30.16         33.17         2.40 o
   7   4  13          4.96          4.94         1.14 o
   8   4  13          1.44          2.40         1.19 o
   9   4  13        301.77        302.71         7.41 o
  10   4  13          2.58          7.05         2.02 o
   1   5  13        420.34        426.60         8.00 o
   2   5  13        401.69        455.36         9.33 o
   3   5  13          0.53          0.34         0.97 o
   4   5  13          1.63         -1.01         1.11 o
   5   5  13          0.14          1.73         1.12 o
   6   5  13         20.35         21.97         1.98 o
   7   5  13         24.57         25.12         1.95 o
   8   5  13        367.87        371.50         9.83 o
   9   5  13         14.30         13.11         1.87 o
  10   5  13        442.77        506.53        22.77 o
   0   6  13       1352.14       1348.20        34.14 o
   1   6  13         15.61          8.04         1.26 o
   2   6  13        898.63        885.20        16.89 o
   3   6  13        743.35        687.87        13.21 o
   4   6  13          0.54          0.02         1.14 o
   5   6  13         79.67         64.53         2.92 o
   6   6  13          1.00          0.63         1.23 o
   7   6  13        182.31        174.26         5.51 o
   8   6  13         54.16         49.77         3.50 o
   9   6  13         77.80         78.98         4.05 o
  10   6  13         11.59         16.06         4.86 o
   1   7  13       1678.33       1661.89        29.33 o
   2   7  13         55.34         46.55         2.51 o
   3   7  13         26.50         34.60         2.32 o
   4   7  13         75.21         74.74         3.33 o
   5   7  13         25.33         22.91         2.08 o
   6   7  13         17.62         10.57         1.76 o
   7   7  13          3.04          2.76         1.83 o
   8   7  13         36.28         35.79         2.45 o
   9   7  13         11.66          3.90         2.57 o
   0   8  13       1117.83       1120.57        29.29 o
   1   8  13         66.37         65.23         2.86 o
   2   8  13        343.13        342.40         8.09 o
   3   8  13         27.11         34.48         2.37 o
   4   8  13          9.85          6.01         1.66 o
   5   8  13         28.25         26.24         2.41 o
   6   8  13         42.62         37.77         2.96 o
   7   8  13          9.28          8.22         2.04 o
   8   8  13        175.25        203.76         9.66 o
   1   9  13        296.67        311.23         7.21 o
   2   9  13        113.35        105.66         3.98 o
   3   9  13        548.32        571.03        14.72 o
   4   9  13          1.33          1.03         1.67 o
   5   9  13         15.81         18.80         2.39 o
   6   9  13          0.14          1.57         1.75 o
   7   9  13        120.67        143.91        10.55 o
   0  10  13        202.62        214.10        11.10 o
   1  10  13         10.25          3.98         1.70 o
   2  10  13          1.88          1.12         1.93 o
   3  10  13        354.41        340.29        10.49 o
   4  10  13          1.11          0.90         1.89 o
   5  10  13         54.69         54.32         4.09 o
   6  10  13        269.83        295.90        25.92 o
   1  11  13        201.99        218.29         6.94 o
   2  11  13          0.54         -0.04         1.78 o
   3  11  13         98.78         98.86         5.27 o
   4  11  13         55.74         58.00         8.95 o
   0  12  13          7.85         12.95         7.02 o
   1  12  13         54.49         50.92         8.29 o
   2  12  13         54.82         71.79        16.19 o
   0   0  14       4576.16       4451.50       159.53 o
   1   0  14         53.05         78.06         3.85 o
   2   0  14       2375.54       2446.61        64.63 o
   3   0  14         29.17         20.57         2.34 o
   4   0  14       2135.71       2085.89        52.61 o
   5   0  14       2258.67       2079.87        52.89 o
   6   0  14         18.57         15.95         2.70 o
   7   0  14        247.05        247.20         8.79 o
   8   0  14        642.51        664.19        19.31 o
   9   0  14          0.89          1.68         2.14 o
  10   0  14        859.59        836.49        24.49 o
   1   1  14          6.63          5.09         0.99 o
   2   1  14        189.48        170.82         4.76 o
   3   1  14        281.98        272.27         6.32 o
   4   1  14        222.91        205.40         5.69 o
   5   1  14        307.67        300.90         6.95 o
   6   1  14         46.36         48.04         2.45 o
   7   1  14         45.19         35.00         2.31 o
   8   1  14        573.28        582.30        12.69 o
   9   1  14          0.08          1.98         1.53 o
  10   1  14        300.92        321.11         8.81 o
   0   2  14       2686.66       2679.81        64.02 o
   1   2  14         26.60         27.23         1.89 o
   2   2  14       3458.45       3454.06        62.70 o
   3   2  14         23.62         21.68         1.64 o
   4   2  14        639.53        614.30        12.82 o
   5   2  14          5.12          6.29         1.36 o
   6   2  14        480.80        470.45        10.45 o
   7   2  14        219.63        194.23         6.27 o
   8   2  14        263.60        249.80         7.18 o
   9   2  14          0.00         -0.42         1.51 o
  10   2  14        893.79        924.81        20.47 o
   1   3  14         11.96          6.99         1.29 o
   2   3  14         87.89         79.89         3.00 o
   3   3  14         76.39         69.66         2.77 o
   4   3  14         33.12         41.98         2.19 o
   5   3  14          1.95          0.29         1.15 o
   6   3  14        469.77        447.44        10.48 o
   7   3  14         34.79         35.88         2.39 o
   8   3  14        445.96        442.69         9.88 o
   9   3  14         65.39         64.94         3.46 o
  10   3  14       1278.11       1268.19        27.71 o
   0   4  14       4511.85       4734.93       114.79 o
   1   4  14         45.66         51.67         2.84 o
   2   4  14       1923.44       1930.64        35.28 o
   3   4  14        384.89        395.17         8.13 o
   4   4  14        666.29        635.30        13.18 o
   5   4  14        244.45        225.41         5.85 o
   6   4  14        894.69        859.16        17.88 o
   7   4  14         39.77         33.90         2.57 o
   8   4  14        400.99        393.81         9.73 o
   9   4  14          4.69          4.82         1.77 o
  10   4  14        283.45        336.32        18.69 o
   1   5  14        669.17        688.03        12.52 o
   2   5  14          3.09          3.57         1.07 o
   3   5  14         71.05         62.49         2.93 o
   4   5  14        309.63        303.30         6.82 o
   5   5  14          8.49          9.62         1.31 o
   6   5  14        115.65        116.80         3.80 o
   7   5  14        129.09        119.74         4.53 o
   8   5  14        551.81        566.90        13.64 o
   9   5  14         11.16          4.96         1.84 o
  10   5  14        837.12        945.60        65.92 o
   0   6  14       3590.50       3387.70        81.10 o
   1   6  14         16.65         12.89         1.47 o
   2   6  14       1166.97       1132.34        21.81 o
   3   6  14          8.73         10.17         1.40 o
   4   6  14        721.34        724.59        14.06 o
   5   6  14         43.80         52.51         2.59 o
   6   6  14        331.76        336.71         8.10 o
   7   6  14         72.78         73.78         3.49 o
   8   6  14        746.14        722.71        15.88 o
   9   6  14          0.68          0.25         2.09 o
   1   7  14         74.62         90.56         3.25 o
   2   7  14        706.60        694.88        14.70 o
   3   7  14        120.22        115.43         3.87 o
   4   7  14         89.80         95.98         3.78 o
   5   7  14          8.50          4.34         1.43 o
   6   7  14         49.00         44.70         2.85 o
   7   7  14         65.50         57.46         3.41 o
   8   7  14        154.85        161.63         5.57 o
   0   8  14        487.10        498.32        14.74 o
   1   8  14          0.44         -0.73         1.15 o
   2   8  14       1196.39       1156.66        23.61 o
   3   8  14         10.76          6.53         1.49 o
   4   8  14         66.19         60.37         3.12 o
   5   8  14        144.69        162.90         5.39 o
   6   8  14        271.00        295.28         8.42 o
   7   8  14         88.51         94.99         4.40 o
   8   8  14        538.59        563.50        34.64 o
   1   9  14          0.77          1.22         1.37 o
   2   9  14        937.32        961.66        19.34 o
   3   9  14         43.02         34.23         2.67 o
   4   9  14        211.69        215.59         6.51 o
   5   9  14          0.86         -0.53         1.54 o
   6   9  14          2.41          1.46         1.72 o
   7   9  14        165.52        165.34        17.93 o
   0  10  14        563.98        581.91        20.31 o
   1  10  14         30.04         36.22         3.17 o
   2  10  14         60.16         54.36         3.66 o
   3  10  14        104.19         92.89         4.84 o
   4  10  14        100.79         91.33         4.99 o
   5  10  14          2.79         12.95         9.18 o
   1  11  14         33.88         30.65         3.32 o
   2  11  14        238.86        281.12        39.69 o
   3  11  14          5.38         -2.70         6.48 o
   1   1  15         90.44         93.10         3.25 o
   2   1  15         56.56         51.67         2.78 o
   3   1  15          5.78          5.45         1.22 o
   4   1  15        211.86        228.06         6.45 o
   5   1  15         87.72         83.51         3.47 o
   6   1  15         28.49         32.65         2.43 o
   7   1  15         53.52         44.80         2.90 o
   8   1  15          0.15         -0.26         1.35 o
   9   1  15        414.85        413.60         9.66 o
  10   1  15         26.05         14.95         4.33 o
   0   2  15        187.03        195.30         7.28 o
   1   2  15         93.62         95.17         3.39 o
   2   2  15          9.81          5.63         1.45 o
   3   2  15        116.94         99.54         3.70 o
   4   2  15        109.88        108.06         3.95 o
   5   2  15        280.72        273.67         6.79 o
   6   2  15         34.04         31.41         2.43 o
   7   2  15         85.99         83.25         3.58 o
   8   2  15        219.76        213.92         6.84 o
   9   2  15          0.01          1.38         1.48 o
  10   2  15         77.15         99.48        11.45 o
   1   3  15        207.99        210.09         5.50 o
   2   3  15        389.65        387.60         8.50 o
   3   3  15         18.10         18.65         1.92 o
   4   3  15        280.82        279.75         7.11 o
   5   3  15        291.45        254.52         6.54 o
   6   3  15         98.19        104.71         3.92 o
   7   3  15          9.14          9.72         2.17 o
   8   3  15          0.68         -1.39         1.51 o
   9   3  15         69.40         60.60         3.40 o
  10   3  15         10.88          7.21         9.18 o
   0   4  15        364.04        404.86        14.09 o
   1   4  15          3.45          1.40         1.24 o
   2   4  15         52.80         51.45         2.36 o
   3   4  15       1157.17       1126.36        21.73 o
   4   4  15        155.91        153.42         4.69 o
   5   4  15        347.61        303.78         7.72 o
   6   4  15        211.91        193.86         5.80 o
   7   4  15         29.33         22.53         2.44 o
   8   4  15        309.02        309.62         8.74 o
   9   4  15        115.08        127.48         5.16 o
   1   5  15       1216.88       1195.40        22.31 o
   2   5  15         44.11         42.68         2.46 o
   3   5  15         16.53         15.42         1.60 o
   4   5  15         64.78         53.94         2.70 o
   5   5  15         27.34         18.07         1.89 o
   6   5  15         11.81          7.21         2.30 o
   7   5  15          5.75          2.58         1.58 o
   8   5  15         20.68         20.60         2.76 o
   9   5  15         13.98         10.72        11.88 o
   0   6  15        203.92        218.25         8.09 o
   1   6  15        595.45        574.97        12.45 o
   2   6  15         27.43         23.81         1.76 o
   3   6  15         46.13         39.99         2.16 o
   4   6  15         91.82         91.61         3.18 o
   5   6  15          3.15          5.38         1.27 o
   6   6  15        325.76        294.42         7.95 o
   7   6  15          1.15          2.61         1.76 o
   8   6  15        548.80        543.15        14.23 o
   1   7  15        496.98        477.44        10.84 o
   2   7  15         56.67         44.95         2.42 o
   3   7  15         35.11         33.69         2.41 o
   4   7  15         22.91         19.21         1.91 o
   5   7  15         33.04         30.33         2.29 o
   6   7  15          3.72          3.75         1.56 o
   7   7  15          3.58          2.52         1.65 o
   8   7  15        107.38        106.83         7.27 o
   0   8  15        157.76        172.58         7.46 o
   1   8  15         56.72         51.47         2.79 o
   2   8  15        150.22        167.32         4.92 o
   3   8  15         59.17         54.66         2.83 o
   4   8  15        176.37        170.39         5.25 o
   5   8  15         33.04         30.11         2.57 o
   6   8  15        317.04        308.13         8.66 o
   7   8  15        346.76        347.19        20.13 o
   1   9  15        127.45        126.59         4.43 o
   2   9  15        227.18        213.31         5.95 o
   3   9  15        249.08        241.37         7.23 o
   4   9  15          3.24          2.58         1.57 o
   5   9  15         44.63         44.33         3.14 o
   6   9  15          1.55         -2.38         4.20 o
   0  10  15        394.29        459.46        18.82 o
   1  10  15         86.86         82.26         5.28 o
   2  10  15        686.34        733.60        18.33 o
   3  10  15          0.28         -0.19         2.15 o
   4  10  15        333.17        361.80        39.42 o
   1  11  15         54.11         32.39         9.72 o
   0   0  16       1460.96       1355.06       142.04 o
   1   0  16        357.44        370.36        14.38 o
   2   0  16       1467.37       1432.92        42.65 o
   3   0  16         44.88         40.30         3.33 o
   4   0  16         55.64         47.92         3.78 o
   5   0  16        233.94        247.23         9.18 o
   6   0  16        117.38        102.20         5.82 o
   7   0  16        410.62        417.04        14.87 o
   8   0  16        103.70        116.61         5.61 o
   9   0  16        123.88        154.94        12.92 o
  10   0  16         14.74         15.65         8.10 o
   1   1  16        543.67        559.94        13.57 o
   2   1  16        194.63        192.79         5.43 o
   3   1  16       2799.53       2792.73        51.03 o
   4   1  16        250.47        286.03         7.67 o
   5   1  16       2330.69       2350.93        45.33 o
   6   1  16        624.78        654.94        19.50 o
   7   1  16        259.43        260.58         6.93 o
   8   1  16          7.82          4.49         1.34 o
   9   1  16         59.50         57.27         3.92 o
   0   2  16       1737.78       1790.62        58.52 o
   1   2  16          0.10         -0.99         0.99 o
   2   2  16        464.38        434.95        10.62 o
   3   2  16         37.90         30.82         2.06 o
   4   2  16        579.04        553.65        12.74 o
   5   2  16        181.86        192.47         5.93 o
   6   2  16         78.66         75.85         3.29 o
   7   2  16        417.41        420.95        12.12 o
   8   2  16          4.66          5.80         1.81 o
   9   2  16        167.50        188.97         7.07 o
   1   3  16       1400.08       1291.41        27.16 o
   2   3  16        127.29        122.71         4.13 o
   3   3  16       1941.44       1866.94        35.24 o
   4   3  16        398.38        382.93         9.56 o
   5   3  16       1386.61       1359.27        25.87 o
   6   3  16          6.05          5.47         1.50 o
   7   3  16        259.55        274.52         7.85 o
   8   3  16        232.59        225.65         7.10 o
   9   3  16          2.17          1.81         3.54 o
   0   4  16        102.18        109.11         5.56 o
   1   4  16         17.79         14.96         2.06 o
   2   4  16        238.33        242.16         6.86 o
   3   4  16         46.46         40.66         2.37 o
   4   4  16        767.38        703.13        15.73 o
   5   4  16        548.85        563.93        12.53 o
   6   4  16         85.80         81.67         3.66 o
   7   4  16        341.61        349.99         9.33 o
   8   4  16        136.29        152.78         5.98 o
   1   5  16        422.93        391.21        10.21 o
   2   5  16          1.77          1.68         1.24 o
   3   5  16       1053.34       1011.83        19.56 o
   4   5  16        104.52        100.96         3.63 o
   5   5  16        686.17        689.63        14.38 o
   6   5  16          3.71          4.68         1.63 o
   7   5  16        116.74        124.91         5.05 o
   8   5  16         46.47         39.94         3.86 o
   0   6  16        298.04        312.58        11.78 o
   1   6  16         14.54         12.44         1.35 o
   2   6  16          1.69         -0.44         1.32 o
   3   6  16         33.55         42.43         2.66 o
   4   6  16         42.37         32.60         2.32 o
   5   6  16        225.87        235.79         8.03 o
   6   6  16        210.08        187.22         5.93 o
   7   6  16        380.64        388.53        10.46 o
   1   7  16        125.20        123.99         4.64 o
   2   7  16        194.91        209.49         5.74 o
   3   7  16         82.17         72.03         3.03 o
   4   7  16        184.91        197.23         5.74 o
   5   7  16        364.58        366.03         9.44 o
   6   7  16          3.59          4.02         1.82 o
   7   7  16        659.93        701.31        39.14 o
   0   8  16        556.73        593.25        18.55 o
   1   8  16          3.20          1.48         1.30 o
   2   8  16          2.68          1.95         1.36 o
   3   8  16         33.10         24.82         2.29 o
   4   8  16         46.50         45.33         2.75 o
   5   8  16         29.02         27.04         2.38 o
   6   8  16         22.70         17.51         2.84 o
   1   9  16        129.55        123.98         4.58 o
   2   9  16         10.44         11.16         1.83 o
   3   9  16        199.36        219.31         6.77 o
   4   9  16        165.32        182.79         9.79 o
   5   9  16        200.44        214.36        13.40 o
   1  10  16         44.35         32.74         8.29 o
   2  10  16        353.38        388.40        26.97 o
   3  10  16          0.37          3.87         4.39 o
   1   1  17          2.07          2.84         1.74 o
   2   1  17          2.05          1.00         1.18 o
   3   1  17          2.63          3.47         1.36 o
   4   1  17         70.65         76.19         3.82 o
   5   1  17         22.98         23.29         2.22 o
   6   1  17         67.29         68.00         5.03 o
   7   1  17         46.24         40.21         3.20 o
   8   1  17         31.31         33.84         2.68 o
   9   1  17          1.93         -1.96         2.06 o
   0   2  17         45.52         49.28         3.93 o
   1   2  17          2.22          0.50         1.31 o
   2   2  17          0.69          1.71         1.11 o
   3   2  17         12.29          6.82         1.68 o
   4   2  17        130.13        132.35         4.65 o
   5   2  17          9.12         10.10         1.77 o
   6   2  17        158.29        167.02         5.73 o
   7   2  17         81.73         71.00         4.71 o
   8   2  17          1.76          4.71         1.75 o
   9   2  17        341.77        374.24        21.81 o
   1   3  17         44.41         52.82         3.37 o
   2   3  17          2.09          0.37         1.48 o
   3   3  17          7.91          6.45         1.67 o
   4   3  17         52.10         56.56         2.85 o
   5   3  17        144.35        127.47         5.09 o
   6   3  17         29.41         26.49         2.22 o
   7   3  17         93.78         93.61         4.22 o
   8   3  17          0.03         -0.84         1.64 o
   9   3  17         16.60          9.72         9.72 o
   0   4  17        192.27        213.17         8.76 o
   1   4  17         59.12         67.49         4.13 o
   2   4  17         26.24         25.05         2.64 o
   3   4  17        485.09        482.64        12.38 o
   4   4  17         83.21         81.30         3.83 o
   5   4  17         42.98         34.79         2.29 o
   6   4  17         66.23         67.71         3.47 o
   7   4  17        160.94        173.23         5.87 o
   8   4  17          6.54         10.09         5.57 o
   1   5  17        229.43        232.27         7.13 o
   2   5  17        360.56        390.48        11.17 o
   3   5  17        187.29        189.91         5.47 o
   4   5  17        393.70        402.05        10.02 o
   5   5  17          0.24          0.26         1.44 o
   6   5  17        204.99        208.30         6.47 o
   7   5  17          1.73          0.96         1.74 o
   0   6  17         82.35         77.25         5.73 o
   1   6  17        312.45        315.62         8.27 o
   2   6  17          0.08          1.59         1.12 o
   3   6  17        103.57         97.10         3.41 o
   4   6  17         43.51         39.31         2.53 o
   5   6  17         74.18         68.39         3.34 o
   6   6  17         56.32         54.96         3.98 o
   1   7  17        637.70        684.87        14.84 o
   2   7  17        131.50        146.61         6.81 o
   3   7  17        315.25        323.33         8.32 o
   4   7  17         75.61         84.93         4.04 o
   5   7  17          4.07          0.62         1.52 o
   6   7  17          0.95         -0.52         1.95 o
   0   8  17         16.89         18.81         2.83 o
   1   8  17          0.89         -0.44         1.50 o
   2   8  17         35.13         26.19         2.06 o
   3   8  17         12.33          7.40         1.62 o
   4   8  17         94.13         95.23         5.27 o
   5   8  17          3.61          0.96         3.35 o
   1   9  17        645.02        684.70        15.06 o
   2   9  17          8.84          5.24         1.78 o
   3   9  17         11.43         10.72         2.31 o
   4   9  17          0.56         -2.62         4.92 o
   0  10  17         73.57         70.72        17.27 o
   0   0  18       3637.17       3781.95       220.64 o
   1   0  18        177.86        149.22         7.59 o
   2   0  18       1410.48       1376.08        46.57 o
   3   0  18       1448.38       1440.34        40.70 o
   4   0  18          0.31          1.30         2.09 o
   5   0  18        335.13        306.24        11.64 o
   6   0  18        781.55        772.14        30.58 o
   7   0  18         18.67         19.93         5.56 o
   8   0  18        123.58        117.19         9.28 o
   1   1  18        489.36        483.62        13.01 o
   2   1  18         75.39         68.21         3.59 o
   3   1  18        970.00        970.29        20.23 o
   4   1  18          4.17          3.11         1.58 o
   5   1  18        169.92        167.92         5.63 o
   6   1  18          0.86          0.28         1.72 o
   7   1  18          3.61          2.78         1.89 o
   8   1  18         17.50         17.91         3.63 o
   0   2  18       1856.55       1844.60        60.80 o
   1   2  18        136.54        131.03         4.92 o
   2   2  18        834.11        878.28        20.85 o
   3   2  18        153.69        148.51         5.31 o
   4   2  18        442.50        453.27        11.54 o
   5   2  18         20.86         18.23         2.11 o
   6   2  18         28.04         22.50         2.51 o
   7   2  18        211.49        230.69         8.31 o
   8   2  18        463.25        519.32        23.87 o
   1   3  18        732.58        704.83        19.83 o
   2   3  18         55.92         59.45         3.87 o
   3   3  18        255.52        236.31         8.86 o
   4   3  18         91.01        101.49         3.97 o
   5   3  18         87.38        102.98         4.77 o
   6   3  18         45.79         50.07         3.39 o
   7   3  18          3.14          1.18         1.75 o
   8   3  18        200.80        220.24        12.00 o
   0   4  18        693.05        668.00        24.25 o
   1   4  18          5.11          7.48         2.18 o
   2   4  18        722.92        719.52        21.82 o
   3   4  18         45.86         41.06         3.33 o
   4   4  18        261.13        276.37         8.15 o
   5   4  18        375.52        366.73         9.72 o
   6   4  18        112.15        138.39         4.92 o
   7   4  18        193.48        192.18         7.44 o
   1   5  18       1021.32       1012.54        23.80 o
   2   5  18        715.29        707.36        24.65 o
   3   5  18        334.17        353.03        11.30 o
   4   5  18          8.53          9.32         1.76 o
   5   5  18         62.97         70.02         3.17 o
   6   5  18         26.17         29.04         4.01 o
   7   5  18        112.30         95.01        14.58 o
   0   6  18        182.69        179.09        10.35 o
   1   6  18          7.18          6.52         1.75 o
   2   6  18        407.78        401.40        11.16 o
   3   6  18         21.54         23.60         2.03 o
   4   6  18        142.15        152.83         6.09 o
   5   6  18        172.06        173.55         5.54 o
   6   6  18        346.84        359.59        15.59 o
   1   7  18        448.48        466.75        14.83 o
   2   7  18         93.38         93.91         5.20 o
   3   7  18        185.27        194.33         5.86 o
   4   7  18        371.94        381.25        11.33 o
   5   7  18        217.84        237.77        10.33 o
   0   8  18        198.74        204.92         8.18 o
   1   8  18         23.09         17.03         2.86 o
   2   8  18          0.22          0.52         1.54 o
   3   8  18        168.12        178.44         6.33 o
   4   8  18        154.64        160.89        10.36 o
   1   9  18          1.25          0.90         7.17 o
   1   1  19         55.18         55.05         3.24 o
   2   1  19        101.07        116.72         4.55 o
   3   1  19         45.77         42.45         2.86 o
   4   1  19          9.84          9.53         1.79 o
   5   1  19          8.64          6.75         1.83 o
   6   1  19         23.71         28.79         2.78 o
   7   1  19          3.05          3.08         2.48 o
   0   2  19         58.18         70.84         4.92 o
   1   2  19          0.08          0.50         1.44 o
   2   2  19         14.81         16.48         1.93 o
   3   2  19          2.38          3.28         1.90 o
   4   2  19        170.04        160.13         5.59 o
   5   2  19        234.86        243.68         7.38 o
   6   2  19          1.13          0.79         1.74 o
   7   2  19         11.73          8.81         3.21 o
   1   3  19         62.11         72.32         4.75 o
   2   3  19          0.36          0.76         2.34 o
   3   3  19         48.11         46.97         3.96 o
   4   3  19         37.83         44.08         2.95 o
   5   3  19          1.50          1.94         1.64 o
   6   3  19         62.65         62.57         3.90 o
   7   3  19         12.90         12.41        10.80 o
   0   4  19        249.79        242.99        12.09 o
   1   4  19         85.98         82.77         5.16 o
   2   4  19         16.90          9.76         2.51 o
   3   4  19          3.70          0.99         2.06 o
   4   4  19          1.16          1.77         2.00 o
   5   4  19         40.25         25.92         2.54 o
   6   4  19          5.12          3.14         2.31 o
   1   5  19         53.16         51.47         4.06 o
   2   5  19         12.44         11.91         2.64 o
   3   5  19         85.30         87.56         5.43 o
   4   5  19          0.05          2.52         2.15 o
   5   5  19         17.52         20.82         2.94 o
   6   5  19          5.47          3.01         3.64 o
   0   6  19        481.56        466.32        17.12 o
   1   6  19          1.43         -1.38         1.38 o
   2   6  19         60.21         45.57         4.34 o
   3   6  19        131.82        123.06         6.43 o
   4   6  19          3.62          2.54         3.04 o
   5   6  19          0.70          6.82         2.27 o
   1   7  19         50.05         56.28         3.72 o
   2   7  19          3.52          4.80         1.82 o
   3   7  19         47.05         48.44         4.30 o
   4   7  19          0.02          0.52         1.78 o
   0   8  19        157.61        174.66        16.78 o
   1   8  19          3.93          5.51         3.36 o
   0   0  20       1051.73       1112.40        54.72 o
   1   0  20        111.17        130.84         7.21 o
   2   0  20        556.25        564.70        31.24 o
   3   0  20         11.25         15.79         3.14 o
   4   0  20        796.51        856.08        33.66 o
   5   0  20          9.94         10.56         2.78 o
   6   0  20         94.88         96.26        13.61 o
   1   1  20         97.28        116.24         5.40 o
   2   1  20        170.12        172.67         5.80 o
   3   1  20        750.03        851.61        20.09 o
   4   1  20        357.33        378.65        10.10 o
   5   1  20        358.94        388.30        10.31 o
   6   1  20        505.40        538.54        27.92 o
   0   2  20        194.91        192.33        10.91 o
   1   2  20          1.24          0.60         1.48 o
   2   2  20        931.07        965.46        24.10 o
   3   2  20         27.34         27.48         2.55 o
   4   2  20        719.12        696.92        17.47 o
   5   2  20          1.35          2.96         1.81 o
   6   2  20        344.05        338.24        15.41 o
   1   3  20        279.33        286.36         9.84 o
   2   3  20         73.97         76.19         5.19 o
   3   3  20        242.76        252.68        10.08 o
   4   3  20         13.13         13.18         3.02 o
   5   3  20        588.47        621.78        20.22 o
   6   3  20         44.71         48.98         5.02 o
   0   4  20        203.80        205.78        10.68 o
   1   4  20         51.22         53.27         4.51 o
   2   4  20        108.90        120.55         6.69 o
   3   4  20          0.06          0.59         2.21 o
   4   4  20        435.05        415.09        15.34 o
   5   4  20        215.81        186.33        13.08 o
   1   5  20         41.30         42.45         4.11 o
   2   5  20          1.93         -2.32         3.42 o
   3   5  20        121.45        117.89         7.00 o
   4   5  20          0.08         -4.32         4.39 o
   5   5  20        236.43        251.79        18.70 o
   0   6  20         51.17         69.79         5.88 o
   1   6  20          3.90          0.67         2.06 o
   2   6  20         14.03         14.42         4.72 o
   3   6  20          0.16          0.00         8.10 o
   1   7  20          4.52          3.76         2.56 o
   1   1  21         13.51          5.64         1.77 o
   2   1  21         40.52         39.37         3.62 o
   3   1  21         91.85        103.97         5.14 o
   4   1  21         41.89         41.61         3.48 o
   5   1  21         41.05         47.21         5.31 o
   0   2  21        406.00        436.10        17.32 o
   1   2  21         16.86         14.69         2.16 o
   2   2  21          0.55          3.27         2.73 o
   3   2  21        170.68        184.01         6.45 o
   4   2  21         36.61         36.98         4.69 o
   5   2  21          1.29          0.83         3.38 o
   1   3  21          3.43          0.97         3.03 o
   2   3  21          0.04         -2.21         2.49 o
   3   3  21        119.88        131.28         7.71 o
   0   4  21        115.08        126.10         7.96 o
   1   4  21        254.98        278.51        11.34 o
   2   4  21        204.58        233.24        18.36 o
   1   5  21          0.09          2.16         3.78 o
   0   0  22        529.85        612.54        33.07 o
   1   0  22        339.49        350.62        14.97 o
   2   0  22         86.48         88.48        10.13 o
   3   0  22         60.68         41.46         5.17 o
   1   1  22        306.84        310.88         9.24 o
   2   1  22         75.74         80.28         4.69 o
   3   1  22        254.58        269.58        18.87 o
   0   2  22        288.00        305.63        18.32 o
   1   2  22          7.73          8.47         3.51 o
   3   2  22          1.48          0.54         5.94 o
   1   3  22        286.47        271.60        19.98 o
                                                
